# Supplementary material for: Overexpressing the Sedum alfredii Cu/Zn Superoxide Dismutase Increased Resistance to Oxidative Stress in Transgenic Arabidopsis
Source: Front Plant Sci. 2017 Jun 13;8:1010. doi: 10.3389/fpls.2017.01010 (PMC5469215; doi:10.3389/fpls.2017.01010)
Supplement: TABLE S3 — A complete list of top 50 hub gene module assignments. [file Table_3.XLSX]

## Sheet: Table S3 A complete list of top
fromNode	toNode	weight	direction	fromAltName	toAltName
A_84_P802485	A_84_P20343	0.37545	undirected	NA	NA
A_84_P802485	A_84_P815195	0.343644	undirected	NA	NA
A_84_P802485	A_84_P231689	0.300982	undirected	NA	NA
A_84_P802485	A_84_P14034	0.258069	undirected	NA	NA
A_84_P802485	A_84_P23454	0.360564	undirected	NA	NA
A_84_P802485	A_84_P23029	0.215892	undirected	NA	NA
A_84_P802485	A_84_P22799	0.208136	undirected	NA	NA
A_84_P802485	A_84_P94709	0.305992	undirected	NA	NA
A_84_P802485	A_84_P62930	0.351814	undirected	NA	NA
A_84_P802485	A_84_P768737	0.311946	undirected	NA	NA
A_84_P802485	A_84_P772827	0.357082	undirected	NA	NA
A_84_P802485	A_84_P869383	0.332244	undirected	NA	NA
A_84_P802485	A_84_P21314	0.262433	undirected	NA	NA
A_84_P802485	A_84_P11211	0.343384	undirected	NA	NA
A_84_P802485	A_84_P811581	0.358085	undirected	NA	NA
A_84_P802485	A_84_P22569	0.231647	undirected	NA	NA
A_84_P802485	A_84_P817316	0.340881	undirected	NA	NA
A_84_P802485	A_84_P206198	0.323017	undirected	NA	NA
A_84_P802485	A_84_P828561	0.256306	undirected	NA	NA
A_84_P802485	A_84_P239035	0.335988	undirected	NA	NA
A_84_P802485	A_84_P221158	0.323573	undirected	NA	NA
A_84_P802485	A_84_P11720	0.35734	undirected	NA	NA
A_84_P802485	A_84_P15655	0.338522	undirected	NA	NA
A_84_P802485	A_84_P544257	0.300435	undirected	NA	NA
A_84_P802485	A_84_P21033	0.20919	undirected	NA	NA
A_84_P802485	A_84_P56950	0.277546	undirected	NA	NA
A_84_P802485	A_84_P825548	0.289713	undirected	NA	NA
A_84_P802485	A_84_P787977	0.282953	undirected	NA	NA
A_84_P802485	A_84_P130466	0.322772	undirected	NA	NA
A_84_P802485	A_84_P789698	0.287583	undirected	NA	NA
A_84_P802485	A_84_P788340	0.334103	undirected	NA	NA
A_84_P802485	A_84_P115312	0.30382	undirected	NA	NA
A_84_P802485	A_84_P222839	0.318857	undirected	NA	NA
A_84_P802485	A_84_P19623	0.326733	undirected	NA	NA
A_84_P802485	A_84_P292074	0.280476	undirected	NA	NA
A_84_P802485	A_84_P21063	0.351937	undirected	NA	NA
A_84_P802485	A_84_P20820	0.361749	undirected	NA	NA
A_84_P802485	A_84_P20949	0.303176	undirected	NA	NA
A_84_P802485	A_84_P862353	0.344698	undirected	NA	NA
A_84_P802485	A_84_P787242	0.234396	undirected	NA	NA
A_84_P802485	A_84_P11043	0.372148	undirected	NA	NA
A_84_P802485	A_84_P855937	0.374195	undirected	NA	NA
A_84_P802485	A_84_P803035	0.296337	undirected	NA	NA
A_84_P802485	A_84_P12466	0.361778	undirected	NA	NA
A_84_P802485	A_84_P254390	0.254405	undirected	NA	NA
A_84_P802485	A_84_P198664	0.325606	undirected	NA	NA
A_84_P802485	A_84_P20893	0.258262	undirected	NA	NA
A_84_P20343	A_84_P815195	0.339581	undirected	NA	NA
A_84_P20343	A_84_P231689	0.290569	undirected	NA	NA
A_84_P20343	A_84_P14034	0.248825	undirected	NA	NA
A_84_P20343	A_84_P23454	0.359131	undirected	NA	NA
A_84_P20343	A_84_P23029	0.206252	undirected	NA	NA
A_84_P20343	A_84_P94709	0.296874	undirected	NA	NA
A_84_P20343	A_84_P62930	0.346859	undirected	NA	NA
A_84_P20343	A_84_P768737	0.307217	undirected	NA	NA
A_84_P20343	A_84_P772827	0.354133	undirected	NA	NA
A_84_P20343	A_84_P869383	0.331577	undirected	NA	NA
A_84_P20343	A_84_P21314	0.253481	undirected	NA	NA
A_84_P20343	A_84_P11211	0.33928	undirected	NA	NA
A_84_P20343	A_84_P811581	0.356475	undirected	NA	NA
A_84_P20343	A_84_P22569	0.221494	undirected	NA	NA
A_84_P20343	A_84_P817316	0.339845	undirected	NA	NA
A_84_P20343	A_84_P206198	0.317643	undirected	NA	NA
A_84_P20343	A_84_P828561	0.25177	undirected	NA	NA
A_84_P20343	A_84_P239035	0.330694	undirected	NA	NA
A_84_P20343	A_84_P221158	0.317827	undirected	NA	NA
A_84_P20343	A_84_P11720	0.358149	undirected	NA	NA
A_84_P20343	A_84_P15655	0.339633	undirected	NA	NA
A_84_P20343	A_84_P544257	0.296486	undirected	NA	NA
A_84_P20343	A_84_P21033	0.200761	undirected	NA	NA
A_84_P20343	A_84_P56950	0.270874	undirected	NA	NA
A_84_P20343	A_84_P825548	0.285777	undirected	NA	NA
A_84_P20343	A_84_P787977	0.278416	undirected	NA	NA
A_84_P20343	A_84_P130466	0.315746	undirected	NA	NA
A_84_P20343	A_84_P789698	0.278647	undirected	NA	NA
A_84_P20343	A_84_P788340	0.330991	undirected	NA	NA
A_84_P20343	A_84_P115312	0.29741	undirected	NA	NA
A_84_P20343	A_84_P222839	0.319377	undirected	NA	NA
A_84_P20343	A_84_P19623	0.322108	undirected	NA	NA
A_84_P20343	A_84_P292074	0.277372	undirected	NA	NA
A_84_P20343	A_84_P21063	0.345682	undirected	NA	NA
A_84_P20343	A_84_P20820	0.365559	undirected	NA	NA
A_84_P20343	A_84_P20949	0.296235	undirected	NA	NA
A_84_P20343	A_84_P862353	0.341266	undirected	NA	NA
A_84_P20343	A_84_P787242	0.225602	undirected	NA	NA
A_84_P20343	A_84_P11043	0.372296	undirected	NA	NA
A_84_P20343	A_84_P855937	0.377368	undirected	NA	NA
A_84_P20343	A_84_P803035	0.288609	undirected	NA	NA
A_84_P20343	A_84_P12466	0.363848	undirected	NA	NA
A_84_P20343	A_84_P254390	0.248426	undirected	NA	NA
A_84_P20343	A_84_P198664	0.317887	undirected	NA	NA
A_84_P20343	A_84_P20893	0.250028	undirected	NA	NA
A_84_P815195	A_84_P231689	0.297734	undirected	NA	NA
A_84_P815195	A_84_P14034	0.318552	undirected	NA	NA
A_84_P815195	A_84_P23454	0.348783	undirected	NA	NA
A_84_P815195	A_84_P23029	0.287706	undirected	NA	NA
A_84_P815195	A_84_P22799	0.276764	undirected	NA	NA
A_84_P815195	A_84_P94709	0.345472	undirected	NA	NA
A_84_P815195	A_84_P62930	0.325516	undirected	NA	NA
A_84_P815195	A_84_P768737	0.34718	undirected	NA	NA
A_84_P815195	A_84_P772827	0.349365	undirected	NA	NA
A_84_P815195	A_84_P869383	0.357107	undirected	NA	NA
A_84_P815195	A_84_P21314	0.305379	undirected	NA	NA
A_84_P815195	A_84_P11211	0.325411	undirected	NA	NA
A_84_P815195	A_84_P811581	0.351719	undirected	NA	NA
A_84_P815195	A_84_P22569	0.29736	undirected	NA	NA
A_84_P815195	A_84_P817316	0.352589	undirected	NA	NA
A_84_P815195	A_84_P206198	0.349659	undirected	NA	NA
A_84_P815195	A_84_P828561	0.304318	undirected	NA	NA
A_84_P815195	A_84_P239035	0.361351	undirected	NA	NA
A_84_P815195	A_84_P221158	0.313862	undirected	NA	NA
A_84_P815195	A_84_P11720	0.332267	undirected	NA	NA
A_84_P815195	A_84_P15655	0.354216	undirected	NA	NA
A_84_P815195	A_84_P544257	0.345155	undirected	NA	NA
A_84_P815195	A_84_P21033	0.269845	undirected	NA	NA
A_84_P815195	A_84_P56950	0.317847	undirected	NA	NA
A_84_P815195	A_84_P825548	0.3257	undirected	NA	NA
A_84_P815195	A_84_P787977	0.307803	undirected	NA	NA
A_84_P815195	A_84_P130466	0.345071	undirected	NA	NA
A_84_P815195	A_84_P789698	0.334209	undirected	NA	NA
A_84_P815195	A_84_P788340	0.30043	undirected	NA	NA
A_84_P815195	A_84_P115312	0.301283	undirected	NA	NA
A_84_P815195	A_84_P222839	0.348956	undirected	NA	NA
A_84_P815195	A_84_P19623	0.321021	undirected	NA	NA
A_84_P815195	A_84_P292074	0.334577	undirected	NA	NA
A_84_P815195	A_84_P17490	0.251152	undirected	NA	NA
A_84_P815195	A_84_P21063	0.353879	undirected	NA	NA
A_84_P815195	A_84_P20820	0.340269	undirected	NA	NA
A_84_P815195	A_84_P20949	0.328121	undirected	NA	NA
A_84_P815195	A_84_P862353	0.331999	undirected	NA	NA
A_84_P815195	A_84_P787242	0.287374	undirected	NA	NA
A_84_P815195	A_84_P11043	0.332656	undirected	NA	NA
A_84_P815195	A_84_P855937	0.331032	undirected	NA	NA
A_84_P815195	A_84_P803035	0.339058	undirected	NA	NA
A_84_P815195	A_84_P523409	0.263215	undirected	NA	NA
A_84_P815195	A_84_P12466	0.354063	undirected	NA	NA
A_84_P815195	A_84_P254390	0.307916	undirected	NA	NA
A_84_P815195	A_84_P198664	0.305144	undirected	NA	NA
A_84_P815195	A_84_P20893	0.300105	undirected	NA	NA
A_84_P231689	A_84_P14034	0.305803	undirected	NA	NA
A_84_P231689	A_84_P23454	0.314585	undirected	NA	NA
A_84_P231689	A_84_P23029	0.268756	undirected	NA	NA
A_84_P231689	A_84_P22799	0.262625	undirected	NA	NA
A_84_P231689	A_84_P94709	0.299721	undirected	NA	NA
A_84_P231689	A_84_P62930	0.341363	undirected	NA	NA
A_84_P231689	A_84_P768737	0.325593	undirected	NA	NA
A_84_P231689	A_84_P772827	0.310387	undirected	NA	NA
A_84_P231689	A_84_P869383	0.305713	undirected	NA	NA
A_84_P231689	A_84_P21314	0.304622	undirected	NA	NA
A_84_P231689	A_84_P11211	0.34538	undirected	NA	NA
A_84_P231689	A_84_P811581	0.321136	undirected	NA	NA
A_84_P231689	A_84_P22569	0.296001	undirected	NA	NA
A_84_P231689	A_84_P817316	0.297931	undirected	NA	NA
A_84_P231689	A_84_P206198	0.303487	undirected	NA	NA
A_84_P231689	A_84_P828561	0.296378	undirected	NA	NA
A_84_P231689	A_84_P239035	0.292396	undirected	NA	NA
A_84_P231689	A_84_P221158	0.345008	undirected	NA	NA
A_84_P231689	A_84_P11720	0.304148	undirected	NA	NA
A_84_P231689	A_84_P15655	0.305139	undirected	NA	NA
A_84_P231689	A_84_P544257	0.307208	undirected	NA	NA
A_84_P231689	A_84_P21033	0.274376	undirected	NA	NA
A_84_P231689	A_84_P56950	0.328849	undirected	NA	NA
A_84_P231689	A_84_P825548	0.302393	undirected	NA	NA
A_84_P231689	A_84_P787977	0.32564	undirected	NA	NA
A_84_P231689	A_84_P130466	0.345144	undirected	NA	NA
A_84_P231689	A_84_P789698	0.305648	undirected	NA	NA
A_84_P231689	A_84_P788340	0.339831	undirected	NA	NA
A_84_P231689	A_84_P115312	0.355698	undirected	NA	NA
A_84_P231689	A_84_P222839	0.255756	undirected	NA	NA
A_84_P231689	A_84_P19623	0.337358	undirected	NA	NA
A_84_P231689	A_84_P292074	0.27837	undirected	NA	NA
A_84_P231689	A_84_P17490	0.291369	undirected	NA	NA
A_84_P231689	A_84_P21063	0.322186	undirected	NA	NA
A_84_P231689	A_84_P20820	0.309212	undirected	NA	NA
A_84_P231689	A_84_P20949	0.336392	undirected	NA	NA
A_84_P231689	A_84_P862353	0.336445	undirected	NA	NA
A_84_P231689	A_84_P787242	0.310408	undirected	NA	NA
A_84_P231689	A_84_P11043	0.294838	undirected	NA	NA
A_84_P231689	A_84_P855937	0.286696	undirected	NA	NA
A_84_P231689	A_84_P803035	0.319156	undirected	NA	NA
A_84_P231689	A_84_P523409	0.223249	undirected	NA	NA
A_84_P231689	A_84_P12466	0.300474	undirected	NA	NA
A_84_P231689	A_84_P254390	0.284505	undirected	NA	NA
A_84_P231689	A_84_P198664	0.352062	undirected	NA	NA
A_84_P231689	A_84_P20893	0.313429	undirected	NA	NA
A_84_P14034	A_84_P23454	0.295992	undirected	NA	NA
A_84_P14034	A_84_P23029	0.365553	undirected	NA	NA
A_84_P14034	A_84_P22799	0.367429	undirected	NA	NA
A_84_P14034	A_84_P94709	0.349284	undirected	NA	NA
A_84_P14034	A_84_P62930	0.280974	undirected	NA	NA
A_84_P14034	A_84_P768737	0.35113	undirected	NA	NA
A_84_P14034	A_84_P772827	0.298528	undirected	NA	NA
A_84_P14034	A_84_P869383	0.333656	undirected	NA	NA
A_84_P14034	A_84_P21314	0.361625	undirected	NA	NA
A_84_P14034	A_84_P11211	0.287841	undirected	NA	NA
A_84_P14034	A_84_P811581	0.304779	undirected	NA	NA
A_84_P14034	A_84_P22569	0.369441	undirected	NA	NA
A_84_P14034	A_84_P817316	0.318894	undirected	NA	NA
A_84_P14034	A_84_P206198	0.338792	undirected	NA	NA
A_84_P14034	A_84_P828561	0.362426	undirected	NA	NA
A_84_P14034	A_84_P239035	0.322837	undirected	NA	NA
A_84_P14034	A_84_P221158	0.308778	undirected	NA	NA
A_84_P14034	A_84_P11720	0.278234	undirected	NA	NA
A_84_P14034	A_84_P15655	0.319661	undirected	NA	NA
A_84_P14034	A_84_P544257	0.354131	undirected	NA	NA
A_84_P14034	A_84_P21033	0.363246	undirected	NA	NA
A_84_P14034	A_84_P56950	0.353246	undirected	NA	NA
A_84_P14034	A_84_P825548	0.351761	undirected	NA	NA
A_84_P14034	A_84_P787977	0.347837	undirected	NA	NA
A_84_P14034	A_84_P130466	0.34445	undirected	NA	NA
A_84_P14034	A_84_P789698	0.357575	undirected	NA	NA
A_84_P14034	A_84_P788340	0.264461	undirected	NA	NA
A_84_P14034	A_84_P115312	0.308286	undirected	NA	NA
A_84_P14034	A_84_P222839	0.312329	undirected	NA	NA
A_84_P14034	A_84_P19623	0.314647	undirected	NA	NA
A_84_P14034	A_84_P292074	0.354338	undirected	NA	NA
A_84_P14034	A_84_P17490	0.353772	undirected	NA	NA
A_84_P14034	A_84_P21063	0.310463	undirected	NA	NA
A_84_P14034	A_84_P20820	0.27767	undirected	NA	NA
A_84_P14034	A_84_P20949	0.341656	undirected	NA	NA
A_84_P14034	A_84_P862353	0.299711	undirected	NA	NA
A_84_P14034	A_84_P787242	0.359642	undirected	NA	NA
A_84_P14034	A_84_P11043	0.251928	undirected	NA	NA
A_84_P14034	A_84_P855937	0.242877	undirected	NA	NA
A_84_P14034	A_84_P803035	0.352375	undirected	NA	NA
A_84_P14034	A_84_P523409	0.353722	undirected	NA	NA
A_84_P14034	A_84_P12466	0.292288	undirected	NA	NA
A_84_P14034	A_84_P254390	0.363048	undirected	NA	NA
A_84_P14034	A_84_P198664	0.286319	undirected	NA	NA
A_84_P14034	A_84_P20893	0.36126	undirected	NA	NA
A_84_P23454	A_84_P23029	0.24873	undirected	NA	NA
A_84_P23454	A_84_P22799	0.244761	undirected	NA	NA
A_84_P23454	A_84_P94709	0.325521	undirected	NA	NA
A_84_P23454	A_84_P62930	0.354081	undirected	NA	NA
A_84_P23454	A_84_P768737	0.334835	undirected	NA	NA
A_84_P23454	A_84_P772827	0.363324	undirected	NA	NA
A_84_P23454	A_84_P869383	0.35234	undirected	NA	NA
A_84_P23454	A_84_P21314	0.294072	undirected	NA	NA
A_84_P23454	A_84_P11211	0.342727	undirected	NA	NA
A_84_P23454	A_84_P811581	0.361436	undirected	NA	NA
A_84_P23454	A_84_P22569	0.268807	undirected	NA	NA
A_84_P23454	A_84_P817316	0.356565	undirected	NA	NA
A_84_P23454	A_84_P206198	0.345336	undirected	NA	NA
A_84_P23454	A_84_P828561	0.293978	undirected	NA	NA
A_84_P23454	A_84_P239035	0.341223	undirected	NA	NA
A_84_P23454	A_84_P221158	0.339417	undirected	NA	NA
A_84_P23454	A_84_P11720	0.350851	undirected	NA	NA
A_84_P23454	A_84_P15655	0.351622	undirected	NA	NA
A_84_P23454	A_84_P544257	0.325674	undirected	NA	NA
A_84_P23454	A_84_P21033	0.245402	undirected	NA	NA
A_84_P23454	A_84_P56950	0.303236	undirected	NA	NA
A_84_P23454	A_84_P825548	0.319112	undirected	NA	NA
A_84_P23454	A_84_P787977	0.314283	undirected	NA	NA
A_84_P23454	A_84_P130466	0.347036	undirected	NA	NA
A_84_P23454	A_84_P789698	0.30765	undirected	NA	NA
A_84_P23454	A_84_P788340	0.333735	undirected	NA	NA
A_84_P23454	A_84_P115312	0.317189	undirected	NA	NA
A_84_P23454	A_84_P222839	0.330352	undirected	NA	NA
A_84_P23454	A_84_P19623	0.342478	undirected	NA	NA
A_84_P23454	A_84_P292074	0.312518	undirected	NA	NA
A_84_P23454	A_84_P17490	0.235178	undirected	NA	NA
A_84_P23454	A_84_P21063	0.351055	undirected	NA	NA
A_84_P23454	A_84_P20820	0.350519	undirected	NA	NA
A_84_P23454	A_84_P20949	0.318546	undirected	NA	NA
A_84_P23454	A_84_P862353	0.346057	undirected	NA	NA
A_84_P23454	A_84_P787242	0.269088	undirected	NA	NA
A_84_P23454	A_84_P11043	0.354512	undirected	NA	NA
A_84_P23454	A_84_P855937	0.35953	undirected	NA	NA
A_84_P23454	A_84_P803035	0.317555	undirected	NA	NA
A_84_P23454	A_84_P523409	0.227029	undirected	NA	NA
A_84_P23454	A_84_P12466	0.366497	undirected	NA	NA
A_84_P23454	A_84_P254390	0.293141	undirected	NA	NA
A_84_P23454	A_84_P198664	0.328727	undirected	NA	NA
A_84_P23454	A_84_P20893	0.296804	undirected	NA	NA
A_84_P23029	A_84_P22799	0.362642	undirected	NA	NA
A_84_P23029	A_84_P94709	0.324289	undirected	NA	NA
A_84_P23029	A_84_P62930	0.237902	undirected	NA	NA
A_84_P23029	A_84_P768737	0.330225	undirected	NA	NA
A_84_P23029	A_84_P772827	0.254443	undirected	NA	NA
A_84_P23029	A_84_P869383	0.3022	undirected	NA	NA
A_84_P23029	A_84_P21314	0.333119	undirected	NA	NA
A_84_P23029	A_84_P11211	0.248182	undirected	NA	NA
A_84_P23029	A_84_P811581	0.268159	undirected	NA	NA
A_84_P23029	A_84_P22569	0.370774	undirected	NA	NA
A_84_P23029	A_84_P817316	0.278564	undirected	NA	NA
A_84_P23029	A_84_P206198	0.301224	undirected	NA	NA
A_84_P23029	A_84_P828561	0.331433	undirected	NA	NA
A_84_P23029	A_84_P239035	0.296568	undirected	NA	NA
A_84_P23029	A_84_P221158	0.260776	undirected	NA	NA
A_84_P23029	A_84_P11720	0.233261	undirected	NA	NA
A_84_P23029	A_84_P15655	0.282925	undirected	NA	NA
A_84_P23029	A_84_P544257	0.333939	undirected	NA	NA
A_84_P23029	A_84_P21033	0.351727	undirected	NA	NA
A_84_P23029	A_84_P56950	0.333368	undirected	NA	NA
A_84_P23029	A_84_P825548	0.315378	undirected	NA	NA
A_84_P23029	A_84_P787977	0.306841	undirected	NA	NA
A_84_P23029	A_84_P130466	0.317718	undirected	NA	NA
A_84_P23029	A_84_P789698	0.341539	undirected	NA	NA
A_84_P23029	A_84_P788340	0.219472	undirected	NA	NA
A_84_P23029	A_84_P115312	0.270454	undirected	NA	NA
A_84_P23029	A_84_P222839	0.280587	undirected	NA	NA
A_84_P23029	A_84_P19623	0.267556	undirected	NA	NA
A_84_P23029	A_84_P292074	0.328473	undirected	NA	NA
A_84_P23029	A_84_P17490	0.342154	undirected	NA	NA
A_84_P23029	A_84_P21063	0.275468	undirected	NA	NA
A_84_P23029	A_84_P20820	0.237171	undirected	NA	NA
A_84_P23029	A_84_P20949	0.317227	undirected	NA	NA
A_84_P23029	A_84_P862353	0.25736	undirected	NA	NA
A_84_P23029	A_84_P787242	0.344935	undirected	NA	NA
A_84_P23029	A_84_P11043	0.207302	undirected	NA	NA
A_84_P23029	A_84_P803035	0.332091	undirected	NA	NA
A_84_P23029	A_84_P523409	0.349745	undirected	NA	NA
A_84_P23029	A_84_P12466	0.248328	undirected	NA	NA
A_84_P23029	A_84_P254390	0.335171	undirected	NA	NA
A_84_P23029	A_84_P198664	0.245604	undirected	NA	NA
A_84_P23029	A_84_P20893	0.328231	undirected	NA	NA
A_84_P22799	A_84_P94709	0.323858	undirected	NA	NA
A_84_P22799	A_84_P62930	0.235456	undirected	NA	NA
A_84_P22799	A_84_P768737	0.325969	undirected	NA	NA
A_84_P22799	A_84_P772827	0.253366	undirected	NA	NA
A_84_P22799	A_84_P869383	0.300705	undirected	NA	NA
A_84_P22799	A_84_P21314	0.340734	undirected	NA	NA
A_84_P22799	A_84_P11211	0.239447	undirected	NA	NA
A_84_P22799	A_84_P811581	0.267941	undirected	NA	NA
A_84_P22799	A_84_P22569	0.370125	undirected	NA	NA
A_84_P22799	A_84_P817316	0.281058	undirected	NA	NA
A_84_P22799	A_84_P206198	0.300177	undirected	NA	NA
A_84_P22799	A_84_P828561	0.335537	undirected	NA	NA
A_84_P22799	A_84_P239035	0.289311	undirected	NA	NA
A_84_P22799	A_84_P221158	0.263965	undirected	NA	NA
A_84_P22799	A_84_P11720	0.23405	undirected	NA	NA
A_84_P22799	A_84_P15655	0.275793	undirected	NA	NA
A_84_P22799	A_84_P544257	0.328337	undirected	NA	NA
A_84_P22799	A_84_P21033	0.357579	undirected	NA	NA
A_84_P22799	A_84_P56950	0.324281	undirected	NA	NA
A_84_P22799	A_84_P825548	0.318881	undirected	NA	NA
A_84_P22799	A_84_P787977	0.312634	undirected	NA	NA
A_84_P22799	A_84_P130466	0.316707	undirected	NA	NA
A_84_P22799	A_84_P789698	0.337901	undirected	NA	NA
A_84_P22799	A_84_P788340	0.214831	undirected	NA	NA
A_84_P22799	A_84_P115312	0.266127	undirected	NA	NA
A_84_P22799	A_84_P222839	0.279926	undirected	NA	NA
A_84_P22799	A_84_P19623	0.272126	undirected	NA	NA
A_84_P22799	A_84_P292074	0.32554	undirected	NA	NA
A_84_P22799	A_84_P17490	0.343772	undirected	NA	NA
A_84_P22799	A_84_P21063	0.267346	undirected	NA	NA
A_84_P22799	A_84_P20820	0.229197	undirected	NA	NA
A_84_P22799	A_84_P20949	0.311019	undirected	NA	NA
A_84_P22799	A_84_P862353	0.25111	undirected	NA	NA
A_84_P22799	A_84_P787242	0.337289	undirected	NA	NA
A_84_P22799	A_84_P11043	0.203534	undirected	NA	NA
A_84_P22799	A_84_P803035	0.319617	undirected	NA	NA
A_84_P22799	A_84_P523409	0.358534	undirected	NA	NA
A_84_P22799	A_84_P12466	0.244252	undirected	NA	NA
A_84_P22799	A_84_P254390	0.341571	undirected	NA	NA
A_84_P22799	A_84_P198664	0.242821	undirected	NA	NA
A_84_P22799	A_84_P20893	0.332397	undirected	NA	NA
A_84_P94709	A_84_P62930	0.309376	undirected	NA	NA
A_84_P94709	A_84_P768737	0.352202	undirected	NA	NA
A_84_P94709	A_84_P772827	0.333325	undirected	NA	NA
A_84_P94709	A_84_P869383	0.350365	undirected	NA	NA
A_84_P94709	A_84_P21314	0.339842	undirected	NA	NA
A_84_P94709	A_84_P11211	0.304777	undirected	NA	NA
A_84_P94709	A_84_P811581	0.341663	undirected	NA	NA
A_84_P94709	A_84_P22569	0.333311	undirected	NA	NA
A_84_P94709	A_84_P817316	0.345388	undirected	NA	NA
A_84_P94709	A_84_P206198	0.35024	undirected	NA	NA
A_84_P94709	A_84_P828561	0.327059	undirected	NA	NA
A_84_P94709	A_84_P239035	0.352615	undirected	NA	NA
A_84_P94709	A_84_P221158	0.315853	undirected	NA	NA
A_84_P94709	A_84_P11720	0.319893	undirected	NA	NA
A_84_P94709	A_84_P15655	0.334615	undirected	NA	NA
A_84_P94709	A_84_P544257	0.349147	undirected	NA	NA
A_84_P94709	A_84_P21033	0.314292	undirected	NA	NA
A_84_P94709	A_84_P56950	0.327095	undirected	NA	NA
A_84_P94709	A_84_P825548	0.339367	undirected	NA	NA
A_84_P94709	A_84_P787977	0.325716	undirected	NA	NA
A_84_P94709	A_84_P130466	0.350653	undirected	NA	NA
A_84_P94709	A_84_P789698	0.354624	undirected	NA	NA
A_84_P94709	A_84_P788340	0.282971	undirected	NA	NA
A_84_P94709	A_84_P115312	0.301313	undirected	NA	NA
A_84_P94709	A_84_P222839	0.341958	undirected	NA	NA
A_84_P94709	A_84_P19623	0.324536	undirected	NA	NA
A_84_P94709	A_84_P292074	0.340732	undirected	NA	NA
A_84_P94709	A_84_P17490	0.288382	undirected	NA	NA
A_84_P94709	A_84_P21063	0.340224	undirected	NA	NA
A_84_P94709	A_84_P20820	0.312069	undirected	NA	NA
A_84_P94709	A_84_P20949	0.336609	undirected	NA	NA
A_84_P94709	A_84_P862353	0.317671	undirected	NA	NA
A_84_P94709	A_84_P787242	0.310394	undirected	NA	NA
A_84_P94709	A_84_P11043	0.30366	undirected	NA	NA
A_84_P94709	A_84_P855937	0.293053	undirected	NA	NA
A_84_P94709	A_84_P803035	0.341113	undirected	NA	NA
A_84_P94709	A_84_P523409	0.307968	undirected	NA	NA
A_84_P94709	A_84_P12466	0.325213	undirected	NA	NA
A_84_P94709	A_84_P254390	0.33363	undirected	NA	NA
A_84_P94709	A_84_P198664	0.300908	undirected	NA	NA
A_84_P94709	A_84_P20893	0.325756	undirected	NA	NA
A_84_P62930	A_84_P768737	0.319633	undirected	NA	NA
A_84_P62930	A_84_P772827	0.354207	undirected	NA	NA
A_84_P62930	A_84_P869383	0.32656	undirected	NA	NA
A_84_P62930	A_84_P21314	0.286637	undirected	NA	NA
A_84_P62930	A_84_P11211	0.355412	undirected	NA	NA
A_84_P62930	A_84_P811581	0.353203	undirected	NA	NA
A_84_P62930	A_84_P22569	0.258062	undirected	NA	NA
A_84_P62930	A_84_P817316	0.327967	undirected	NA	NA
A_84_P62930	A_84_P206198	0.326154	undirected	NA	NA
A_84_P62930	A_84_P828561	0.278745	undirected	NA	NA
A_84_P62930	A_84_P239035	0.31576	undirected	NA	NA
A_84_P62930	A_84_P221158	0.351821	undirected	NA	NA
A_84_P62930	A_84_P11720	0.355309	undirected	NA	NA
A_84_P62930	A_84_P15655	0.334341	undirected	NA	NA
A_84_P62930	A_84_P544257	0.302788	undirected	NA	NA
A_84_P62930	A_84_P21033	0.237808	undirected	NA	NA
A_84_P62930	A_84_P56950	0.305783	undirected	NA	NA
A_84_P62930	A_84_P825548	0.299516	undirected	NA	NA
A_84_P62930	A_84_P787977	0.313292	undirected	NA	NA
A_84_P62930	A_84_P130466	0.338237	undirected	NA	NA
A_84_P62930	A_84_P789698	0.29966	undirected	NA	NA
A_84_P62930	A_84_P788340	0.3638	undirected	NA	NA
A_84_P62930	A_84_P115312	0.339659	undirected	NA	NA
A_84_P62930	A_84_P222839	0.292312	undirected	NA	NA
A_84_P62930	A_84_P19623	0.349145	undirected	NA	NA
A_84_P62930	A_84_P292074	0.282006	undirected	NA	NA
A_84_P62930	A_84_P17490	0.238649	undirected	NA	NA
A_84_P62930	A_84_P21063	0.343171	undirected	NA	NA
A_84_P62930	A_84_P20820	0.349996	undirected	NA	NA
A_84_P62930	A_84_P20949	0.327287	undirected	NA	NA
A_84_P62930	A_84_P862353	0.349891	undirected	NA	NA
A_84_P62930	A_84_P787242	0.269614	undirected	NA	NA
A_84_P62930	A_84_P11043	0.35015	undirected	NA	NA
A_84_P62930	A_84_P855937	0.350014	undirected	NA	NA
A_84_P62930	A_84_P803035	0.308503	undirected	NA	NA
A_84_P62930	A_84_P523409	0.204195	undirected	NA	NA
A_84_P62930	A_84_P12466	0.343944	undirected	NA	NA
A_84_P62930	A_84_P254390	0.270491	undirected	NA	NA
A_84_P62930	A_84_P198664	0.357725	undirected	NA	NA
A_84_P62930	A_84_P20893	0.289496	undirected	NA	NA
A_84_P768737	A_84_P772827	0.331981	undirected	NA	NA
A_84_P768737	A_84_P869383	0.355185	undirected	NA	NA
A_84_P768737	A_84_P21314	0.350289	undirected	NA	NA
A_84_P768737	A_84_P11211	0.331407	undirected	NA	NA
A_84_P768737	A_84_P811581	0.342763	undirected	NA	NA
A_84_P768737	A_84_P22569	0.339005	undirected	NA	NA
A_84_P768737	A_84_P817316	0.347356	undirected	NA	NA
A_84_P768737	A_84_P206198	0.349507	undirected	NA	NA
A_84_P768737	A_84_P828561	0.351505	undirected	NA	NA
A_84_P768737	A_84_P239035	0.349718	undirected	NA	NA
A_84_P768737	A_84_P221158	0.336284	undirected	NA	NA
A_84_P768737	A_84_P11720	0.322146	undirected	NA	NA
A_84_P768737	A_84_P15655	0.348649	undirected	NA	NA
A_84_P768737	A_84_P544257	0.362055	undirected	NA	NA
A_84_P768737	A_84_P21033	0.330948	undirected	NA	NA
A_84_P768737	A_84_P56950	0.354116	undirected	NA	NA
A_84_P768737	A_84_P825548	0.35813	undirected	NA	NA
A_84_P768737	A_84_P787977	0.353033	undirected	NA	NA
A_84_P768737	A_84_P130466	0.362164	undirected	NA	NA
A_84_P768737	A_84_P789698	0.356002	undirected	NA	NA
A_84_P768737	A_84_P788340	0.304215	undirected	NA	NA
A_84_P768737	A_84_P115312	0.334615	undirected	NA	NA
A_84_P768737	A_84_P222839	0.335332	undirected	NA	NA
A_84_P768737	A_84_P19623	0.342544	undirected	NA	NA
A_84_P768737	A_84_P292074	0.350983	undirected	NA	NA
A_84_P768737	A_84_P17490	0.317633	undirected	NA	NA
A_84_P768737	A_84_P21063	0.346891	undirected	NA	NA
A_84_P768737	A_84_P20820	0.330518	undirected	NA	NA
A_84_P768737	A_84_P20949	0.355405	undirected	NA	NA
A_84_P768737	A_84_P862353	0.341845	undirected	NA	NA
A_84_P768737	A_84_P787242	0.338554	undirected	NA	NA
A_84_P768737	A_84_P11043	0.306566	undirected	NA	NA
A_84_P768737	A_84_P855937	0.298121	undirected	NA	NA
A_84_P768737	A_84_P803035	0.357049	undirected	NA	NA
A_84_P768737	A_84_P523409	0.309449	undirected	NA	NA
A_84_P768737	A_84_P12466	0.335267	undirected	NA	NA
A_84_P768737	A_84_P254390	0.348106	undirected	NA	NA
A_84_P768737	A_84_P198664	0.319548	undirected	NA	NA
A_84_P768737	A_84_P20893	0.347071	undirected	NA	NA
A_84_P772827	A_84_P869383	0.351612	undirected	NA	NA
A_84_P772827	A_84_P21314	0.296026	undirected	NA	NA
A_84_P772827	A_84_P11211	0.334621	undirected	NA	NA
A_84_P772827	A_84_P811581	0.363843	undirected	NA	NA
A_84_P772827	A_84_P22569	0.270764	undirected	NA	NA
A_84_P772827	A_84_P817316	0.355355	undirected	NA	NA
A_84_P772827	A_84_P206198	0.349546	undirected	NA	NA
A_84_P772827	A_84_P828561	0.290122	undirected	NA	NA
A_84_P772827	A_84_P239035	0.343235	undirected	NA	NA
A_84_P772827	A_84_P221158	0.335563	undirected	NA	NA
A_84_P772827	A_84_P11720	0.358895	undirected	NA	NA
A_84_P772827	A_84_P15655	0.35044	undirected	NA	NA
A_84_P772827	A_84_P544257	0.322989	undirected	NA	NA
A_84_P772827	A_84_P21033	0.246988	undirected	NA	NA
A_84_P772827	A_84_P56950	0.301514	undirected	NA	NA
A_84_P772827	A_84_P825548	0.314544	undirected	NA	NA
A_84_P772827	A_84_P787977	0.310149	undirected	NA	NA
A_84_P772827	A_84_P130466	0.342476	undirected	NA	NA
A_84_P772827	A_84_P789698	0.314535	undirected	NA	NA
A_84_P772827	A_84_P788340	0.33312	undirected	NA	NA
A_84_P772827	A_84_P115312	0.310299	undirected	NA	NA
A_84_P772827	A_84_P222839	0.333978	undirected	NA	NA
A_84_P772827	A_84_P19623	0.340041	undirected	NA	NA
A_84_P772827	A_84_P292074	0.311229	undirected	NA	NA
A_84_P772827	A_84_P17490	0.232823	undirected	NA	NA
A_84_P772827	A_84_P21063	0.349859	undirected	NA	NA
A_84_P772827	A_84_P20820	0.348989	undirected	NA	NA
A_84_P772827	A_84_P20949	0.321142	undirected	NA	NA
A_84_P772827	A_84_P862353	0.338792	undirected	NA	NA
A_84_P772827	A_84_P787242	0.266274	undirected	NA	NA
A_84_P772827	A_84_P11043	0.354494	undirected	NA	NA
A_84_P772827	A_84_P855937	0.357274	undirected	NA	NA
A_84_P772827	A_84_P803035	0.316464	undirected	NA	NA
A_84_P772827	A_84_P523409	0.233587	undirected	NA	NA
A_84_P772827	A_84_P12466	0.362038	undirected	NA	NA
A_84_P772827	A_84_P254390	0.29034	undirected	NA	NA
A_84_P772827	A_84_P198664	0.328108	undirected	NA	NA
A_84_P772827	A_84_P20893	0.293239	undirected	NA	NA
A_84_P869383	A_84_P21314	0.330058	undirected	NA	NA
A_84_P869383	A_84_P11211	0.325905	undirected	NA	NA
A_84_P869383	A_84_P811581	0.352722	undirected	NA	NA
A_84_P869383	A_84_P22569	0.311467	undirected	NA	NA
A_84_P869383	A_84_P817316	0.362469	undirected	NA	NA
A_84_P869383	A_84_P206198	0.359618	undirected	NA	NA
A_84_P869383	A_84_P828561	0.334848	undirected	NA	NA
A_84_P869383	A_84_P239035	0.356023	undirected	NA	NA
A_84_P869383	A_84_P221158	0.330865	undirected	NA	NA
A_84_P869383	A_84_P11720	0.339005	undirected	NA	NA
A_84_P869383	A_84_P15655	0.360858	undirected	NA	NA
A_84_P869383	A_84_P544257	0.354004	undirected	NA	NA
A_84_P869383	A_84_P21033	0.298081	undirected	NA	NA
A_84_P869383	A_84_P56950	0.331227	undirected	NA	NA
A_84_P869383	A_84_P825548	0.349648	undirected	NA	NA
A_84_P869383	A_84_P787977	0.337549	undirected	NA	NA
A_84_P869383	A_84_P130466	0.354205	undirected	NA	NA
A_84_P869383	A_84_P789698	0.341401	undirected	NA	NA
A_84_P869383	A_84_P788340	0.306304	undirected	NA	NA
A_84_P869383	A_84_P115312	0.314332	undirected	NA	NA
A_84_P869383	A_84_P222839	0.354653	undirected	NA	NA
A_84_P869383	A_84_P19623	0.339682	undirected	NA	NA
A_84_P869383	A_84_P292074	0.351047	undirected	NA	NA
A_84_P869383	A_84_P17490	0.278864	undirected	NA	NA
A_84_P869383	A_84_P21063	0.348164	undirected	NA	NA
A_84_P869383	A_84_P20820	0.340978	undirected	NA	NA
A_84_P869383	A_84_P20949	0.337486	undirected	NA	NA
A_84_P869383	A_84_P862353	0.33747	undirected	NA	NA
A_84_P869383	A_84_P787242	0.306581	undirected	NA	NA
A_84_P869383	A_84_P11043	0.327035	undirected	NA	NA
A_84_P869383	A_84_P855937	0.32661	undirected	NA	NA
A_84_P869383	A_84_P803035	0.342535	undirected	NA	NA
A_84_P869383	A_84_P523409	0.291925	undirected	NA	NA
A_84_P869383	A_84_P12466	0.357077	undirected	NA	NA
A_84_P869383	A_84_P254390	0.335369	undirected	NA	NA
A_84_P869383	A_84_P198664	0.310451	undirected	NA	NA
A_84_P869383	A_84_P20893	0.327567	undirected	NA	NA
A_84_P21314	A_84_P11211	0.291754	undirected	NA	NA
A_84_P21314	A_84_P811581	0.316472	undirected	NA	NA
A_84_P21314	A_84_P22569	0.354266	undirected	NA	NA
A_84_P21314	A_84_P817316	0.324808	undirected	NA	NA
A_84_P21314	A_84_P206198	0.32403	undirected	NA	NA
A_84_P21314	A_84_P828561	0.349855	undirected	NA	NA
A_84_P21314	A_84_P239035	0.318445	undirected	NA	NA
A_84_P21314	A_84_P221158	0.320414	undirected	NA	NA
A_84_P21314	A_84_P11720	0.285439	undirected	NA	NA
A_84_P21314	A_84_P15655	0.303344	undirected	NA	NA
A_84_P21314	A_84_P544257	0.343327	undirected	NA	NA
A_84_P21314	A_84_P21033	0.35037	undirected	NA	NA
A_84_P21314	A_84_P56950	0.331327	undirected	NA	NA
A_84_P21314	A_84_P825548	0.350623	undirected	NA	NA
A_84_P21314	A_84_P787977	0.348377	undirected	NA	NA
A_84_P21314	A_84_P130466	0.354011	undirected	NA	NA
A_84_P21314	A_84_P789698	0.343905	undirected	NA	NA
A_84_P21314	A_84_P788340	0.264348	undirected	NA	NA
A_84_P21314	A_84_P115312	0.312391	undirected	NA	NA
A_84_P21314	A_84_P222839	0.30656	undirected	NA	NA
A_84_P21314	A_84_P19623	0.327034	undirected	NA	NA
A_84_P21314	A_84_P292074	0.330761	undirected	NA	NA
A_84_P21314	A_84_P17490	0.331652	undirected	NA	NA
A_84_P21314	A_84_P21063	0.312276	undirected	NA	NA
A_84_P21314	A_84_P20820	0.279044	undirected	NA	NA
A_84_P21314	A_84_P20949	0.331716	undirected	NA	NA
A_84_P21314	A_84_P862353	0.30762	undirected	NA	NA
A_84_P21314	A_84_P787242	0.331582	undirected	NA	NA
A_84_P21314	A_84_P11043	0.263878	undirected	NA	NA
A_84_P21314	A_84_P855937	0.249078	undirected	NA	NA
A_84_P21314	A_84_P803035	0.32865	undirected	NA	NA
A_84_P21314	A_84_P523409	0.325286	undirected	NA	NA
A_84_P21314	A_84_P12466	0.291046	undirected	NA	NA
A_84_P21314	A_84_P254390	0.353035	undirected	NA	NA
A_84_P21314	A_84_P198664	0.293998	undirected	NA	NA
A_84_P21314	A_84_P20893	0.350648	undirected	NA	NA
A_84_P11211	A_84_P811581	0.347963	undirected	NA	NA
A_84_P11211	A_84_P22569	0.270964	undirected	NA	NA
A_84_P11211	A_84_P817316	0.323549	undirected	NA	NA
A_84_P11211	A_84_P206198	0.314756	undirected	NA	NA
A_84_P11211	A_84_P828561	0.287023	undirected	NA	NA
A_84_P11211	A_84_P239035	0.318586	undirected	NA	NA
A_84_P11211	A_84_P221158	0.346489	undirected	NA	NA
A_84_P11211	A_84_P11720	0.337627	undirected	NA	NA
A_84_P11211	A_84_P15655	0.329459	undirected	NA	NA
A_84_P11211	A_84_P544257	0.31456	undirected	NA	NA
A_84_P11211	A_84_P21033	0.250891	undirected	NA	NA
A_84_P11211	A_84_P56950	0.317402	undirected	NA	NA
A_84_P11211	A_84_P825548	0.306407	undirected	NA	NA
A_84_P11211	A_84_P787977	0.317692	undirected	NA	NA
A_84_P11211	A_84_P130466	0.345387	undirected	NA	NA
A_84_P11211	A_84_P789698	0.303739	undirected	NA	NA
A_84_P11211	A_84_P788340	0.350913	undirected	NA	NA
A_84_P11211	A_84_P115312	0.348809	undirected	NA	NA
A_84_P11211	A_84_P222839	0.28757	undirected	NA	NA
A_84_P11211	A_84_P19623	0.343396	undirected	NA	NA
A_84_P11211	A_84_P292074	0.284613	undirected	NA	NA
A_84_P11211	A_84_P17490	0.252685	undirected	NA	NA
A_84_P11211	A_84_P21063	0.346178	undirected	NA	NA
A_84_P11211	A_84_P20820	0.350137	undirected	NA	NA
A_84_P11211	A_84_P20949	0.334085	undirected	NA	NA
A_84_P11211	A_84_P862353	0.357475	undirected	NA	NA
A_84_P11211	A_84_P787242	0.284162	undirected	NA	NA
A_84_P11211	A_84_P11043	0.338907	undirected	NA	NA
A_84_P11211	A_84_P855937	0.333406	undirected	NA	NA
A_84_P11211	A_84_P803035	0.318195	undirected	NA	NA
A_84_P11211	A_84_P523409	0.20861	undirected	NA	NA
A_84_P11211	A_84_P12466	0.336276	undirected	NA	NA
A_84_P11211	A_84_P254390	0.275872	undirected	NA	NA
A_84_P11211	A_84_P198664	0.352754	undirected	NA	NA
A_84_P11211	A_84_P20893	0.294509	undirected	NA	NA
A_84_P811581	A_84_P22569	0.280988	undirected	NA	NA
A_84_P811581	A_84_P817316	0.360227	undirected	NA	NA
A_84_P811581	A_84_P206198	0.347429	undirected	NA	NA
A_84_P811581	A_84_P828561	0.306821	undirected	NA	NA
A_84_P811581	A_84_P239035	0.353414	undirected	NA	NA
A_84_P811581	A_84_P221158	0.349281	undirected	NA	NA
A_84_P811581	A_84_P11720	0.368402	undirected	NA	NA
A_84_P811581	A_84_P15655	0.35307	undirected	NA	NA
A_84_P811581	A_84_P544257	0.332526	undirected	NA	NA
A_84_P811581	A_84_P21033	0.269886	undirected	NA	NA
A_84_P811581	A_84_P56950	0.316078	undirected	NA	NA
A_84_P811581	A_84_P825548	0.332813	undirected	NA	NA
A_84_P811581	A_84_P787977	0.329548	undirected	NA	NA
A_84_P811581	A_84_P130466	0.350013	undirected	NA	NA
A_84_P811581	A_84_P789698	0.330682	undirected	NA	NA
A_84_P811581	A_84_P788340	0.335855	undirected	NA	NA
A_84_P811581	A_84_P115312	0.330008	undirected	NA	NA
A_84_P811581	A_84_P222839	0.341935	undirected	NA	NA
A_84_P811581	A_84_P19623	0.356139	undirected	NA	NA
A_84_P811581	A_84_P292074	0.317186	undirected	NA	NA
A_84_P811581	A_84_P17490	0.250317	undirected	NA	NA
A_84_P811581	A_84_P21063	0.361379	undirected	NA	NA
A_84_P811581	A_84_P20820	0.363253	undirected	NA	NA
A_84_P811581	A_84_P20949	0.33939	undirected	NA	NA
A_84_P811581	A_84_P862353	0.356035	undirected	NA	NA
A_84_P811581	A_84_P787242	0.279395	undirected	NA	NA
A_84_P811581	A_84_P11043	0.360694	undirected	NA	NA
A_84_P811581	A_84_P855937	0.354311	undirected	NA	NA
A_84_P811581	A_84_P803035	0.325261	undirected	NA	NA
A_84_P811581	A_84_P523409	0.247488	undirected	NA	NA
A_84_P811581	A_84_P12466	0.362208	undirected	NA	NA
A_84_P811581	A_84_P254390	0.305072	undirected	NA	NA
A_84_P811581	A_84_P198664	0.340798	undirected	NA	NA
A_84_P811581	A_84_P20893	0.305463	undirected	NA	NA
A_84_P22569	A_84_P817316	0.292949	undirected	NA	NA
A_84_P22569	A_84_P206198	0.315929	undirected	NA	NA
A_84_P22569	A_84_P828561	0.354042	undirected	NA	NA
A_84_P22569	A_84_P239035	0.303365	undirected	NA	NA
A_84_P22569	A_84_P221158	0.289811	undirected	NA	NA
A_84_P22569	A_84_P11720	0.251891	undirected	NA	NA
A_84_P22569	A_84_P15655	0.296868	undirected	NA	NA
A_84_P22569	A_84_P544257	0.341843	undirected	NA	NA
A_84_P22569	A_84_P21033	0.368184	undirected	NA	NA
A_84_P22569	A_84_P56950	0.349169	undirected	NA	NA
A_84_P22569	A_84_P825548	0.337311	undirected	NA	NA
A_84_P22569	A_84_P787977	0.335679	undirected	NA	NA
A_84_P22569	A_84_P130466	0.332521	undirected	NA	NA
A_84_P22569	A_84_P789698	0.34945	undirected	NA	NA
A_84_P22569	A_84_P788340	0.244341	undirected	NA	NA
A_84_P22569	A_84_P115312	0.298278	undirected	NA	NA
A_84_P22569	A_84_P222839	0.287771	undirected	NA	NA
A_84_P22569	A_84_P19623	0.294649	undirected	NA	NA
A_84_P22569	A_84_P292074	0.339157	undirected	NA	NA
A_84_P22569	A_84_P17490	0.362988	undirected	NA	NA
A_84_P22569	A_84_P21063	0.291225	undirected	NA	NA
A_84_P22569	A_84_P20820	0.255146	undirected	NA	NA
A_84_P22569	A_84_P20949	0.333183	undirected	NA	NA
A_84_P22569	A_84_P862353	0.281663	undirected	NA	NA
A_84_P22569	A_84_P787242	0.363024	undirected	NA	NA
A_84_P22569	A_84_P11043	0.224965	undirected	NA	NA
A_84_P22569	A_84_P855937	0.21333	undirected	NA	NA
A_84_P22569	A_84_P803035	0.344034	undirected	NA	NA
A_84_P22569	A_84_P523409	0.353936	undirected	NA	NA
A_84_P22569	A_84_P12466	0.264356	undirected	NA	NA
A_84_P22569	A_84_P254390	0.35311	undirected	NA	NA
A_84_P22569	A_84_P198664	0.270558	undirected	NA	NA
A_84_P22569	A_84_P20893	0.353423	undirected	NA	NA
A_84_P817316	A_84_P206198	0.354875	undirected	NA	NA
A_84_P817316	A_84_P828561	0.322903	undirected	NA	NA
A_84_P817316	A_84_P239035	0.354468	undirected	NA	NA
A_84_P817316	A_84_P221158	0.334827	undirected	NA	NA
A_84_P817316	A_84_P11720	0.347792	undirected	NA	NA
A_84_P817316	A_84_P15655	0.351786	undirected	NA	NA
A_84_P817316	A_84_P544257	0.342087	undirected	NA	NA
A_84_P817316	A_84_P21033	0.282664	undirected	NA	NA
A_84_P817316	A_84_P56950	0.309261	undirected	NA	NA
A_84_P817316	A_84_P825548	0.346457	undirected	NA	NA
A_84_P817316	A_84_P787977	0.332041	undirected	NA	NA
A_84_P817316	A_84_P130466	0.351549	undirected	NA	NA
A_84_P817316	A_84_P789698	0.328666	undirected	NA	NA
A_84_P817316	A_84_P788340	0.304291	undirected	NA	NA
A_84_P817316	A_84_P115312	0.307392	undirected	NA	NA
A_84_P817316	A_84_P222839	0.357707	undirected	NA	NA
A_84_P817316	A_84_P19623	0.344295	undirected	NA	NA
A_84_P817316	A_84_P292074	0.33756	undirected	NA	NA
A_84_P817316	A_84_P17490	0.256258	undirected	NA	NA
A_84_P817316	A_84_P21063	0.349788	undirected	NA	NA
A_84_P817316	A_84_P20820	0.342633	undirected	NA	NA
A_84_P817316	A_84_P20949	0.323128	undirected	NA	NA
A_84_P817316	A_84_P862353	0.339846	undirected	NA	NA
A_84_P817316	A_84_P787242	0.282452	undirected	NA	NA
A_84_P817316	A_84_P11043	0.341744	undirected	NA	NA
A_84_P817316	A_84_P855937	0.339822	undirected	NA	NA
A_84_P817316	A_84_P803035	0.324323	undirected	NA	NA
A_84_P817316	A_84_P523409	0.27375	undirected	NA	NA
A_84_P817316	A_84_P12466	0.360401	undirected	NA	NA
A_84_P817316	A_84_P254390	0.326206	undirected	NA	NA
A_84_P817316	A_84_P198664	0.309935	undirected	NA	NA
A_84_P817316	A_84_P20893	0.316732	undirected	NA	NA
A_84_P206198	A_84_P828561	0.32397	undirected	NA	NA
A_84_P206198	A_84_P239035	0.347543	undirected	NA	NA
A_84_P206198	A_84_P221158	0.324072	undirected	NA	NA
A_84_P206198	A_84_P11720	0.327133	undirected	NA	NA
A_84_P206198	A_84_P15655	0.349856	undirected	NA	NA
A_84_P206198	A_84_P544257	0.347141	undirected	NA	NA
A_84_P206198	A_84_P21033	0.290893	undirected	NA	NA
A_84_P206198	A_84_P56950	0.323527	undirected	NA	NA
A_84_P206198	A_84_P825548	0.336888	undirected	NA	NA
A_84_P206198	A_84_P787977	0.326092	undirected	NA	NA
A_84_P206198	A_84_P130466	0.35314	undirected	NA	NA
A_84_P206198	A_84_P789698	0.337003	undirected	NA	NA
A_84_P206198	A_84_P788340	0.300754	undirected	NA	NA
A_84_P206198	A_84_P115312	0.304281	undirected	NA	NA
A_84_P206198	A_84_P222839	0.342455	undirected	NA	NA
A_84_P206198	A_84_P19623	0.330607	undirected	NA	NA
A_84_P206198	A_84_P292074	0.343648	undirected	NA	NA
A_84_P206198	A_84_P17490	0.276003	undirected	NA	NA
A_84_P206198	A_84_P21063	0.339523	undirected	NA	NA
A_84_P206198	A_84_P20820	0.32114	undirected	NA	NA
A_84_P206198	A_84_P20949	0.328723	undirected	NA	NA
A_84_P206198	A_84_P862353	0.322829	undirected	NA	NA
A_84_P206198	A_84_P787242	0.302696	undirected	NA	NA
A_84_P206198	A_84_P11043	0.31547	undirected	NA	NA
A_84_P206198	A_84_P855937	0.316244	undirected	NA	NA
A_84_P206198	A_84_P803035	0.337585	undirected	NA	NA
A_84_P206198	A_84_P523409	0.287413	undirected	NA	NA
A_84_P206198	A_84_P12466	0.346188	undirected	NA	NA
A_84_P206198	A_84_P254390	0.328557	undirected	NA	NA
A_84_P206198	A_84_P198664	0.306072	undirected	NA	NA
A_84_P206198	A_84_P20893	0.324	undirected	NA	NA
A_84_P828561	A_84_P239035	0.310673	undirected	NA	NA
A_84_P828561	A_84_P221158	0.310159	undirected	NA	NA
A_84_P828561	A_84_P11720	0.271937	undirected	NA	NA
A_84_P828561	A_84_P15655	0.310925	undirected	NA	NA
A_84_P828561	A_84_P544257	0.349278	undirected	NA	NA
A_84_P828561	A_84_P21033	0.345515	undirected	NA	NA
A_84_P828561	A_84_P56950	0.335822	undirected	NA	NA
A_84_P828561	A_84_P825548	0.351129	undirected	NA	NA
A_84_P828561	A_84_P787977	0.347593	undirected	NA	NA
A_84_P828561	A_84_P130466	0.351691	undirected	NA	NA
A_84_P828561	A_84_P789698	0.332329	undirected	NA	NA
A_84_P828561	A_84_P788340	0.259058	undirected	NA	NA
A_84_P828561	A_84_P115312	0.30609	undirected	NA	NA
A_84_P828561	A_84_P222839	0.304167	undirected	NA	NA
A_84_P828561	A_84_P19623	0.316525	undirected	NA	NA
A_84_P828561	A_84_P292074	0.341838	undirected	NA	NA
A_84_P828561	A_84_P17490	0.336303	undirected	NA	NA
A_84_P828561	A_84_P21063	0.301065	undirected	NA	NA
A_84_P828561	A_84_P20820	0.275072	undirected	NA	NA
A_84_P828561	A_84_P20949	0.324319	undirected	NA	NA
A_84_P828561	A_84_P862353	0.300745	undirected	NA	NA
A_84_P828561	A_84_P787242	0.339148	undirected	NA	NA
A_84_P828561	A_84_P11043	0.251877	undirected	NA	NA
A_84_P828561	A_84_P855937	0.244954	undirected	NA	NA
A_84_P828561	A_84_P803035	0.331243	undirected	NA	NA
A_84_P828561	A_84_P523409	0.328798	undirected	NA	NA
A_84_P828561	A_84_P12466	0.294752	undirected	NA	NA
A_84_P828561	A_84_P254390	0.357227	undirected	NA	NA
A_84_P828561	A_84_P198664	0.279477	undirected	NA	NA
A_84_P828561	A_84_P20893	0.353529	undirected	NA	NA
A_84_P239035	A_84_P221158	0.313556	undirected	NA	NA
A_84_P239035	A_84_P11720	0.335861	undirected	NA	NA
A_84_P239035	A_84_P15655	0.347279	undirected	NA	NA
A_84_P239035	A_84_P544257	0.346989	undirected	NA	NA
A_84_P239035	A_84_P21033	0.284683	undirected	NA	NA
A_84_P239035	A_84_P56950	0.31556	undirected	NA	NA
A_84_P239035	A_84_P825548	0.333775	undirected	NA	NA
A_84_P239035	A_84_P787977	0.313142	undirected	NA	NA
A_84_P239035	A_84_P130466	0.344784	undirected	NA	NA
A_84_P239035	A_84_P789698	0.342967	undirected	NA	NA
A_84_P239035	A_84_P788340	0.290254	undirected	NA	NA
A_84_P239035	A_84_P115312	0.298943	undirected	NA	NA
A_84_P239035	A_84_P222839	0.356967	undirected	NA	NA
A_84_P239035	A_84_P19623	0.32322	undirected	NA	NA
A_84_P239035	A_84_P292074	0.335563	undirected	NA	NA
A_84_P239035	A_84_P17490	0.255317	undirected	NA	NA
A_84_P239035	A_84_P21063	0.355278	undirected	NA	NA
A_84_P239035	A_84_P20820	0.339824	undirected	NA	NA
A_84_P239035	A_84_P20949	0.330234	undirected	NA	NA
A_84_P239035	A_84_P862353	0.332391	undirected	NA	NA
A_84_P239035	A_84_P787242	0.287487	undirected	NA	NA
A_84_P239035	A_84_P11043	0.3321	undirected	NA	NA
A_84_P239035	A_84_P855937	0.323467	undirected	NA	NA
A_84_P239035	A_84_P803035	0.336746	undirected	NA	NA
A_84_P239035	A_84_P523409	0.277603	undirected	NA	NA
A_84_P239035	A_84_P12466	0.346191	undirected	NA	NA
A_84_P239035	A_84_P254390	0.315286	undirected	NA	NA
A_84_P239035	A_84_P198664	0.301593	undirected	NA	NA
A_84_P239035	A_84_P20893	0.303425	undirected	NA	NA
A_84_P221158	A_84_P11720	0.336206	undirected	NA	NA
A_84_P221158	A_84_P15655	0.321095	undirected	NA	NA
A_84_P221158	A_84_P544257	0.318381	undirected	NA	NA
A_84_P221158	A_84_P21033	0.277923	undirected	NA	NA
A_84_P221158	A_84_P56950	0.31641	undirected	NA	NA
A_84_P221158	A_84_P825548	0.326221	undirected	NA	NA
A_84_P221158	A_84_P787977	0.341149	undirected	NA	NA
A_84_P221158	A_84_P130466	0.356948	undirected	NA	NA
A_84_P221158	A_84_P789698	0.31049	undirected	NA	NA
A_84_P221158	A_84_P788340	0.340336	undirected	NA	NA
A_84_P221158	A_84_P115312	0.34899	undirected	NA	NA
A_84_P221158	A_84_P222839	0.291885	undirected	NA	NA
A_84_P221158	A_84_P19623	0.360109	undirected	NA	NA
A_84_P221158	A_84_P292074	0.29422	undirected	NA	NA
A_84_P221158	A_84_P17490	0.275199	undirected	NA	NA
A_84_P221158	A_84_P21063	0.336727	undirected	NA	NA
A_84_P221158	A_84_P20820	0.329679	undirected	NA	NA
A_84_P221158	A_84_P20949	0.332196	undirected	NA	NA
A_84_P221158	A_84_P862353	0.350307	undirected	NA	NA
A_84_P221158	A_84_P787242	0.293157	undirected	NA	NA
A_84_P221158	A_84_P11043	0.327254	undirected	NA	NA
A_84_P221158	A_84_P855937	0.319733	undirected	NA	NA
A_84_P221158	A_84_P803035	0.312526	undirected	NA	NA
A_84_P221158	A_84_P523409	0.235075	undirected	NA	NA
A_84_P221158	A_84_P12466	0.330085	undirected	NA	NA
A_84_P221158	A_84_P254390	0.302953	undirected	NA	NA
A_84_P221158	A_84_P198664	0.3509	undirected	NA	NA
A_84_P221158	A_84_P20893	0.320817	undirected	NA	NA
A_84_P11720	A_84_P15655	0.336369	undirected	NA	NA
A_84_P11720	A_84_P544257	0.308145	undirected	NA	NA
A_84_P11720	A_84_P21033	0.232584	undirected	NA	NA
A_84_P11720	A_84_P56950	0.288392	undirected	NA	NA
A_84_P11720	A_84_P825548	0.302168	undirected	NA	NA
A_84_P11720	A_84_P787977	0.301705	undirected	NA	NA
A_84_P11720	A_84_P130466	0.332888	undirected	NA	NA
A_84_P11720	A_84_P789698	0.305407	undirected	NA	NA
A_84_P11720	A_84_P788340	0.333313	undirected	NA	NA
A_84_P11720	A_84_P115312	0.312869	undirected	NA	NA
A_84_P11720	A_84_P222839	0.322853	undirected	NA	NA
A_84_P11720	A_84_P19623	0.343096	undirected	NA	NA
A_84_P11720	A_84_P292074	0.286184	undirected	NA	NA
A_84_P11720	A_84_P17490	0.215494	undirected	NA	NA
A_84_P11720	A_84_P21063	0.346408	undirected	NA	NA
A_84_P11720	A_84_P20820	0.355197	undirected	NA	NA
A_84_P11720	A_84_P20949	0.318875	undirected	NA	NA
A_84_P11720	A_84_P862353	0.339134	undirected	NA	NA
A_84_P11720	A_84_P787242	0.244302	undirected	NA	NA
A_84_P11720	A_84_P11043	0.361176	undirected	NA	NA
A_84_P11720	A_84_P855937	0.355154	undirected	NA	NA
A_84_P11720	A_84_P803035	0.29669	undirected	NA	NA
A_84_P11720	A_84_P523409	0.211952	undirected	NA	NA
A_84_P11720	A_84_P12466	0.353988	undirected	NA	NA
A_84_P11720	A_84_P254390	0.271604	undirected	NA	NA
A_84_P11720	A_84_P198664	0.334938	undirected	NA	NA
A_84_P11720	A_84_P20893	0.272133	undirected	NA	NA
A_84_P15655	A_84_P544257	0.345508	undirected	NA	NA
A_84_P15655	A_84_P21033	0.269667	undirected	NA	NA
A_84_P15655	A_84_P56950	0.325083	undirected	NA	NA
A_84_P15655	A_84_P825548	0.32607	undirected	NA	NA
A_84_P15655	A_84_P787977	0.317431	undirected	NA	NA
A_84_P15655	A_84_P130466	0.34802	undirected	NA	NA
A_84_P15655	A_84_P789698	0.326546	undirected	NA	NA
A_84_P15655	A_84_P788340	0.315507	undirected	NA	NA
A_84_P15655	A_84_P115312	0.310282	undirected	NA	NA
A_84_P15655	A_84_P222839	0.338334	undirected	NA	NA
A_84_P15655	A_84_P19623	0.327437	undirected	NA	NA
A_84_P15655	A_84_P292074	0.334232	undirected	NA	NA
A_84_P15655	A_84_P17490	0.259024	undirected	NA	NA
A_84_P15655	A_84_P21063	0.343728	undirected	NA	NA
A_84_P15655	A_84_P20820	0.343955	undirected	NA	NA
A_84_P15655	A_84_P20949	0.331689	undirected	NA	NA
A_84_P15655	A_84_P862353	0.333128	undirected	NA	NA
A_84_P15655	A_84_P787242	0.293946	undirected	NA	NA
A_84_P15655	A_84_P11043	0.328256	undirected	NA	NA
A_84_P15655	A_84_P855937	0.33234	undirected	NA	NA
A_84_P15655	A_84_P803035	0.33659	undirected	NA	NA
A_84_P15655	A_84_P523409	0.261928	undirected	NA	NA
A_84_P15655	A_84_P12466	0.357289	undirected	NA	NA
A_84_P15655	A_84_P254390	0.308411	undirected	NA	NA
A_84_P15655	A_84_P198664	0.311134	undirected	NA	NA
A_84_P15655	A_84_P20893	0.306303	undirected	NA	NA
A_84_P544257	A_84_P21033	0.328987	undirected	NA	NA
A_84_P544257	A_84_P56950	0.347938	undirected	NA	NA
A_84_P544257	A_84_P825548	0.353523	undirected	NA	NA
A_84_P544257	A_84_P787977	0.342281	undirected	NA	NA
A_84_P544257	A_84_P130466	0.355757	undirected	NA	NA
A_84_P544257	A_84_P789698	0.352167	undirected	NA	NA
A_84_P544257	A_84_P788340	0.28539	undirected	NA	NA
A_84_P544257	A_84_P115312	0.315896	undirected	NA	NA
A_84_P544257	A_84_P222839	0.337674	undirected	NA	NA
A_84_P544257	A_84_P19623	0.326108	undirected	NA	NA
A_84_P544257	A_84_P292074	0.355877	undirected	NA	NA
A_84_P544257	A_84_P17490	0.313325	undirected	NA	NA
A_84_P544257	A_84_P21063	0.336435	undirected	NA	NA
A_84_P544257	A_84_P20820	0.3182	undirected	NA	NA
A_84_P544257	A_84_P20949	0.344558	undirected	NA	NA
A_84_P544257	A_84_P862353	0.326297	undirected	NA	NA
A_84_P544257	A_84_P787242	0.335265	undirected	NA	NA
A_84_P544257	A_84_P11043	0.292667	undirected	NA	NA
A_84_P544257	A_84_P855937	0.286516	undirected	NA	NA
A_84_P544257	A_84_P803035	0.354397	undirected	NA	NA
A_84_P544257	A_84_P523409	0.318312	undirected	NA	NA
A_84_P544257	A_84_P12466	0.328733	undirected	NA	NA
A_84_P544257	A_84_P254390	0.348141	undirected	NA	NA
A_84_P544257	A_84_P198664	0.298979	undirected	NA	NA
A_84_P544257	A_84_P20893	0.341414	undirected	NA	NA
A_84_P21033	A_84_P56950	0.32573	undirected	NA	NA
A_84_P21033	A_84_P825548	0.330544	undirected	NA	NA
A_84_P21033	A_84_P787977	0.328252	undirected	NA	NA
A_84_P21033	A_84_P130466	0.326007	undirected	NA	NA
A_84_P21033	A_84_P789698	0.330869	undirected	NA	NA
A_84_P21033	A_84_P788340	0.218853	undirected	NA	NA
A_84_P21033	A_84_P115312	0.283212	undirected	NA	NA
A_84_P21033	A_84_P222839	0.272143	undirected	NA	NA
A_84_P21033	A_84_P19623	0.28472	undirected	NA	NA
A_84_P21033	A_84_P292074	0.318985	undirected	NA	NA
A_84_P21033	A_84_P17490	0.353977	undirected	NA	NA
A_84_P21033	A_84_P21063	0.270817	undirected	NA	NA
A_84_P21033	A_84_P20820	0.233332	undirected	NA	NA
A_84_P21033	A_84_P20949	0.312574	undirected	NA	NA
A_84_P21033	A_84_P862353	0.264923	undirected	NA	NA
A_84_P21033	A_84_P787242	0.341242	undirected	NA	NA
A_84_P21033	A_84_P11043	0.206704	undirected	NA	NA
A_84_P21033	A_84_P803035	0.316069	undirected	NA	NA
A_84_P21033	A_84_P523409	0.347249	undirected	NA	NA
A_84_P21033	A_84_P12466	0.244012	undirected	NA	NA
A_84_P21033	A_84_P254390	0.347675	undirected	NA	NA
A_84_P21033	A_84_P198664	0.251984	undirected	NA	NA
A_84_P21033	A_84_P20893	0.341819	undirected	NA	NA
A_84_P56950	A_84_P825548	0.32923	undirected	NA	NA
A_84_P56950	A_84_P787977	0.336552	undirected	NA	NA
A_84_P56950	A_84_P130466	0.352268	undirected	NA	NA
A_84_P56950	A_84_P789698	0.342284	undirected	NA	NA
A_84_P56950	A_84_P788340	0.297386	undirected	NA	NA
A_84_P56950	A_84_P115312	0.331883	undirected	NA	NA
A_84_P56950	A_84_P222839	0.289616	undirected	NA	NA
A_84_P56950	A_84_P19623	0.317777	undirected	NA	NA
A_84_P56950	A_84_P292074	0.328102	undirected	NA	NA
A_84_P56950	A_84_P17490	0.332798	undirected	NA	NA
A_84_P56950	A_84_P21063	0.31832	undirected	NA	NA
A_84_P56950	A_84_P20820	0.301124	undirected	NA	NA
A_84_P56950	A_84_P20949	0.351447	undirected	NA	NA
A_84_P56950	A_84_P862353	0.31767	undirected	NA	NA
A_84_P56950	A_84_P787242	0.350896	undirected	NA	NA
A_84_P56950	A_84_P11043	0.267106	undirected	NA	NA
A_84_P56950	A_84_P855937	0.25956	undirected	NA	NA
A_84_P56950	A_84_P803035	0.351842	undirected	NA	NA
A_84_P56950	A_84_P523409	0.297255	undirected	NA	NA
A_84_P56950	A_84_P12466	0.299718	undirected	NA	NA
A_84_P56950	A_84_P254390	0.326418	undirected	NA	NA
A_84_P56950	A_84_P198664	0.311547	undirected	NA	NA
A_84_P56950	A_84_P20893	0.337717	undirected	NA	NA
A_84_P825548	A_84_P787977	0.34937	undirected	NA	NA
A_84_P825548	A_84_P130466	0.360381	undirected	NA	NA
A_84_P825548	A_84_P789698	0.337164	undirected	NA	NA
A_84_P825548	A_84_P788340	0.276147	undirected	NA	NA
A_84_P825548	A_84_P115312	0.313704	undirected	NA	NA
A_84_P825548	A_84_P222839	0.328583	undirected	NA	NA
A_84_P825548	A_84_P19623	0.334216	undirected	NA	NA
A_84_P825548	A_84_P292074	0.343055	undirected	NA	NA
A_84_P825548	A_84_P17490	0.309893	undirected	NA	NA
A_84_P825548	A_84_P21063	0.326269	undirected	NA	NA
A_84_P825548	A_84_P20820	0.30364	undirected	NA	NA
A_84_P825548	A_84_P20949	0.329088	undirected	NA	NA
A_84_P825548	A_84_P862353	0.323708	undirected	NA	NA
A_84_P825548	A_84_P787242	0.32123	undirected	NA	NA
A_84_P825548	A_84_P11043	0.288853	undirected	NA	NA
A_84_P825548	A_84_P855937	0.280317	undirected	NA	NA
A_84_P825548	A_84_P803035	0.33234	undirected	NA	NA
A_84_P825548	A_84_P523409	0.31172	undirected	NA	NA
A_84_P825548	A_84_P12466	0.321178	undirected	NA	NA
A_84_P825548	A_84_P254390	0.352956	undirected	NA	NA
A_84_P825548	A_84_P198664	0.295772	undirected	NA	NA
A_84_P825548	A_84_P20893	0.346052	undirected	NA	NA
A_84_P787977	A_84_P130466	0.362967	undirected	NA	NA
A_84_P787977	A_84_P789698	0.329065	undirected	NA	NA
A_84_P787977	A_84_P788340	0.297329	undirected	NA	NA
A_84_P787977	A_84_P115312	0.335481	undirected	NA	NA
A_84_P787977	A_84_P222839	0.299199	undirected	NA	NA
A_84_P787977	A_84_P19623	0.344569	undirected	NA	NA
A_84_P787977	A_84_P292074	0.324651	undirected	NA	NA
A_84_P787977	A_84_P17490	0.323371	undirected	NA	NA
A_84_P787977	A_84_P21063	0.318413	undirected	NA	NA
A_84_P787977	A_84_P20820	0.300721	undirected	NA	NA
A_84_P787977	A_84_P20949	0.336495	undirected	NA	NA
A_84_P787977	A_84_P862353	0.327883	undirected	NA	NA
A_84_P787977	A_84_P787242	0.329124	undirected	NA	NA
A_84_P787977	A_84_P11043	0.28296	undirected	NA	NA
A_84_P787977	A_84_P855937	0.274285	undirected	NA	NA
A_84_P787977	A_84_P803035	0.327495	undirected	NA	NA
A_84_P787977	A_84_P523409	0.293722	undirected	NA	NA
A_84_P787977	A_84_P12466	0.310894	undirected	NA	NA
A_84_P787977	A_84_P254390	0.342708	undirected	NA	NA
A_84_P787977	A_84_P198664	0.316649	undirected	NA	NA
A_84_P787977	A_84_P20893	0.350293	undirected	NA	NA
A_84_P130466	A_84_P789698	0.349993	undirected	NA	NA
A_84_P130466	A_84_P788340	0.325103	undirected	NA	NA
A_84_P130466	A_84_P115312	0.350529	undirected	NA	NA
A_84_P130466	A_84_P222839	0.327824	undirected	NA	NA
A_84_P130466	A_84_P19623	0.359539	undirected	NA	NA
A_84_P130466	A_84_P292074	0.343411	undirected	NA	NA
A_84_P130466	A_84_P17490	0.318114	undirected	NA	NA
A_84_P130466	A_84_P21063	0.352757	undirected	NA	NA
A_84_P130466	A_84_P20820	0.335708	undirected	NA	NA
A_84_P130466	A_84_P20949	0.35647	undirected	NA	NA
A_84_P130466	A_84_P862353	0.354658	undirected	NA	NA
A_84_P130466	A_84_P787242	0.337506	undirected	NA	NA
A_84_P130466	A_84_P11043	0.319698	undirected	NA	NA
A_84_P130466	A_84_P855937	0.312071	undirected	NA	NA
A_84_P130466	A_84_P803035	0.353617	undirected	NA	NA
A_84_P130466	A_84_P523409	0.29447	undirected	NA	NA
A_84_P130466	A_84_P12466	0.341403	undirected	NA	NA
A_84_P130466	A_84_P254390	0.346699	undirected	NA	NA
A_84_P130466	A_84_P198664	0.339582	undirected	NA	NA
A_84_P130466	A_84_P20893	0.354584	undirected	NA	NA
A_84_P789698	A_84_P788340	0.278598	undirected	NA	NA
A_84_P789698	A_84_P115312	0.309486	undirected	NA	NA
A_84_P789698	A_84_P222839	0.324739	undirected	NA	NA
A_84_P789698	A_84_P19623	0.318093	undirected	NA	NA
A_84_P789698	A_84_P292074	0.337266	undirected	NA	NA
A_84_P789698	A_84_P17490	0.310803	undirected	NA	NA
A_84_P789698	A_84_P21063	0.332113	undirected	NA	NA
A_84_P789698	A_84_P20820	0.304958	undirected	NA	NA
A_84_P789698	A_84_P20949	0.347705	undirected	NA	NA
A_84_P789698	A_84_P862353	0.313872	undirected	NA	NA
A_84_P789698	A_84_P787242	0.328876	undirected	NA	NA
A_84_P789698	A_84_P11043	0.283724	undirected	NA	NA
A_84_P789698	A_84_P855937	0.26962	undirected	NA	NA
A_84_P789698	A_84_P803035	0.347978	undirected	NA	NA
A_84_P789698	A_84_P523409	0.317318	undirected	NA	NA
A_84_P789698	A_84_P12466	0.30749	undirected	NA	NA
A_84_P789698	A_84_P254390	0.334143	undirected	NA	NA
A_84_P789698	A_84_P198664	0.300816	undirected	NA	NA
A_84_P789698	A_84_P20893	0.329783	undirected	NA	NA
A_84_P788340	A_84_P115312	0.338296	undirected	NA	NA
A_84_P788340	A_84_P222839	0.260104	undirected	NA	NA
A_84_P788340	A_84_P19623	0.334622	undirected	NA	NA
A_84_P788340	A_84_P292074	0.257757	undirected	NA	NA
A_84_P788340	A_84_P17490	0.230333	undirected	NA	NA
A_84_P788340	A_84_P21063	0.32263	undirected	NA	NA
A_84_P788340	A_84_P20820	0.333573	undirected	NA	NA
A_84_P788340	A_84_P20949	0.316757	undirected	NA	NA
A_84_P788340	A_84_P862353	0.335786	undirected	NA	NA
A_84_P788340	A_84_P787242	0.259506	undirected	NA	NA
A_84_P788340	A_84_P11043	0.328467	undirected	NA	NA
A_84_P788340	A_84_P855937	0.329629	undirected	NA	NA
A_84_P788340	A_84_P803035	0.292657	undirected	NA	NA
A_84_P788340	A_84_P12466	0.324308	undirected	NA	NA
A_84_P788340	A_84_P254390	0.248007	undirected	NA	NA
A_84_P788340	A_84_P198664	0.354748	undirected	NA	NA
A_84_P788340	A_84_P20893	0.271928	undirected	NA	NA
A_84_P115312	A_84_P222839	0.265826	undirected	NA	NA
A_84_P115312	A_84_P19623	0.344258	undirected	NA	NA
A_84_P115312	A_84_P292074	0.284048	undirected	NA	NA
A_84_P115312	A_84_P17490	0.293256	undirected	NA	NA
A_84_P115312	A_84_P21063	0.326502	undirected	NA	NA
A_84_P115312	A_84_P20820	0.321151	undirected	NA	NA
A_84_P115312	A_84_P20949	0.341355	undirected	NA	NA
A_84_P115312	A_84_P862353	0.345357	undirected	NA	NA
A_84_P115312	A_84_P787242	0.311316	undirected	NA	NA
A_84_P115312	A_84_P11043	0.301733	undirected	NA	NA
A_84_P115312	A_84_P855937	0.291483	undirected	NA	NA
A_84_P115312	A_84_P803035	0.319784	undirected	NA	NA
A_84_P115312	A_84_P523409	0.230579	undirected	NA	NA
A_84_P115312	A_84_P12466	0.307197	undirected	NA	NA
A_84_P115312	A_84_P254390	0.29204	undirected	NA	NA
A_84_P115312	A_84_P198664	0.350954	undirected	NA	NA
A_84_P115312	A_84_P20893	0.317203	undirected	NA	NA
A_84_P222839	A_84_P19623	0.306269	undirected	NA	NA
A_84_P222839	A_84_P292074	0.336084	undirected	NA	NA
A_84_P222839	A_84_P17490	0.234357	undirected	NA	NA
A_84_P222839	A_84_P21063	0.332637	undirected	NA	NA
A_84_P222839	A_84_P20820	0.319897	undirected	NA	NA
A_84_P222839	A_84_P20949	0.302359	undirected	NA	NA
A_84_P222839	A_84_P862353	0.306621	undirected	NA	NA
A_84_P222839	A_84_P787242	0.262722	undirected	NA	NA
A_84_P222839	A_84_P11043	0.317491	undirected	NA	NA
A_84_P222839	A_84_P855937	0.314013	undirected	NA	NA
A_84_P222839	A_84_P803035	0.312856	undirected	NA	NA
A_84_P222839	A_84_P523409	0.282998	undirected	NA	NA
A_84_P222839	A_84_P12466	0.343008	undirected	NA	NA
A_84_P222839	A_84_P254390	0.314557	undirected	NA	NA
A_84_P222839	A_84_P198664	0.268028	undirected	NA	NA
A_84_P222839	A_84_P20893	0.29055	undirected	NA	NA
A_84_P19623	A_84_P292074	0.303517	undirected	NA	NA
A_84_P19623	A_84_P17490	0.275532	undirected	NA	NA
A_84_P19623	A_84_P21063	0.341159	undirected	NA	NA
A_84_P19623	A_84_P20820	0.335228	undirected	NA	NA
A_84_P19623	A_84_P20949	0.33501	undirected	NA	NA
A_84_P19623	A_84_P862353	0.351067	undirected	NA	NA
A_84_P19623	A_84_P787242	0.293225	undirected	NA	NA
A_84_P19623	A_84_P11043	0.331836	undirected	NA	NA
A_84_P19623	A_84_P855937	0.323338	undirected	NA	NA
A_84_P19623	A_84_P803035	0.315824	undirected	NA	NA
A_84_P19623	A_84_P523409	0.246659	undirected	NA	NA
A_84_P19623	A_84_P12466	0.336196	undirected	NA	NA
A_84_P19623	A_84_P254390	0.310674	undirected	NA	NA
A_84_P19623	A_84_P198664	0.346101	undirected	NA	NA
A_84_P19623	A_84_P20893	0.322941	undirected	NA	NA
A_84_P292074	A_84_P17490	0.300464	undirected	NA	NA
A_84_P292074	A_84_P21063	0.314596	undirected	NA	NA
A_84_P292074	A_84_P20820	0.291308	undirected	NA	NA
A_84_P292074	A_84_P20949	0.319056	undirected	NA	NA
A_84_P292074	A_84_P862353	0.298259	undirected	NA	NA
A_84_P292074	A_84_P787242	0.321271	undirected	NA	NA
A_84_P292074	A_84_P11043	0.271164	undirected	NA	NA
A_84_P292074	A_84_P855937	0.270038	undirected	NA	NA
A_84_P292074	A_84_P803035	0.33962	undirected	NA	NA
A_84_P292074	A_84_P523409	0.325884	undirected	NA	NA
A_84_P292074	A_84_P12466	0.318209	undirected	NA	NA
A_84_P292074	A_84_P254390	0.346442	undirected	NA	NA
A_84_P292074	A_84_P198664	0.268116	undirected	NA	NA
A_84_P292074	A_84_P20893	0.332769	undirected	NA	NA
A_84_P17490	A_84_P21063	0.253298	undirected	NA	NA
A_84_P17490	A_84_P20820	0.220971	undirected	NA	NA
A_84_P17490	A_84_P20949	0.309565	undirected	NA	NA
A_84_P17490	A_84_P862353	0.258422	undirected	NA	NA
A_84_P17490	A_84_P787242	0.356768	undirected	NA	NA
A_84_P17490	A_84_P803035	0.313249	undirected	NA	NA
A_84_P17490	A_84_P523409	0.321587	undirected	NA	NA
A_84_P17490	A_84_P12466	0.228087	undirected	NA	NA
A_84_P17490	A_84_P254390	0.328583	undirected	NA	NA
A_84_P17490	A_84_P198664	0.256811	undirected	NA	NA
A_84_P17490	A_84_P20893	0.342415	undirected	NA	NA
A_84_P21063	A_84_P20820	0.351729	undirected	NA	NA
A_84_P21063	A_84_P20949	0.337428	undirected	NA	NA
A_84_P21063	A_84_P862353	0.352572	undirected	NA	NA
A_84_P21063	A_84_P787242	0.285961	undirected	NA	NA
A_84_P21063	A_84_P11043	0.348629	undirected	NA	NA
A_84_P21063	A_84_P855937	0.33929	undirected	NA	NA
A_84_P21063	A_84_P803035	0.332589	undirected	NA	NA
A_84_P21063	A_84_P523409	0.244236	undirected	NA	NA
A_84_P21063	A_84_P12466	0.350557	undirected	NA	NA
A_84_P21063	A_84_P254390	0.30083	undirected	NA	NA
A_84_P21063	A_84_P198664	0.33329	undirected	NA	NA
A_84_P21063	A_84_P20893	0.302611	undirected	NA	NA
A_84_P20820	A_84_P20949	0.32494	undirected	NA	NA
A_84_P20820	A_84_P862353	0.349483	undirected	NA	NA
A_84_P20820	A_84_P787242	0.255778	undirected	NA	NA
A_84_P20820	A_84_P11043	0.358088	undirected	NA	NA
A_84_P20820	A_84_P855937	0.354689	undirected	NA	NA
A_84_P20820	A_84_P803035	0.309369	undirected	NA	NA
A_84_P20820	A_84_P523409	0.208177	undirected	NA	NA
A_84_P20820	A_84_P12466	0.357418	undirected	NA	NA
A_84_P20820	A_84_P254390	0.270524	undirected	NA	NA
A_84_P20820	A_84_P198664	0.332267	undirected	NA	NA
A_84_P20820	A_84_P20893	0.27219	undirected	NA	NA
A_84_P20949	A_84_P862353	0.33499	undirected	NA	NA
A_84_P20949	A_84_P787242	0.330516	undirected	NA	NA
A_84_P20949	A_84_P11043	0.29823	undirected	NA	NA
A_84_P20949	A_84_P855937	0.286145	undirected	NA	NA
A_84_P20949	A_84_P803035	0.346689	undirected	NA	NA
A_84_P20949	A_84_P523409	0.279924	undirected	NA	NA
A_84_P20949	A_84_P12466	0.315094	undirected	NA	NA
A_84_P20949	A_84_P254390	0.316732	undirected	NA	NA
A_84_P20949	A_84_P198664	0.332892	undirected	NA	NA
A_84_P20949	A_84_P20893	0.326722	undirected	NA	NA
A_84_P862353	A_84_P787242	0.285576	undirected	NA	NA
A_84_P862353	A_84_P11043	0.342131	undirected	NA	NA
A_84_P862353	A_84_P855937	0.333452	undirected	NA	NA
A_84_P862353	A_84_P803035	0.320997	undirected	NA	NA
A_84_P862353	A_84_P523409	0.225466	undirected	NA	NA
A_84_P862353	A_84_P12466	0.343695	undirected	NA	NA
A_84_P862353	A_84_P254390	0.294351	undirected	NA	NA
A_84_P862353	A_84_P198664	0.346108	undirected	NA	NA
A_84_P862353	A_84_P20893	0.304142	undirected	NA	NA
A_84_P787242	A_84_P11043	0.22271	undirected	NA	NA
A_84_P787242	A_84_P855937	0.215005	undirected	NA	NA
A_84_P787242	A_84_P803035	0.339507	undirected	NA	NA
A_84_P787242	A_84_P523409	0.313544	undirected	NA	NA
A_84_P787242	A_84_P12466	0.263767	undirected	NA	NA
A_84_P787242	A_84_P254390	0.332171	undirected	NA	NA
A_84_P787242	A_84_P198664	0.280767	undirected	NA	NA
A_84_P787242	A_84_P20893	0.343754	undirected	NA	NA
A_84_P11043	A_84_P855937	0.371623	undirected	NA	NA
A_84_P11043	A_84_P803035	0.283557	undirected	NA	NA
A_84_P11043	A_84_P12466	0.356773	undirected	NA	NA
A_84_P11043	A_84_P254390	0.25185	undirected	NA	NA
A_84_P11043	A_84_P198664	0.32657	undirected	NA	NA
A_84_P11043	A_84_P20893	0.253008	undirected	NA	NA
A_84_P855937	A_84_P803035	0.277404	undirected	NA	NA
A_84_P855937	A_84_P12466	0.362769	undirected	NA	NA
A_84_P855937	A_84_P254390	0.244251	undirected	NA	NA
A_84_P855937	A_84_P198664	0.317041	undirected	NA	NA
A_84_P855937	A_84_P20893	0.246014	undirected	NA	NA
A_84_P803035	A_84_P523409	0.297641	undirected	NA	NA
A_84_P803035	A_84_P12466	0.316309	undirected	NA	NA
A_84_P803035	A_84_P254390	0.328527	undirected	NA	NA
A_84_P803035	A_84_P198664	0.305858	undirected	NA	NA
A_84_P803035	A_84_P20893	0.331996	undirected	NA	NA
A_84_P523409	A_84_P12466	0.232029	undirected	NA	NA
A_84_P523409	A_84_P254390	0.339903	undirected	NA	NA
A_84_P523409	A_84_P198664	0.205128	undirected	NA	NA
A_84_P523409	A_84_P20893	0.316461	undirected	NA	NA
A_84_P12466	A_84_P254390	0.293466	undirected	NA	NA
A_84_P12466	A_84_P198664	0.316577	undirected	NA	NA
A_84_P12466	A_84_P20893	0.291091	undirected	NA	NA
A_84_P254390	A_84_P198664	0.268884	undirected	NA	NA
A_84_P254390	A_84_P20893	0.351734	undirected	NA	NA
A_84_P198664	A_84_P20893	0.29361	undirected	NA	NA
