# Supplementary material for: Overexpressing the Sedum alfredii Cu/Zn Superoxide Dismutase Increased Resistance to Oxidative Stress in Transgenic Arabidopsis
Source: Front Plant Sci. 2017 Jun 13;8:1010. doi: 10.3389/fpls.2017.01010 (PMC5469215; doi:10.3389/fpls.2017.01010)
Supplement: TABLE S4 — Edge genes annotated in the co-expression subnetwork of PSBP-1 and GPX1. [file Table_4.XLSX]

## Sheet: 5hubs
fromNode			fromAltName
A_84_P851423	A_84_P815195	0.204379	undirected	NA	NA	tudor-like RNA-binding protein
A_84_P813529	A_84_P815195	0.24349	undirected	NA	NA	60S acidic ribosomal protein P2-4
A_84_P752993	A_84_P815195	0.262171	undirected	NA	NA	vesicle-associated protein 1-4
A_84_P123752	A_84_P815195	0.286006	undirected	NA	NA	poly(A) binding protein 8
A_84_P10748	A_84_P815195	0.306416	undirected	NA	NA	P-loop containing nucleoside triphosphate hydrolase-like protein
A_84_P17406	A_84_P815195	0.235936	undirected	NA	NA	mitogen-activated protein kinase kinase 5
A_84_P867803	A_84_P815195	0.275085	undirected	NA	NA	transducin/WD-40 repeat-containing protein
A_84_P763635	A_84_P815195	0.2776	undirected	NA	NA	dihydrolipoyl dehydrogenase
A_84_P561518	A_84_P815195	0.319757	undirected	NA	NA	hypothetical protein
A_84_P22836	A_84_P815195	0.299685	undirected	NA	NA	fructokinase
A_84_P19296	A_84_P815195	0.257152	undirected	NA	NA	60S ribosomal protein L18a-3
A_84_P805060	A_84_P815195	0.216803	undirected	NA	NA	evolutionarily conserved C-terminal region 3 protein
A_84_P11905	A_84_P815195	0.201045	undirected	NA	NA	Light-mediated development protein DET1
A_84_P260540	A_84_P815195	0.301682	undirected	NA	NA	biotin carboxylase
A_84_P810958	A_84_P815195	0.269561	undirected	NA	NA	60S acidic ribosomal protein P0-2
A_84_P24066	A_84_P815195	0.251595	undirected	NA	NA	DEAD-box ATP-dependent RNA helicase 51
A_84_P10093	A_84_P815195	0.223571	undirected	NA	NA	Mitochondrial glycoprotein family protein
A_84_P805641	A_84_P815195	0.242343	undirected	NA	NA	HIS triad family protein 3
A_84_P87569	A_84_P815195	0.239158	undirected	NA	NA	translation initiation factor eIF-5B
A_84_P252955	A_84_P815195	0.219903	undirected	NA	NA	histone H3
A_84_P20245	A_84_P815195	0.207867	undirected	NA	NA	D-3-phosphoglycerate dehydrogenase
A_84_P126561	A_84_P815195	0.201157	undirected	NA	NA	thioredoxin-like 2-2							硫氧化还原蛋白
A_84_P840613	A_84_P815195	0.298473	undirected	NA	NA	Bacterial sec-independent translocation protein mttA/Hcf106
A_84_P521977	A_84_P815195	0.272713	undirected	NA	NA	hypothetical protein
A_84_P302240	A_84_P815195	0.246877	undirected	NA	NA	hypothetical protein
A_84_P19458	A_84_P815195	0.275077	undirected	NA	NA	transducin/WD40 domain-containing protein
A_84_P853668	A_84_P815195	0.258987	undirected	NA	NA	0
A_84_P11405	A_84_P815195	0.218693	undirected	NA	NA	hypothetical protein
A_84_P11839	A_84_P815195	0.28738	undirected	NA	NA	pectate lyase
A_84_P761741	A_84_P815195	0.210437	undirected	NA	NA	UDP-glucosyl transferase 76E12
A_84_P23706	A_84_P815195	0.32159	undirected	NA	NA	GTP-binding protein
A_84_P606327	A_84_P815195	0.307339	undirected	NA	NA	pentatricopeptide repeat-containing protein
A_84_P820904	A_84_P815195	0.270515	undirected	NA	NA	GTP-binding protein
A_84_P257710	A_84_P815195	0.204798	undirected	NA	NA	hypothetical protein
A_84_P132155	A_84_P815195	0.275878	undirected	NA	NA	GTP-binding protein
A_84_P822887	A_84_P815195	0.282636	undirected	NA	NA	NADH dehydrogenase (ubiquinone) Fe-S protein 5
A_84_P19965	A_84_P815195	0.239364	undirected	NA	NA	60S ribosomal protein L34-2
A_84_P841627	A_84_P815195	0.273461	undirected	NA	NA	molecular chaperone Hsp40/DnaJ family protein
A_84_P23760	A_84_P815195	0.219824	undirected	NA	NA	cleavage and polyadenylation specificity factor subunit 3-I
A_84_P18645	A_84_P815195	0.21941	undirected	NA	NA	armadillo/beta-catenin-like repeat-containing protein
A_84_P797556	A_84_P815195	0.271268	undirected	NA	NA	0
A_84_P23263	A_84_P815195	0.347632	undirected	NA	NA	E3 ubiquitin-protein ligase UPL5
A_84_P13357	A_84_P815195	0.255401	undirected	NA	NA	Splicing factor U2af large subunit B
A_84_P70724	A_84_P815195	0.205369	undirected	NA	NA	elongator complex protein 4
A_84_P257420	A_84_P815195	0.203381	undirected	NA	NA	syntaxin-71
A_84_P15793	A_84_P815195	0.205743	undirected	NA	NA	RING-H2 finger protein ATL32
A_84_P23156	A_84_P815195	0.278291	undirected	NA	NA	endonuclease/exonuclease/phosphatase domain-containing protein
A_84_P801019	A_84_P815195	0.293369	undirected	NA	NA	50S ribosomal protein L3-1
A_84_P21456	A_84_P815195	0.236339	undirected	NA	NA	hypothetical protein
A_84_P814058	A_84_P815195	0.26388	undirected	NA	NA	gamma carbonic anhydrase 3
A_84_P16743	A_84_P815195	0.233333	undirected	NA	NA	cytochrome P450 97B3
A_84_P507384	A_84_P815195	0.211621	undirected	NA	NA	PLAC8 domain-containing protein
A_84_P810835	A_84_P815195	0.318775	undirected	NA	NA	light-harvesting complex I chlorophyll a/b binding protein 1
A_84_P812662	A_84_P815195	0.257251	undirected	NA	NA	putative selenium-binding protein
A_84_P828371	A_84_P815195	0.24765	undirected	NA	NA	paired amphipathic helix protein Sin3-like 3
A_84_P91849	A_84_P815195	0.272807	undirected	NA	NA	protein plastid transcriptionally active 16
A_84_P86099	A_84_P815195	0.261999	undirected	NA	NA	Sterile alpha motif (SAM) domain-containing protein
A_84_P814963	A_84_P815195	0.265878	undirected	NA	NA	Rieske (2Fe-2S) domain-containing protein
A_84_P801111	A_84_P815195	0.200093	undirected	NA	NA	hypothetical protein
A_84_P12194	A_84_P815195	0.218835	undirected	NA	NA	oxysterol binding protein-related protein 3C
A_84_P849817	A_84_P815195	0.219619	undirected	NA	NA	S-adenosyl-L-methionine-dependent methyltransferase domain-containing protein
A_84_P188324	A_84_P815195	0.290358	undirected	NA	NA	pentatricopeptide repeat-containing protein
A_84_P853479	A_84_P815195	0.214724	undirected	NA	NA	SNF1-related protein kinase regulatory subunit beta-2
A_84_P11288	A_84_P815195	0.213376	undirected	NA	NA	PLATZ transcription factor family protein
A_84_P273140	A_84_P815195	0.225837	undirected	NA	NA	hypothetical protein
A_84_P245905	A_84_P815195	0.262568	undirected	NA	NA	RNA-binding protein PNO1
A_84_P23588	A_84_P815195	0.262945	undirected	NA	NA	transducin/WD40 domain-containing protein
A_84_P10308	A_84_P815195	0.207873	undirected	NA	NA	agamous-like MADS-box protein AGL62
A_84_P129976	A_84_P815195	0.234374	undirected	NA	NA	hypothetical protein
A_84_P817654	A_84_P815195	0.303478	undirected	NA	NA	longifolia2
A_84_P848939	A_84_P815195	0.273292	undirected	NA	NA	0
A_84_P767829	A_84_P815195	0.217614	undirected	NA	NA	pentatricopeptide repeat-containing protein
A_84_P11815	A_84_P815195	0.24554	undirected	NA	NA	voltage dependent anion channel 5
A_84_P238845	A_84_P815195	0.305531	undirected	NA	NA	splicing factor 3B subunit 2
A_84_P21279	A_84_P815195	0.236729	undirected	NA	NA	saposin B domain-containing protein
A_84_P790264	A_84_P815195	0.25952	undirected	NA	NA	haloacid dehalogenase-like hydrolase domain-containing protein
A_84_P808375	A_84_P815195	0.206514	undirected	NA	NA	ADP,ATP carrier protein 1
A_84_P20901	A_84_P815195	0.217405	undirected	NA	NA	ADP,ATP carrier protein 2
A_84_P199214	A_84_P815195	0.220604	undirected	NA	NA	hypothetical protein
A_84_P849364	A_84_P815195	0.316273	undirected	NA	NA	0
A_84_P577870	A_84_P815195	0.285636	undirected	NA	NA	hypothetical protein
A_84_P22572	A_84_P815195	0.280563	undirected	NA	NA	heat shock protein 81-1
A_84_P805095	A_84_P815195	0.2127	undirected	NA	NA	0
A_84_P821108	A_84_P815195	0.207546	undirected	NA	NA	arginine and glutamate-rich protein 1
A_84_P607864	A_84_P815195	0.280432	undirected	NA	NA	GAST1 protein homolog 5
A_84_P14978	A_84_P815195	0.247838	undirected	NA	NA	solute:sodium symporter
A_84_P810916	A_84_P815195	0.216131	undirected	NA	NA	DEK domain-containing chromatin associated protein
A_84_P23553	A_84_P815195	0.21047	undirected	NA	NA	hypothetical protein
A_84_P786870	A_84_P815195	0.249599	undirected	NA	NA	Peptidoglycan-binding LysM domain-containing protein
A_84_P835240	A_84_P815195	0.227853	undirected	NA	NA	histidine kinase 3
A_84_P11506	A_84_P815195	0.262592	undirected	NA	NA	pentatricopeptide repeat-containing protein
A_84_P799254	A_84_P815195	0.320209	undirected	NA	NA	putative stress regulated protein
A_84_P226539	A_84_P815195	0.263739	undirected	NA	NA	P-type ATPase
A_84_P786697	A_84_P815195	0.248375	undirected	NA	NA	Ankyrin repeat family protein
A_84_P855692	A_84_P815195	0.221819	undirected	NA	NA	0
A_84_P816509	A_84_P815195	0.241217	undirected	NA	NA	inositol polyphosphate multikinase alpha
A_84_P22109	A_84_P815195	0.265426	undirected	NA	NA	DEAD-box ATP-dependent RNA helicase 57
A_84_P818943	A_84_P815195	0.228341	undirected	NA	NA	protein auxin SIGNALING F-BOX 2
A_84_P833504	A_84_P815195	0.28724	undirected	NA	NA	ureide permease 2
A_84_P792183	A_84_P815195	0.205408	undirected	NA	NA	RING/U-box domain-containing protein
A_84_P13583	A_84_P815195	0.212474	undirected	NA	NA	regulatory associated protein of mTOR
A_84_P822388	A_84_P815195	0.282691	undirected	NA	NA	hypothetical protein
A_84_P15592	A_84_P815195	0.304602	undirected	NA	NA	zinc finger (Ran-binding) domain-containing protein
A_84_P97576	A_84_P815195	0.252375	undirected	NA	NA	putative glutathione S-transferase
A_84_P809795	A_84_P815195	0.282906	undirected	NA	NA	0
A_84_P22875	A_84_P815195	0.308829	undirected	NA	NA	small subunit ribosomal protein S1
A_84_P20689	A_84_P815195	0.256106	undirected	NA	NA	serine/threonine-protein phosphatase PP-X isozyme 2
A_84_P13117	A_84_P815195	0.264477	undirected	NA	NA	glutamate synthase 1 [NADH]
A_84_P11769	A_84_P815195	0.280187	undirected	NA	NA	chaperonin CPN60
A_84_P753493	A_84_P815195	0.322506	undirected	NA	NA	hypothetical protein
A_84_P181704	A_84_P815195	0.223462	undirected	NA	NA	myb-related protein 3R-1
A_84_P849748	A_84_P815195	0.299437	undirected	NA	NA	Myosin family protein with Dil domain
A_84_P808539	A_84_P815195	0.289151	undirected	NA	NA	ATP synthase gamma chain 1
A_84_P67794	A_84_P815195	0.2434	undirected	NA	NA	hypothetical protein
A_84_P511186	A_84_P815195	0.225707	undirected	NA	NA	nuclear pore complex component Nup93/Nic96 domain-containing protein
A_84_P817264	A_84_P815195	0.290456	undirected	NA	NA	Flowering time control protein FPA
A_84_P222519	A_84_P815195	0.224412	undirected	NA	NA	O-methyltransferase-like protein
A_84_P861701	A_84_P815195	0.337754	undirected	NA	NA	chlorophyll a-b binding protein CP29.2
A_84_P13846	A_84_P815195	0.235514	undirected	NA	NA	urease accessory protein F
A_84_P21546	A_84_P815195	0.212442	undirected	NA	NA	photosystem II stability/assembly factor HCF136
A_84_P154775	A_84_P815195	0.243484	undirected	NA	NA	UBP1 interacting protein 1a
A_84_P756553	A_84_P815195	0.266888	undirected	NA	NA	basic pentacysteine 7
A_84_P13023	A_84_P815195	0.279155	undirected	NA	NA	thioredoxin F2
A_84_P853070	A_84_P815195	0.210871	undirected	NA	NA	CAAX amino terminal protease family protein
A_84_P22635	A_84_P815195	0.218638	undirected	NA	NA	30S ribosomal protein 3-2
A_84_P514608	A_84_P815195	0.230033	undirected	NA	NA	hypothetical protein
A_84_P282820	A_84_P815195	0.215513	undirected	NA	NA	dihydrodipicolinate reductase 1
(+)E1A_r60_n9	A_84_P815195	0.200802	undirected	NA	NA	0
A_84_P10499	A_84_P815195	0.264173	undirected	NA	NA	arogenate dehydratase 6
A_84_P785230	A_84_P815195	0.218966	undirected	NA	NA	peroxin 3
A_84_P808358	A_84_P815195	0.238943	undirected	NA	NA	GATA transcription factor 10
A_84_P10671	A_84_P815195	0.221951	undirected	NA	NA	RNA recognition motif-containing protein
A_84_P19087	A_84_P815195	0.210906	undirected	NA	NA	TATA-box-binding protein 2
A_84_P822525	A_84_P815195	0.268325	undirected	NA	NA	Dof zinc finger protein DOF1.7
A_84_P16180	A_84_P815195	0.243003	undirected	NA	NA	putative receptor-like protein kinase
A_84_P24037	A_84_P815195	0.274776	undirected	NA	NA	Polyol transporter 5
A_84_P176254	A_84_P815195	0.228946	undirected	NA	NA	pentatricopeptide repeat-containing protein
A_84_P813683	A_84_P815195	0.23119	undirected	NA	NA	pyruvate dehydrogenase E1 component subunit alpha
A_84_P760189	A_84_P815195	0.240646	undirected	NA	NA	Pseudouridine synthase family protein
A_84_P13161	A_84_P815195	0.20966	undirected	NA	NA	GTP cyclohydrolase-2
A_84_P787155	A_84_P815195	0.218555	undirected	NA	NA	hypothetical protein
A_84_P852521	A_84_P815195	0.264687	undirected	NA	NA	serine/threonine-protein kinase SRK2C
A_84_P800747	A_84_P815195	0.229655	undirected	NA	NA	fructose-bisphosphate aldolase, class I
A_84_P76999	A_84_P815195	0.29223	undirected	NA	NA	mitochondrial import inner membrane translocase subunit Tim17/Tim22/Tim23 family protein
A_84_P280900	A_84_P815195	0.313157	undirected	NA	NA	hypothetical protein
A_84_P536709	A_84_P815195	0.229547	undirected	NA	NA	Stress responsive alpha-beta barrel domain protein
A_84_P819652	A_84_P815195	0.263655	undirected	NA	NA	nitrate transporter 1.7
A_84_P829482	A_84_P815195	0.285171	undirected	NA	NA	calcium-dependent protein kinase 19
A_84_P282590	A_84_P815195	0.224777	undirected	NA	NA	hypothetical protein
A_84_P857625	A_84_P815195	0.21799	undirected	NA	NA	40S ribosomal protein S7-3
A_84_P813625	A_84_P815195	0.262931	undirected	NA	NA	ferredoxin--NADP+ reductase							铁氧还原蛋白
A_84_P818559	A_84_P815195	0.301604	undirected	NA	NA	MATE efflux family protein
A_84_P857761	A_84_P815195	0.257939	undirected	NA	NA	zinc ion binding protein
A_84_P21017	A_84_P815195	0.295629	undirected	NA	NA	RNA-binding (RRM/RBD/RNP motifs) family protein
A_84_P18338	A_84_P815195	0.263204	undirected	NA	NA	ethylene-responsive transcription factor RAP2-3
A_84_P16231	A_84_P815195	0.253704	undirected	NA	NA	Class I peptide chain release factor
A_84_P811214	A_84_P815195	0.267213	undirected	NA	NA	Glucose-6-phosphate/phosphate translocator-like protein
A_84_P283390	A_84_P815195	0.224228	undirected	NA	NA	tetratricopeptide repeat domain-containing protein
A_84_P13402	A_84_P815195	0.238096	undirected	NA	NA	glyceraldehyde 3-phosphate dehydrogenase
A_84_P78499	A_84_P815195	0.268569	undirected	NA	NA	CTC-interacting domain 4 protein
A_84_P813427	A_84_P815195	0.274542	undirected	NA	NA	0
A_84_P857496	A_84_P815195	0.307366	undirected	NA	NA	light-harvesting complex II chlorophyll a/b binding protein 1
A_84_P10686	A_84_P815195	0.218189	undirected	NA	NA	RING-H2 finger protein ATL44
A_84_P17091	A_84_P815195	0.253175	undirected	NA	NA	thioredoxin H7
A_84_P202818	A_84_P815195	0.21788	undirected	NA	NA	putative FKBP-type peptidyl-prolyl cis-trans isomerase 4
A_84_P816246	A_84_P815195	0.208361	undirected	NA	NA	cinnamyl alcohol dehydrogenase 4
A_84_P13959	A_84_P815195	0.205422	undirected	NA	NA	TerC integral membrane domain-containing protein
A_84_P10766	A_84_P815195	0.252481	undirected	NA	NA	CCHC-type zinc knuckle protein
A_84_P847375	A_84_P815195	0.281538	undirected	NA	NA	hydroxyproline-rich glycoprotein-like protein
A_84_P831269	A_84_P815195	0.253522	undirected	NA	NA	GYF domain-containing protein
A_84_P181354	A_84_P815195	0.25927	undirected	NA	NA	F-box/kelch-repeat protein
A_84_P21464	A_84_P815195	0.255993	undirected	NA	NA	V-type H+-transporting ATPase 16kDa proteolipid subunit
A_84_P753614	A_84_P815195	0.279697	undirected	NA	NA	hypothetical protein
A_84_P11596	A_84_P815195	0.24279	undirected	NA	NA	DNA polymerase delta subunit 2
A_84_P867036	A_84_P815195	0.261075	undirected	NA	NA	strictosidine synthase family protein
A_84_P267620	A_84_P815195	0.258765	undirected	NA	NA	MATE efflux family protein
A_84_P118262	A_84_P815195	0.313545	undirected	NA	NA	hypothetical protein
A_84_P17433	A_84_P815195	0.204482	undirected	NA	NA	cytochrome P450, family 705, subfamily A, polypeptide 15
A_84_P806987	A_84_P815195	0.304587	undirected	NA	NA	light-harvesting chlorophyll B-binding protein 3
A_84_P822473	A_84_P815195	0.329118	undirected	NA	NA	Sodium bile acid symporter-like protein
A_84_P22347	A_84_P815195	0.265293	undirected	NA	NA	FtsH extracellular protease
A_84_P829854	A_84_P815195	0.249825	undirected	NA	NA	transducin family protein / WD-40 repeat family protein
A_84_P20936	A_84_P815195	0.221078	undirected	NA	NA	transcription factor bHLH49
A_84_P808334	A_84_P815195	0.298178	undirected	NA	NA	tropine dehydrogenase
A_84_P855512	A_84_P815195	0.315937	undirected	NA	NA	putative zinc finger protein
A_84_P809827	A_84_P815195	0.208283	undirected	NA	NA	0
A_84_P845045	A_84_P815195	0.205123	undirected	NA	NA	UDP-D-glucose/UDP-D-galactose 4-epimerase 5
A_84_P858199	A_84_P815195	0.300926	undirected	NA	NA	0
A_84_P20950	A_84_P815195	0.233512	undirected	NA	NA	germin-like protein subfamily 3 member 1
A_84_P127361	A_84_P815195	0.233199	undirected	NA	NA	pentatricopeptide repeat-containing protein
A_84_P16266	A_84_P815195	0.305554	undirected	NA	NA	FAD/NAD(P)-binding oxidoreductase domain-containing protein
A_84_P15935	A_84_P815195	0.232144	undirected	NA	NA	nitrile specifier protein 5
A_84_P93929	A_84_P815195	0.248934	undirected	NA	NA	putative RNA-binding protein containing KH domain protein
A_84_P833102	A_84_P815195	0.268544	undirected	NA	NA	N2227-like domain-containing protein
A_84_P280150	A_84_P815195	0.2117	undirected	NA	NA	0
A_84_P852273	A_84_P815195	0.312518	undirected	NA	NA	2-dehydro-3-deoxyphosphooctonate aldolase
A_84_P836203	A_84_P815195	0.323608	undirected	NA	NA	RHOMBOID-like protein 10
A_84_P76784	A_84_P21063	0.208279	undirected	NA	NA	putative glycerophosphoryl diester phosphodiesterase 2
A_84_P851423	A_84_P21063	0.23905	undirected	NA	NA	tudor-like RNA-binding protein
A_84_P216048	A_84_P21063	0.226716	undirected	NA	NA	60S ribosomal protein L27a-3
A_84_P813529	A_84_P21063	0.263965	undirected	NA	NA	60S acidic ribosomal protein P2-4
A_84_P752993	A_84_P21063	0.29163	undirected	NA	NA	vesicle-associated protein 1-4
A_84_P123752	A_84_P21063	0.276606	undirected	NA	NA	poly(A) binding protein 8
A_84_P10748	A_84_P21063	0.296804	undirected	NA	NA	P-loop containing nucleoside triphosphate hydrolase-like protein
A_84_P17406	A_84_P21063	0.25302	undirected	NA	NA	mitogen-activated protein kinase kinase 5
A_84_P867803	A_84_P21063	0.299597	undirected	NA	NA	transducin/WD-40 repeat-containing protein
A_84_P821408	A_84_P21063	0.213991	undirected	NA	NA	tonneau 1b (TON1b)
A_84_P763635	A_84_P21063	0.292488	undirected	NA	NA	dihydrolipoyl dehydrogenase
A_84_P559565	A_84_P21063	0.220701	undirected	NA	NA	hypothetical protein
A_84_P561518	A_84_P21063	0.327063	undirected	NA	NA	hypothetical protein
A_84_P22836	A_84_P21063	0.302073	undirected	NA	NA	fructokinase
A_84_P19296	A_84_P21063	0.285632	undirected	NA	NA	60S ribosomal protein L18a-3
A_84_P805060	A_84_P21063	0.260114	undirected	NA	NA	evolutionarily conserved C-terminal region 3 protein
A_84_P11905	A_84_P21063	0.226523	undirected	NA	NA	Light-mediated development protein DET1
A_84_P14306	A_84_P21063	0.221052	undirected	NA	NA	NAC domain-containing protein 29
A_84_P260540	A_84_P21063	0.283151	undirected	NA	NA	biotin carboxylase
A_84_P810958	A_84_P21063	0.261323	undirected	NA	NA	60S acidic ribosomal protein P0-2
A_84_P24066	A_84_P21063	0.281579	undirected	NA	NA	DEAD-box ATP-dependent RNA helicase 51
A_84_P16367	A_84_P21063	0.225848	undirected	NA	NA	DNA-directed RNA polymerase 3
A_84_P10093	A_84_P21063	0.253833	undirected	NA	NA	Mitochondrial glycoprotein family protein
A_84_P296164	A_84_P21063	0.214327	undirected	NA	NA	hypothetical protein
A_84_P87569	A_84_P21063	0.273723	undirected	NA	NA	translation initiation factor eIF-5B
A_84_P252955	A_84_P21063	0.240257	undirected	NA	NA	histone H3
A_84_P20245	A_84_P21063	0.247338	undirected	NA	NA	D-3-phosphoglycerate dehydrogenase
A_84_P126561	A_84_P21063	0.240755	undirected	NA	NA	thioredoxin-like 2-2
A_84_P15518	A_84_P21063	0.206805	undirected	NA	NA	rhodanese-like domain-containing protein
A_84_P840613	A_84_P21063	0.279771	undirected	NA	NA	Bacterial sec-independent translocation protein mttA/Hcf106
A_84_P521977	A_84_P21063	0.301321	undirected	NA	NA	hypothetical protein
A_84_P302240	A_84_P21063	0.245059	undirected	NA	NA	hypothetical protein
A_84_P19458	A_84_P21063	0.288059	undirected	NA	NA	transducin/WD40 domain-containing protein
A_84_P819904	A_84_P21063	0.216358	undirected	NA	NA	UDP-sugar pyrophosphorylase
A_84_P853668	A_84_P21063	0.291163	undirected	NA	NA	0
A_84_P11405	A_84_P21063	0.235121	undirected	NA	NA	hypothetical protein
A_84_P11839	A_84_P21063	0.308663	undirected	NA	NA	pectate lyase
A_84_P845914	A_84_P21063	0.221497	undirected	NA	NA	V-type proton ATPase subunit C
A_84_P23706	A_84_P21063	0.336116	undirected	NA	NA	GTP-binding protein
A_84_P606327	A_84_P21063	0.323938	undirected	NA	NA	pentatricopeptide repeat-containing protein
A_84_P820904	A_84_P21063	0.288791	undirected	NA	NA	GTP-binding protein
A_84_P789949	A_84_P21063	0.207788	undirected	NA	NA	mannosylglycoprotein endo-beta-mannosidase subunit
A_84_P209748	A_84_P21063	0.206293	undirected	NA	NA	heavy-metal-associated domain-containing protein
A_84_P257710	A_84_P21063	0.236568	undirected	NA	NA	hypothetical protein
A_84_P132155	A_84_P21063	0.302879	undirected	NA	NA	GTP-binding protein
A_84_P822887	A_84_P21063	0.275424	undirected	NA	NA	NADH dehydrogenase (ubiquinone) Fe-S protein 5
A_84_P19965	A_84_P21063	0.207723	undirected	NA	NA	60S ribosomal protein L34-2
A_84_P841627	A_84_P21063	0.263971	undirected	NA	NA	molecular chaperone Hsp40/DnaJ family protein
A_84_P23760	A_84_P21063	0.266069	undirected	NA	NA	cleavage and polyadenylation specificity factor subunit 3-I
A_84_P18645	A_84_P21063	0.219803	undirected	NA	NA	armadillo/beta-catenin-like repeat-containing protein
A_84_P797556	A_84_P21063	0.289658	undirected	NA	NA	0
A_84_P23263	A_84_P21063	0.312969	undirected	NA	NA	E3 ubiquitin-protein ligase UPL5
A_84_P13357	A_84_P21063	0.268709	undirected	NA	NA	Splicing factor U2af large subunit B
A_84_P257420	A_84_P21063	0.227608	undirected	NA	NA	syntaxin-71
A_84_P15793	A_84_P21063	0.207918	undirected	NA	NA	RING-H2 finger protein ATL32
A_84_P23156	A_84_P21063	0.250988	undirected	NA	NA	endonuclease/exonuclease/phosphatase domain-containing protein
A_84_P21732	A_84_P21063	0.201048	undirected	NA	NA	peroxidase 12
A_84_P801019	A_84_P21063	0.296266	undirected	NA	NA	50S ribosomal protein L3-1
A_84_P21456	A_84_P21063	0.262719	undirected	NA	NA	hypothetical protein
A_84_P814058	A_84_P21063	0.244488	undirected	NA	NA	gamma carbonic anhydrase 3
A_84_P16743	A_84_P21063	0.275827	undirected	NA	NA	cytochrome P450 97B3
A_84_P810835	A_84_P21063	0.322545	undirected	NA	NA	light-harvesting complex I chlorophyll a/b binding protein 1
A_84_P812662	A_84_P21063	0.268919	undirected	NA	NA	putative selenium-binding protein
A_84_P828371	A_84_P21063	0.247103	undirected	NA	NA	paired amphipathic helix protein Sin3-like 3
A_84_P91849	A_84_P21063	0.272385	undirected	NA	NA	protein plastid transcriptionally active 16
A_84_P86099	A_84_P21063	0.304659	undirected	NA	NA	Sterile alpha motif (SAM) domain-containing protein
A_84_P814963	A_84_P21063	0.302671	undirected	NA	NA	Rieske (2Fe-2S) domain-containing protein
A_84_P801111	A_84_P21063	0.237628	undirected	NA	NA	hypothetical protein
A_84_P12194	A_84_P21063	0.217386	undirected	NA	NA	oxysterol binding protein-related protein 3C
A_84_P848490	A_84_P21063	0.208638	undirected	NA	NA	shikimate kinase 2
A_84_P849817	A_84_P21063	0.247909	undirected	NA	NA	S-adenosyl-L-methionine-dependent methyltransferase domain-containing protein
A_84_P188324	A_84_P21063	0.253459	undirected	NA	NA	pentatricopeptide repeat-containing protein
A_84_P853479	A_84_P21063	0.220876	undirected	NA	NA	SNF1-related protein kinase regulatory subunit beta-2
A_84_P808932	A_84_P21063	0.207416	undirected	NA	NA	aquaporin PIP1-2
A_84_P11288	A_84_P21063	0.219868	undirected	NA	NA	PLATZ transcription factor family protein
A_84_P13564	A_84_P21063	0.211312	undirected	NA	NA	DNA-binding storekeeper protein-related transcriptional regulator
A_84_P219828	A_84_P21063	0.214083	undirected	NA	NA	myb family transcription factor
A_84_P245905	A_84_P21063	0.215889	undirected	NA	NA	RNA-binding protein PNO1
A_84_P23588	A_84_P21063	0.269323	undirected	NA	NA	transducin/WD40 domain-containing protein
A_84_P10308	A_84_P21063	0.206479	undirected	NA	NA	agamous-like MADS-box protein AGL62
A_84_P129976	A_84_P21063	0.257295	undirected	NA	NA	hypothetical protein
A_84_P817654	A_84_P21063	0.275845	undirected	NA	NA	longifolia2
A_84_P848939	A_84_P21063	0.290434	undirected	NA	NA	0
A_84_P11815	A_84_P21063	0.236715	undirected	NA	NA	voltage dependent anion channel 5
A_84_P238845	A_84_P21063	0.330202	undirected	NA	NA	splicing factor 3B subunit 2
A_84_P21279	A_84_P21063	0.224709	undirected	NA	NA	saposin B domain-containing protein
A_84_P790264	A_84_P21063	0.252894	undirected	NA	NA	haloacid dehalogenase-like hydrolase domain-containing protein
A_84_P808375	A_84_P21063	0.234807	undirected	NA	NA	ADP,ATP carrier protein 1
A_84_P199214	A_84_P21063	0.232492	undirected	NA	NA	hypothetical protein
A_84_P849364	A_84_P21063	0.292929	undirected	NA	NA	0
A_84_P577870	A_84_P21063	0.314011	undirected	NA	NA	hypothetical protein
A_84_P22572	A_84_P21063	0.30378	undirected	NA	NA	heat shock protein 81-1
A_84_P14126	A_84_P21063	0.217496	undirected	NA	NA	AAA-type ATPase family protein
A_84_P607864	A_84_P21063	0.287524	undirected	NA	NA	GAST1 protein homolog 5
A_84_P14978	A_84_P21063	0.235211	undirected	NA	NA	solute:sodium symporter
A_84_P23553	A_84_P21063	0.225247	undirected	NA	NA	hypothetical protein
A_84_P786870	A_84_P21063	0.270826	undirected	NA	NA	Peptidoglycan-binding LysM domain-containing protein
A_84_P835240	A_84_P21063	0.236175	undirected	NA	NA	histidine kinase 3
A_84_P11506	A_84_P21063	0.21121	undirected	NA	NA	pentatricopeptide repeat-containing protein
A_84_P799254	A_84_P21063	0.343084	undirected	NA	NA	putative stress regulated protein
A_84_P226539	A_84_P21063	0.308718	undirected	NA	NA	P-type ATPase
A_84_P786697	A_84_P21063	0.272831	undirected	NA	NA	Ankyrin repeat family protein
A_84_P816509	A_84_P21063	0.253828	undirected	NA	NA	inositol polyphosphate multikinase alpha
A_84_P22109	A_84_P21063	0.216851	undirected	NA	NA	DEAD-box ATP-dependent RNA helicase 57
A_84_P818943	A_84_P21063	0.249668	undirected	NA	NA	protein auxin SIGNALING F-BOX 2
A_84_P833504	A_84_P21063	0.307647	undirected	NA	NA	ureide permease 2
A_84_P792183	A_84_P21063	0.215914	undirected	NA	NA	RING/U-box domain-containing protein
A_84_P847914	A_84_P21063	0.209676	undirected	NA	NA	hypothetical protein
A_84_P822388	A_84_P21063	0.316038	undirected	NA	NA	hypothetical protein
A_84_P15592	A_84_P21063	0.327564	undirected	NA	NA	zinc finger (Ran-binding) domain-containing protein
A_84_P97576	A_84_P21063	0.272783	undirected	NA	NA	putative glutathione S-transferase
A_84_P797306	A_84_P21063	0.211097	undirected	NA	NA	ESCRT-II complex subunit VPS22
A_84_P809795	A_84_P21063	0.267033	undirected	NA	NA	0
A_84_P22875	A_84_P21063	0.320123	undirected	NA	NA	small subunit ribosomal protein S1
A_84_P20689	A_84_P21063	0.294158	undirected	NA	NA	serine/threonine-protein phosphatase PP-X isozyme 2
A_84_P517738	A_84_P21063	0.200087	undirected	NA	NA	DNA polymerase phi subunit
A_84_P13117	A_84_P21063	0.255595	undirected	NA	NA	glutamate synthase 1 [NADH]
A_84_P11769	A_84_P21063	0.238086	undirected	NA	NA	chaperonin CPN60
A_84_P753493	A_84_P21063	0.328515	undirected	NA	NA	hypothetical protein
A_84_P181704	A_84_P21063	0.217242	undirected	NA	NA	myb-related protein 3R-1
A_84_P849748	A_84_P21063	0.276053	undirected	NA	NA	Myosin family protein with Dil domain
A_84_P808539	A_84_P21063	0.307121	undirected	NA	NA	ATP synthase gamma chain 1
A_84_P67794	A_84_P21063	0.254639	undirected	NA	NA	hypothetical protein
A_84_P528878	A_84_P21063	0.220015	undirected	NA	NA	zinc induced facilitator-like 2 protein
A_84_P817264	A_84_P21063	0.257817	undirected	NA	NA	Flowering time control protein FPA
A_84_P222519	A_84_P21063	0.245779	undirected	NA	NA	O-methyltransferase-like protein
A_84_P861701	A_84_P21063	0.318418	undirected	NA	NA	chlorophyll a-b binding protein CP29.2
A_84_P13846	A_84_P21063	0.249067	undirected	NA	NA	urease accessory protein F
A_84_P21546	A_84_P21063	0.243945	undirected	NA	NA	photosystem II stability/assembly factor HCF136
A_84_P154775	A_84_P21063	0.248222	undirected	NA	NA	UBP1 interacting protein 1a
A_84_P756553	A_84_P21063	0.234639	undirected	NA	NA	basic pentacysteine 7
A_84_P13023	A_84_P21063	0.239683	undirected	NA	NA	thioredoxin F2
A_84_P853070	A_84_P21063	0.224124	undirected	NA	NA	CAAX amino terminal protease family protein
A_84_P514608	A_84_P21063	0.237556	undirected	NA	NA	hypothetical protein
A_84_P10499	A_84_P21063	0.257605	undirected	NA	NA	arogenate dehydratase 6
A_84_P785230	A_84_P21063	0.205147	undirected	NA	NA	peroxin 3							过氧化物酶合成因子
A_84_P808358	A_84_P21063	0.255703	undirected	NA	NA	GATA transcription factor 10
A_84_P10671	A_84_P21063	0.216955	undirected	NA	NA	RNA recognition motif-containing protein
A_84_P822525	A_84_P21063	0.241593	undirected	NA	NA	Dof zinc finger protein DOF1.7
A_84_P16180	A_84_P21063	0.275768	undirected	NA	NA	putative receptor-like protein kinase
A_84_P24037	A_84_P21063	0.300578	undirected	NA	NA	Polyol transporter 5
A_84_P176254	A_84_P21063	0.204875	undirected	NA	NA	pentatricopeptide repeat-containing protein
A_84_P813683	A_84_P21063	0.208157	undirected	NA	NA	pyruvate dehydrogenase E1 component subunit alpha
A_84_P760189	A_84_P21063	0.230006	undirected	NA	NA	Pseudouridine synthase family protein
A_84_P13161	A_84_P21063	0.202645	undirected	NA	NA	GTP cyclohydrolase-2
A_84_P787155	A_84_P21063	0.24741	undirected	NA	NA	hypothetical protein
A_84_P852521	A_84_P21063	0.282474	undirected	NA	NA	serine/threonine-protein kinase SRK2C
A_84_P76999	A_84_P21063	0.269023	undirected	NA	NA	mitochondrial import inner membrane translocase subunit Tim17/Tim22/Tim23 family protein
A_84_P280900	A_84_P21063	0.321975	undirected	NA	NA	hypothetical protein
A_84_P536709	A_84_P21063	0.256	undirected	NA	NA	Stress responsive alpha-beta barrel domain protein
A_84_P819652	A_84_P21063	0.261342	undirected	NA	NA	nitrate transporter 1.7
A_84_P829482	A_84_P21063	0.304771	undirected	NA	NA	calcium-dependent protein kinase 19
A_84_P282590	A_84_P21063	0.252897	undirected	NA	NA	hypothetical protein
A_84_P813625	A_84_P21063	0.301668	undirected	NA	NA	ferredoxin--NADP+ reductase
A_84_P818559	A_84_P21063	0.3254	undirected	NA	NA	MATE efflux family protein
A_84_P857761	A_84_P21063	0.243799	undirected	NA	NA	zinc ion binding protein
A_84_P21017	A_84_P21063	0.308672	undirected	NA	NA	RNA-binding (RRM/RBD/RNP motifs) family protein
A_84_P18338	A_84_P21063	0.273063	undirected	NA	NA	ethylene-responsive transcription factor RAP2-3
A_84_P16231	A_84_P21063	0.258232	undirected	NA	NA	Class I peptide chain release factor
A_84_P811214	A_84_P21063	0.262473	undirected	NA	NA	Glucose-6-phosphate/phosphate translocator-like protein
A_84_P283390	A_84_P21063	0.213164	undirected	NA	NA	tetratricopeptide repeat domain-containing protein
A_84_P13402	A_84_P21063	0.277811	undirected	NA	NA	glyceraldehyde 3-phosphate dehydrogenase
A_84_P78499	A_84_P21063	0.231254	undirected	NA	NA	CTC-interacting domain 4 protein
A_84_P813427	A_84_P21063	0.248395	undirected	NA	NA	0
A_84_P857496	A_84_P21063	0.29332	undirected	NA	NA	light-harvesting complex II chlorophyll a/b binding protein 1
A_84_P10686	A_84_P21063	0.259542	undirected	NA	NA	RING-H2 finger protein ATL44
A_84_P17091	A_84_P21063	0.235396	undirected	NA	NA	thioredoxin H7
A_84_P202818	A_84_P21063	0.250877	undirected	NA	NA	putative FKBP-type peptidyl-prolyl cis-trans isomerase 4
A_84_P816246	A_84_P21063	0.242603	undirected	NA	NA	cinnamyl alcohol dehydrogenase 4
A_84_P13959	A_84_P21063	0.251362	undirected	NA	NA	TerC integral membrane domain-containing protein
A_84_P10766	A_84_P21063	0.243379	undirected	NA	NA	CCHC-type zinc knuckle protein
A_84_P847375	A_84_P21063	0.309631	undirected	NA	NA	hydroxyproline-rich glycoprotein-like protein
A_84_P831269	A_84_P21063	0.21581	undirected	NA	NA	GYF domain-containing protein
A_84_P181354	A_84_P21063	0.23778	undirected	NA	NA	F-box/kelch-repeat protein
A_84_P21464	A_84_P21063	0.213294	undirected	NA	NA	V-type H+-transporting ATPase 16kDa proteolipid subunit
A_84_P753614	A_84_P21063	0.29506	undirected	NA	NA	hypothetical protein
A_84_P11596	A_84_P21063	0.25267	undirected	NA	NA	DNA polymerase delta subunit 2
A_84_P784694	A_84_P21063	0.206303	undirected	NA	NA	hypothetical protein
A_84_P867036	A_84_P21063	0.237452	undirected	NA	NA	strictosidine synthase family protein
A_84_P267620	A_84_P21063	0.262722	undirected	NA	NA	MATE efflux family protein
A_84_P118262	A_84_P21063	0.301145	undirected	NA	NA	hypothetical protein
A_84_P806987	A_84_P21063	0.3089	undirected	NA	NA	light-harvesting chlorophyll B-binding protein 3
A_84_P822473	A_84_P21063	0.319717	undirected	NA	NA	Sodium bile acid symporter-like protein
A_84_P22347	A_84_P21063	0.26021	undirected	NA	NA	FtsH extracellular protease
A_84_P829854	A_84_P21063	0.233803	undirected	NA	NA	transducin family protein / WD-40 repeat family protein
A_84_P808334	A_84_P21063	0.28417	undirected	NA	NA	tropine dehydrogenase
A_84_P855512	A_84_P21063	0.308791	undirected	NA	NA	putative zinc finger protein
A_84_P809827	A_84_P21063	0.222237	undirected	NA	NA	0
A_84_P845045	A_84_P21063	0.227549	undirected	NA	NA	UDP-D-glucose/UDP-D-galactose 4-epimerase 5
A_84_P849071	A_84_P21063	0.203628	undirected	NA	NA	0
A_84_P858199	A_84_P21063	0.285477	undirected	NA	NA	0
A_84_P20950	A_84_P21063	0.266791	undirected	NA	NA	germin-like protein subfamily 3 member 1
A_84_P127361	A_84_P21063	0.218545	undirected	NA	NA	pentatricopeptide repeat-containing protein
A_84_P16266	A_84_P21063	0.309693	undirected	NA	NA	FAD/NAD(P)-binding oxidoreductase domain-containing protein
A_84_P14503	A_84_P21063	0.205323	undirected	NA	NA	protein kinase-like protein
A_84_P15935	A_84_P21063	0.244554	undirected	NA	NA	nitrile specifier protein 5
A_84_P93929	A_84_P21063	0.263859	undirected	NA	NA	putative RNA-binding protein containing KH domain protein
A_84_P22369	A_84_P21063	0.214108	undirected	NA	NA	ammonium transporter 1;4
A_84_P833102	A_84_P21063	0.27812	undirected	NA	NA	N2227-like domain-containing protein
A_84_P280150	A_84_P21063	0.21292	undirected	NA	NA	0
A_84_P852273	A_84_P21063	0.325277	undirected	NA	NA	2-dehydro-3-deoxyphosphooctonate aldolase
A_84_P20363	A_84_P21063	0.213809	undirected	NA	NA	protein kinase family protein
A_84_P851423	A_84_P12466	0.259557	undirected	NA	NA	tudor-like RNA-binding protein
A_84_P216048	A_84_P12466	0.239295	undirected	NA	NA	60S ribosomal protein L27a-3
A_84_P813529	A_84_P12466	0.29557	undirected	NA	NA	60S acidic ribosomal protein P2-4
A_84_P752993	A_84_P12466	0.29485	undirected	NA	NA	vesicle-associated protein 1-4
A_84_P123752	A_84_P12466	0.297237	undirected	NA	NA	poly(A) binding protein 8
A_84_P10748	A_84_P12466	0.287981	undirected	NA	NA	P-loop containing nucleoside triphosphate hydrolase-like protein
A_84_P17406	A_84_P12466	0.280071	undirected	NA	NA	mitogen-activated protein kinase kinase 5
A_84_P867803	A_84_P12466	0.280191	undirected	NA	NA	transducin/WD-40 repeat-containing protein
A_84_P821408	A_84_P12466	0.2257	undirected	NA	NA	tonneau 1b (TON1b)
A_84_P763635	A_84_P12466	0.335654	undirected	NA	NA	dihydrolipoyl dehydrogenase
A_84_P559565	A_84_P12466	0.222498	undirected	NA	NA	hypothetical protein
A_84_P561518	A_84_P12466	0.337087	undirected	NA	NA	hypothetical protein
A_84_P22836	A_84_P12466	0.346459	undirected	NA	NA	fructokinase
A_84_P19296	A_84_P12466	0.289861	undirected	NA	NA	60S ribosomal protein L18a-3
A_84_P805060	A_84_P12466	0.257265	undirected	NA	NA	evolutionarily conserved C-terminal region 3 protein
A_84_P11905	A_84_P12466	0.256179	undirected	NA	NA	Light-mediated development protein DET1
A_84_P260540	A_84_P12466	0.279657	undirected	NA	NA	biotin carboxylase
A_84_P810958	A_84_P12466	0.305048	undirected	NA	NA	60S acidic ribosomal protein P0-2
A_84_P24066	A_84_P12466	0.25185	undirected	NA	NA	DEAD-box ATP-dependent RNA helicase 51
A_84_P16367	A_84_P12466	0.232204	undirected	NA	NA	DNA-directed RNA polymerase 3
A_84_P10093	A_84_P12466	0.277209	undirected	NA	NA	Mitochondrial glycoprotein family protein
A_84_P805641	A_84_P12466	0.200083	undirected	NA	NA	HIS triad family protein 3
A_84_P296164	A_84_P12466	0.215946	undirected	NA	NA	hypothetical protein
A_84_P87569	A_84_P12466	0.256636	undirected	NA	NA	translation initiation factor eIF-5B
A_84_P252955	A_84_P12466	0.258311	undirected	NA	NA	histone H3
A_84_P20245	A_84_P12466	0.252172	undirected	NA	NA	D-3-phosphoglycerate dehydrogenase
A_84_P126561	A_84_P12466	0.236662	undirected	NA	NA	thioredoxin-like 2-2
A_84_P15518	A_84_P12466	0.229739	undirected	NA	NA	rhodanese-like domain-containing protein
A_84_P840613	A_84_P12466	0.296828	undirected	NA	NA	Bacterial sec-independent translocation protein mttA/Hcf106
A_84_P521977	A_84_P12466	0.27854	undirected	NA	NA	hypothetical protein
A_84_P302240	A_84_P12466	0.205355	undirected	NA	NA	hypothetical protein
A_84_P19458	A_84_P12466	0.289175	undirected	NA	NA	transducin/WD40 domain-containing protein
A_84_P819904	A_84_P12466	0.226873	undirected	NA	NA	UDP-sugar pyrophosphorylase
A_84_P853668	A_84_P12466	0.267233	undirected	NA	NA	0
A_84_P11405	A_84_P12466	0.279781	undirected	NA	NA	hypothetical protein
A_84_P11839	A_84_P12466	0.273641	undirected	NA	NA	pectate lyase
A_84_P761741	A_84_P12466	0.219451	undirected	NA	NA	UDP-glucosyl transferase 76E12
A_84_P845914	A_84_P12466	0.221873	undirected	NA	NA	V-type proton ATPase subunit C
A_84_P23706	A_84_P12466	0.346203	undirected	NA	NA	GTP-binding protein
A_84_P790043	A_84_P12466	0.222601	undirected	NA	NA	auxin-responsive-like protein
A_84_P13926	A_84_P12466	0.214844	undirected	NA	NA	60S ribosomal protein L36-3
A_84_P606327	A_84_P12466	0.344971	undirected	NA	NA	pentatricopeptide repeat-containing protein
A_84_P820904	A_84_P12466	0.317947	undirected	NA	NA	GTP-binding protein
A_84_P257710	A_84_P12466	0.25726	undirected	NA	NA	hypothetical protein
A_84_P132155	A_84_P12466	0.309804	undirected	NA	NA	GTP-binding protein
A_84_P822887	A_84_P12466	0.304602	undirected	NA	NA	NADH dehydrogenase (ubiquinone) Fe-S protein 5
A_84_P19965	A_84_P12466	0.261805	undirected	NA	NA	60S ribosomal protein L34-2
A_84_P859203	A_84_P12466	0.208529	undirected	NA	NA	rhomboid -like 2
A_84_P841627	A_84_P12466	0.285386	undirected	NA	NA	molecular chaperone Hsp40/DnaJ family protein
A_84_P23760	A_84_P12466	0.256917	undirected	NA	NA	cleavage and polyadenylation specificity factor subunit 3-I
A_84_P18645	A_84_P12466	0.266892	undirected	NA	NA	armadillo/beta-catenin-like repeat-containing protein
A_84_P797556	A_84_P12466	0.243093	undirected	NA	NA	0
A_84_P23263	A_84_P12466	0.332092	undirected	NA	NA	E3 ubiquitin-protein ligase UPL5
A_84_P13357	A_84_P12466	0.250114	undirected	NA	NA	Splicing factor U2af large subunit B
A_84_P70724	A_84_P12466	0.241225	undirected	NA	NA	elongator complex protein 4
A_84_P15793	A_84_P12466	0.226036	undirected	NA	NA	RING-H2 finger protein ATL32
A_84_P23156	A_84_P12466	0.273264	undirected	NA	NA	endonuclease/exonuclease/phosphatase domain-containing protein
A_84_P801019	A_84_P12466	0.341054	undirected	NA	NA	50S ribosomal protein L3-1
A_84_P21456	A_84_P12466	0.240832	undirected	NA	NA	hypothetical protein
A_84_P814058	A_84_P12466	0.286473	undirected	NA	NA	gamma carbonic anhydrase 3
A_84_P16743	A_84_P12466	0.261468	undirected	NA	NA	cytochrome P450 97B3
A_84_P507384	A_84_P12466	0.235492	undirected	NA	NA	PLAC8 domain-containing protein
A_84_P811337	A_84_P12466	0.203751	undirected	NA	NA	40S ribosomal protein S5-1
A_84_P810835	A_84_P12466	0.356583	undirected	NA	NA	light-harvesting complex I chlorophyll a/b binding protein 1
A_84_P812662	A_84_P12466	0.254087	undirected	NA	NA	putative selenium-binding protein
A_84_P63744	A_84_P12466	0.206954	undirected	NA	NA	RNA-binding protein
A_84_P143949	A_84_P12466	0.215376	undirected	NA	NA	hypothetical protein
A_84_P808897	A_84_P12466	0.200258	undirected	NA	NA	oxygen-evolving enhancer protein 1-1
A_84_P91849	A_84_P12466	0.320887	undirected	NA	NA	protein plastid transcriptionally active 16
A_84_P86099	A_84_P12466	0.27933	undirected	NA	NA	Sterile alpha motif (SAM) domain-containing protein
A_84_P814963	A_84_P12466	0.304137	undirected	NA	NA	Rieske (2Fe-2S) domain-containing protein
A_84_P801111	A_84_P12466	0.233912	undirected	NA	NA	hypothetical protein
A_84_P12194	A_84_P12466	0.235601	undirected	NA	NA	oxysterol binding protein-related protein 3C
A_84_P848490	A_84_P12466	0.222238	undirected	NA	NA	shikimate kinase 2
A_84_P849817	A_84_P12466	0.231849	undirected	NA	NA	S-adenosyl-L-methionine-dependent methyltransferase domain-containing protein
A_84_P188324	A_84_P12466	0.290856	undirected	NA	NA	pentatricopeptide repeat-containing protein
A_84_P853479	A_84_P12466	0.209419	undirected	NA	NA	SNF1-related protein kinase regulatory subunit beta-2
A_84_P11288	A_84_P12466	0.223327	undirected	NA	NA	PLATZ transcription factor family protein
A_84_P273140	A_84_P12466	0.232945	undirected	NA	NA	hypothetical protein
A_84_P245905	A_84_P12466	0.220958	undirected	NA	NA	RNA-binding protein PNO1
A_84_P23588	A_84_P12466	0.269567	undirected	NA	NA	transducin/WD40 domain-containing protein
A_84_P10308	A_84_P12466	0.265521	undirected	NA	NA	agamous-like MADS-box protein AGL62
A_84_P817654	A_84_P12466	0.257944	undirected	NA	NA	longifolia2
A_84_P848939	A_84_P12466	0.327126	undirected	NA	NA	0
A_84_P15856	A_84_P12466	0.250441	undirected	NA	NA	tRNA pseudouridine synthase B
A_84_P11815	A_84_P12466	0.222333	undirected	NA	NA	voltage dependent anion channel 5
A_84_P238845	A_84_P12466	0.320335	undirected	NA	NA	splicing factor 3B subunit 2
A_84_P21279	A_84_P12466	0.25495	undirected	NA	NA	saposin B domain-containing protein
A_84_P790264	A_84_P12466	0.226858	undirected	NA	NA	haloacid dehalogenase-like hydrolase domain-containing protein
A_84_P808375	A_84_P12466	0.260896	undirected	NA	NA	ADP,ATP carrier protein 1
A_84_P144839	A_84_P12466	0.211987	undirected	NA	NA	ariadne-1
A_84_P20901	A_84_P12466	0.239301	undirected	NA	NA	ADP,ATP carrier protein 2
A_84_P199214	A_84_P12466	0.262961	undirected	NA	NA	hypothetical protein
A_84_P849364	A_84_P12466	0.295281	undirected	NA	NA	0
A_84_P577870	A_84_P12466	0.325144	undirected	NA	NA	hypothetical protein
A_84_P22572	A_84_P12466	0.289791	undirected	NA	NA	heat shock protein 81-1
A_84_P821108	A_84_P12466	0.210811	undirected	NA	NA	arginine and glutamate-rich protein 1
A_84_P787846	A_84_P12466	0.201525	undirected	NA	NA	methyl esterase 10
A_84_P607864	A_84_P12466	0.304674	undirected	NA	NA	GAST1 protein homolog 5
A_84_P14978	A_84_P12466	0.207443	undirected	NA	NA	solute:sodium symporter
A_84_P810916	A_84_P12466	0.228785	undirected	NA	NA	DEK domain-containing chromatin associated protein
A_84_P23553	A_84_P12466	0.260448	undirected	NA	NA	hypothetical protein
A_84_P786870	A_84_P12466	0.243645	undirected	NA	NA	Peptidoglycan-binding LysM domain-containing protein
A_84_P835240	A_84_P12466	0.243508	undirected	NA	NA	histidine kinase 3
A_84_P11506	A_84_P12466	0.225794	undirected	NA	NA	pentatricopeptide repeat-containing protein
A_84_P799254	A_84_P12466	0.313243	undirected	NA	NA	putative stress regulated protein
A_84_P226539	A_84_P12466	0.261439	undirected	NA	NA	P-type ATPase
A_84_P96856	A_84_P12466	0.201076	undirected	NA	NA	Ubiquitin carboxyl-terminal hydrolase-related protein
A_84_P786697	A_84_P12466	0.305166	undirected	NA	NA	Ankyrin repeat family protein
A_84_P855692	A_84_P12466	0.229892	undirected	NA	NA	0
A_84_P816509	A_84_P12466	0.21366	undirected	NA	NA	inositol polyphosphate multikinase alpha
A_84_P22109	A_84_P12466	0.263702	undirected	NA	NA	DEAD-box ATP-dependent RNA helicase 57
A_84_P786857	A_84_P12466	0.212321	undirected	NA	NA	S-adenosyl-L-methionine-dependent methyltransferase-like protein
A_84_P818943	A_84_P12466	0.210378	undirected	NA	NA	protein auxin SIGNALING F-BOX 2
A_84_P833504	A_84_P12466	0.280394	undirected	NA	NA	ureide permease 2
A_84_P792183	A_84_P12466	0.226226	undirected	NA	NA	RING/U-box domain-containing protein
A_84_P822388	A_84_P12466	0.298772	undirected	NA	NA	hypothetical protein
A_84_P15592	A_84_P12466	0.340718	undirected	NA	NA	zinc finger (Ran-binding) domain-containing protein
A_84_P97576	A_84_P12466	0.300403	undirected	NA	NA	putative glutathione S-transferase
A_84_P809795	A_84_P12466	0.319329	undirected	NA	NA	0
A_84_P22875	A_84_P12466	0.34348	undirected	NA	NA	small subunit ribosomal protein S1
A_84_P20689	A_84_P12466	0.2353	undirected	NA	NA	serine/threonine-protein phosphatase PP-X isozyme 2
A_84_P517738	A_84_P12466	0.244598	undirected	NA	NA	DNA polymerase phi subunit
A_84_P13117	A_84_P12466	0.301272	undirected	NA	NA	glutamate synthase 1 [NADH]
A_84_P789649	A_84_P12466	0.202675	undirected	NA	NA	0
A_84_P11769	A_84_P12466	0.292341	undirected	NA	NA	chaperonin CPN60
A_84_P753493	A_84_P12466	0.303905	undirected	NA	NA	hypothetical protein
A_84_P181704	A_84_P12466	0.268085	undirected	NA	NA	myb-related protein 3R-1
A_84_P849748	A_84_P12466	0.316991	undirected	NA	NA	Myosin family protein with Dil domain
A_84_P808539	A_84_P12466	0.324833	undirected	NA	NA	ATP synthase gamma chain 1
A_84_P67794	A_84_P12466	0.283348	undirected	NA	NA	hypothetical protein
A_84_P528878	A_84_P12466	0.203464	undirected	NA	NA	zinc induced facilitator-like 2 protein
A_84_P817264	A_84_P12466	0.270105	undirected	NA	NA	Flowering time control protein FPA
A_84_P222519	A_84_P12466	0.269864	undirected	NA	NA	O-methyltransferase-like protein
A_84_P861701	A_84_P12466	0.352313	undirected	NA	NA	chlorophyll a-b binding protein CP29.2
A_84_P13846	A_84_P12466	0.214599	undirected	NA	NA	urease accessory protein F
A_84_P21546	A_84_P12466	0.227433	undirected	NA	NA	photosystem II stability/assembly factor HCF136
A_84_P154775	A_84_P12466	0.285286	undirected	NA	NA	UBP1 interacting protein 1a
A_84_P756553	A_84_P12466	0.29317	undirected	NA	NA	basic pentacysteine 7
A_84_P13023	A_84_P12466	0.244161	undirected	NA	NA	thioredoxin F2
A_84_P22635	A_84_P12466	0.261437	undirected	NA	NA	30S ribosomal protein 3-2
A_84_P514608	A_84_P12466	0.200587	undirected	NA	NA	hypothetical protein
A_84_P282820	A_84_P12466	0.252554	undirected	NA	NA	dihydrodipicolinate reductase 1
A_84_P10499	A_84_P12466	0.212219	undirected	NA	NA	arogenate dehydratase 6
A_84_P785230	A_84_P12466	0.227337	undirected	NA	NA	peroxin 3
A_84_P808358	A_84_P12466	0.289911	undirected	NA	NA	GATA transcription factor 10
A_84_P10671	A_84_P12466	0.226397	undirected	NA	NA	RNA recognition motif-containing protein
A_84_P822525	A_84_P12466	0.241183	undirected	NA	NA	Dof zinc finger protein DOF1.7
A_84_P16180	A_84_P12466	0.263746	undirected	NA	NA	putative receptor-like protein kinase
A_84_P24037	A_84_P12466	0.268455	undirected	NA	NA	Polyol transporter 5
A_84_P845875	A_84_P12466	0.23678	undirected	NA	NA	rhodanese-like domain-containing protein
A_84_P176254	A_84_P12466	0.252355	undirected	NA	NA	pentatricopeptide repeat-containing protein
A_84_P760189	A_84_P12466	0.284679	undirected	NA	NA	Pseudouridine synthase family protein
A_84_P787155	A_84_P12466	0.220766	undirected	NA	NA	hypothetical protein
A_84_P852521	A_84_P12466	0.288078	undirected	NA	NA	serine/threonine-protein kinase SRK2C
A_84_P800747	A_84_P12466	0.224055	undirected	NA	NA	fructose-bisphosphate aldolase, class I
A_84_P76999	A_84_P12466	0.290831	undirected	NA	NA	mitochondrial import inner membrane translocase subunit Tim17/Tim22/Tim23 family protein
A_84_P280900	A_84_P12466	0.358533	undirected	NA	NA	hypothetical protein
A_84_P536709	A_84_P12466	0.243661	undirected	NA	NA	Stress responsive alpha-beta barrel domain protein
A_84_P819652	A_84_P12466	0.24177	undirected	NA	NA	nitrate transporter 1.7
A_84_P829482	A_84_P12466	0.290881	undirected	NA	NA	calcium-dependent protein kinase 19
A_84_P19797	A_84_P12466	0.211199	undirected	NA	NA	putative serine/threonine protein kinase
A_84_P282590	A_84_P12466	0.265256	undirected	NA	NA	hypothetical protein
A_84_P857625	A_84_P12466	0.210009	undirected	NA	NA	40S ribosomal protein S7-3
A_84_P813625	A_84_P12466	0.306119	undirected	NA	NA	ferredoxin--NADP+ reductase
A_84_P828692	A_84_P12466	0.203921	undirected	NA	NA	Cation efflux family protein
A_84_P159155	A_84_P12466	0.221658	undirected	NA	NA	Rer1-like protein
A_84_P818559	A_84_P12466	0.308011	undirected	NA	NA	MATE efflux family protein
A_84_P857761	A_84_P12466	0.298433	undirected	NA	NA	zinc ion binding protein
A_84_P21017	A_84_P12466	0.329494	undirected	NA	NA	RNA-binding (RRM/RBD/RNP motifs) family protein
A_84_P18338	A_84_P12466	0.25811	undirected	NA	NA	ethylene-responsive transcription factor RAP2-3
A_84_P16231	A_84_P12466	0.287036	undirected	NA	NA	Class I peptide chain release factor
A_84_P811214	A_84_P12466	0.295638	undirected	NA	NA	Glucose-6-phosphate/phosphate translocator-like protein
A_84_P283390	A_84_P12466	0.227684	undirected	NA	NA	tetratricopeptide repeat domain-containing protein
A_84_P13402	A_84_P12466	0.269089	undirected	NA	NA	glyceraldehyde 3-phosphate dehydrogenase
A_84_P78499	A_84_P12466	0.239581	undirected	NA	NA	CTC-interacting domain 4 protein
A_84_P813427	A_84_P12466	0.304821	undirected	NA	NA	0
A_84_P18480	A_84_P12466	0.217816	undirected	NA	NA	proteasome subunit beta type-1
A_84_P857496	A_84_P12466	0.343861	undirected	NA	NA	light-harvesting complex II chlorophyll a/b binding protein 1
A_84_P10686	A_84_P12466	0.230667	undirected	NA	NA	RING-H2 finger protein ATL44
A_84_P17091	A_84_P12466	0.253401	undirected	NA	NA	thioredoxin H7
A_84_P202818	A_84_P12466	0.264654	undirected	NA	NA	putative FKBP-type peptidyl-prolyl cis-trans isomerase 4
A_84_P13959	A_84_P12466	0.249131	undirected	NA	NA	TerC integral membrane domain-containing protein
A_84_P10766	A_84_P12466	0.302347	undirected	NA	NA	CCHC-type zinc knuckle protein
A_84_P847375	A_84_P12466	0.291988	undirected	NA	NA	hydroxyproline-rich glycoprotein-like protein
A_84_P831269	A_84_P12466	0.228089	undirected	NA	NA	GYF domain-containing protein
A_84_P181354	A_84_P12466	0.249359	undirected	NA	NA	F-box/kelch-repeat protein
A_84_P21464	A_84_P12466	0.278081	undirected	NA	NA	V-type H+-transporting ATPase 16kDa proteolipid subunit
A_84_P753614	A_84_P12466	0.255538	undirected	NA	NA	hypothetical protein
A_84_P11596	A_84_P12466	0.227113	undirected	NA	NA	DNA polymerase delta subunit 2
A_84_P867036	A_84_P12466	0.214765	undirected	NA	NA	strictosidine synthase family protein
A_84_P23522	A_84_P12466	0.20583	undirected	NA	NA	tyrosine aminotransferase
A_84_P267620	A_84_P12466	0.286047	undirected	NA	NA	MATE efflux family protein
A_84_P118262	A_84_P12466	0.318152	undirected	NA	NA	hypothetical protein
A_84_P806987	A_84_P12466	0.348545	undirected	NA	NA	light-harvesting chlorophyll B-binding protein 3
A_84_P822473	A_84_P12466	0.341908	undirected	NA	NA	Sodium bile acid symporter-like protein
A_84_P22347	A_84_P12466	0.292607	undirected	NA	NA	FtsH extracellular protease
A_84_P829854	A_84_P12466	0.223095	undirected	NA	NA	transducin family protein / WD-40 repeat family protein
A_84_P808334	A_84_P12466	0.292552	undirected	NA	NA	tropine dehydrogenase
A_84_P855512	A_84_P12466	0.325722	undirected	NA	NA	putative zinc finger protein
A_84_P845045	A_84_P12466	0.217452	undirected	NA	NA	UDP-D-glucose/UDP-D-galactose 4-epimerase 5
A_84_P849071	A_84_P12466	0.226226	undirected	NA	NA	0
A_84_P858199	A_84_P12466	0.29674	undirected	NA	NA	0
A_84_P20950	A_84_P12466	0.265362	undirected	NA	NA	germin-like protein subfamily 3 member 1
A_84_P127361	A_84_P12466	0.239472	undirected	NA	NA	pentatricopeptide repeat-containing protein
A_84_P16266	A_84_P12466	0.294238	undirected	NA	NA	FAD/NAD(P)-binding oxidoreductase domain-containing protein
A_84_P15935	A_84_P12466	0.258012	undirected	NA	NA	nitrile specifier protein 5
A_84_P93929	A_84_P12466	0.308446	undirected	NA	NA	putative RNA-binding protein containing KH domain protein
A_84_P22369	A_84_P12466	0.255774	undirected	NA	NA	ammonium transporter 1;4
A_84_P833102	A_84_P12466	0.30502	undirected	NA	NA	N2227-like domain-containing protein
A_84_P852273	A_84_P12466	0.334749	undirected	NA	NA	2-dehydro-3-deoxyphosphooctonate aldolase
A_84_P76784	A_84_P115312	0.279374	undirected	NA	NA	putative glycerophosphoryl diester phosphodiesterase 2
A_84_P851423	A_84_P115312	0.242234	undirected	NA	NA	tudor-like RNA-binding protein
A_84_P216048	A_84_P115312	0.284075	undirected	NA	NA	60S ribosomal protein L27a-3
A_84_P861344	A_84_P115312	0.235044	undirected	NA	NA	ferredoxin--NADP+ reductase
A_84_P813529	A_84_P115312	0.275509	undirected	NA	NA	60S acidic ribosomal protein P2-4
A_84_P752993	A_84_P115312	0.305739	undirected	NA	NA	vesicle-associated protein 1-4
A_84_P123752	A_84_P115312	0.209664	undirected	NA	NA	poly(A) binding protein 8
A_84_P10748	A_84_P115312	0.295987	undirected	NA	NA	P-loop containing nucleoside triphosphate hydrolase-like protein
A_84_P23645	A_84_P115312	0.202287	undirected	NA	NA	RCD one 2-like protein
A_84_P17406	A_84_P115312	0.253102	undirected	NA	NA	mitogen-activated protein kinase kinase 5
A_84_P867803	A_84_P115312	0.294168	undirected	NA	NA	transducin/WD-40 repeat-containing protein
A_84_P789365	A_84_P115312	0.224873	undirected	NA	NA	F-box protein PP2-A13
A_84_P607354	A_84_P115312	0.226956	undirected	NA	NA	EF-hand, calcium binding motif-containing protein
A_84_P12433	A_84_P115312	0.219183	undirected	NA	NA	NEP1-interacting protein-like 2
A_84_P821408	A_84_P115312	0.209281	undirected	NA	NA	tonneau 1b (TON1b)
A_84_P763635	A_84_P115312	0.272641	undirected	NA	NA	dihydrolipoyl dehydrogenase
A_84_P559565	A_84_P115312	0.21597	undirected	NA	NA	hypothetical protein
A_84_P561518	A_84_P115312	0.257625	undirected	NA	NA	hypothetical protein
A_84_P22836	A_84_P115312	0.243337	undirected	NA	NA	fructokinase
A_84_P89389	A_84_P115312	0.21633	undirected	NA	NA	monooxygenase 1
A_84_P19296	A_84_P115312	0.290049	undirected	NA	NA	60S ribosomal protein L18a-3
A_84_P805060	A_84_P115312	0.283096	undirected	NA	NA	evolutionarily conserved C-terminal region 3 protein
A_84_P530643	A_84_P115312	0.265525	undirected	NA	NA	50S ribosomal protein L12-3
A_84_P11905	A_84_P115312	0.226544	undirected	NA	NA	Light-mediated development protein DET1
A_84_P14306	A_84_P115312	0.202119	undirected	NA	NA	NAC domain-containing protein 29
A_84_P579341	A_84_P115312	0.226662	undirected	NA	NA	clathrin interactor EPSIN 2
A_84_P810958	A_84_P115312	0.207931	undirected	NA	NA	60S acidic ribosomal protein P0-2
A_84_P24066	A_84_P115312	0.342827	undirected	NA	NA	DEAD-box ATP-dependent RNA helicase 51
A_84_P16367	A_84_P115312	0.28131	undirected	NA	NA	DNA-directed RNA polymerase 3
A_84_P758964	A_84_P115312	0.218322	undirected	NA	NA	U-box domain-containing protein 9
A_84_P10093	A_84_P115312	0.26519	undirected	NA	NA	Mitochondrial glycoprotein family protein
A_84_P825359	A_84_P115312	0.203026	undirected	NA	NA	putative E3 ubiquitin-protein ligase ARI8
A_84_P854609	A_84_P115312	0.207438	undirected	NA	NA	RING/U-box domain-containing protein
A_84_P296164	A_84_P115312	0.26027	undirected	NA	NA	hypothetical protein
A_84_P586644	A_84_P115312	0.205231	undirected	NA	NA	protein rotundifolia like 1
A_84_P87569	A_84_P115312	0.339752	undirected	NA	NA	translation initiation factor eIF-5B
A_84_P252955	A_84_P115312	0.288233	undirected	NA	NA	histone H3
A_84_P17756	A_84_P115312	0.242116	undirected	NA	NA	C2H2 and C2HC zinc finger protein
A_84_P20245	A_84_P115312	0.268212	undirected	NA	NA	D-3-phosphoglycerate dehydrogenase
A_84_P126561	A_84_P115312	0.293952	undirected	NA	NA	thioredoxin-like 2-2
A_84_P521977	A_84_P115312	0.323549	undirected	NA	NA	hypothetical protein
A_84_P302240	A_84_P115312	0.208271	undirected	NA	NA	hypothetical protein
A_84_P19458	A_84_P115312	0.314336	undirected	NA	NA	transducin/WD40 domain-containing protein
A_84_P819904	A_84_P115312	0.253561	undirected	NA	NA	UDP-sugar pyrophosphorylase
A_84_P853668	A_84_P115312	0.308239	undirected	NA	NA	0
A_84_P11839	A_84_P115312	0.255585	undirected	NA	NA	pectate lyase
A_84_P12614	A_84_P115312	0.269679	undirected	NA	NA	putative DNA-binding protein
A_84_P845914	A_84_P115312	0.308869	undirected	NA	NA	V-type proton ATPase subunit C
A_84_P23706	A_84_P115312	0.293414	undirected	NA	NA	GTP-binding protein
A_84_P790043	A_84_P115312	0.234149	undirected	NA	NA	auxin-responsive-like protein
A_84_P16801	A_84_P115312	0.26187	undirected	NA	NA	Rubisco methyltransferase family protein
A_84_P606327	A_84_P115312	0.302726	undirected	NA	NA	pentatricopeptide repeat-containing protein
A_84_P820904	A_84_P115312	0.231248	undirected	NA	NA	GTP-binding protein
A_84_P789949	A_84_P115312	0.227781	undirected	NA	NA	mannosylglycoprotein endo-beta-mannosidase subunit
A_84_P209748	A_84_P115312	0.21084	undirected	NA	NA	heavy-metal-associated domain-containing protein
A_84_P257710	A_84_P115312	0.234756	undirected	NA	NA	hypothetical protein
A_84_P132155	A_84_P115312	0.311025	undirected	NA	NA	GTP-binding protein
A_84_P16261	A_84_P115312	0.22181	undirected	NA	NA	tyrosine phosphatase 1
A_84_P820862	A_84_P115312	0.255494	undirected	NA	NA	duplicated SANT DNA-binding domain-containing protein
A_84_P23760	A_84_P115312	0.298647	undirected	NA	NA	cleavage and polyadenylation specificity factor subunit 3-I
A_84_P797556	A_84_P115312	0.27226	undirected	NA	NA	0
A_84_P23263	A_84_P115312	0.23458	undirected	NA	NA	E3 ubiquitin-protein ligase UPL5
A_84_P13357	A_84_P115312	0.274319	undirected	NA	NA	Splicing factor U2af large subunit B
A_84_P257420	A_84_P115312	0.261201	undirected	NA	NA	syntaxin-71
A_84_P765082	A_84_P115312	0.276698	undirected	NA	NA	0
A_84_P17908	A_84_P115312	0.248759	undirected	NA	NA	transducin/WD40 domain-containing protein
A_84_P801019	A_84_P115312	0.242075	undirected	NA	NA	50S ribosomal protein L3-1
A_84_P21456	A_84_P115312	0.317813	undirected	NA	NA	hypothetical protein
A_84_P16743	A_84_P115312	0.30916	undirected	NA	NA	cytochrome P450 97B3
A_84_P767982	A_84_P115312	0.229816	undirected	NA	NA	hypothetical protein
A_84_P785900	A_84_P115312	0.241854	undirected	NA	NA	hypothetical protein
A_84_P810835	A_84_P115312	0.27264	undirected	NA	NA	light-harvesting complex I chlorophyll a/b binding protein 1
A_84_P753654	A_84_P115312	0.24307	undirected	NA	NA	myb-like transcription factor family protein
A_84_P812662	A_84_P115312	0.291883	undirected	NA	NA	putative selenium-binding protein
A_84_P805156	A_84_P115312	0.210361	undirected	NA	NA	photosystem II subunit R
A_84_P243265	A_84_P115312	0.233872	undirected	NA	NA	phototropic-responsive NPH3-like protein
A_84_P805404	A_84_P115312	0.211361	undirected	NA	NA	0
A_84_P828371	A_84_P115312	0.221497	undirected	NA	NA	paired amphipathic helix protein Sin3-like 3
A_84_P91849	A_84_P115312	0.201442	undirected	NA	NA	protein plastid transcriptionally active 16
A_84_P86099	A_84_P115312	0.334152	undirected	NA	NA	Sterile alpha motif (SAM) domain-containing protein
A_84_P814963	A_84_P115312	0.30499	undirected	NA	NA	Rieske (2Fe-2S) domain-containing protein
A_84_P107522	A_84_P115312	0.257535	undirected	NA	NA	putative phytol kinase 2
A_84_P801111	A_84_P115312	0.309635	undirected	NA	NA	hypothetical protein
A_84_P848490	A_84_P115312	0.205203	undirected	NA	NA	shikimate kinase 2
A_84_P849817	A_84_P115312	0.268495	undirected	NA	NA	S-adenosyl-L-methionine-dependent methyltransferase domain-containing protein
A_84_P769252	A_84_P115312	0.283412	undirected	NA	NA	hypothetical protein
A_84_P853479	A_84_P115312	0.236416	undirected	NA	NA	SNF1-related protein kinase regulatory subunit beta-2
A_84_P808932	A_84_P115312	0.26587	undirected	NA	NA	aquaporin PIP1-2
A_84_P11288	A_84_P115312	0.270697	undirected	NA	NA	PLATZ transcription factor family protein
A_84_P13564	A_84_P115312	0.286602	undirected	NA	NA	DNA-binding storekeeper protein-related transcriptional regulator
A_84_P219828	A_84_P115312	0.284962	undirected	NA	NA	myb family transcription factor
A_84_P599664	A_84_P115312	0.221427	undirected	NA	NA	protein CW7
A_84_P23588	A_84_P115312	0.310793	undirected	NA	NA	transducin/WD40 domain-containing protein
A_84_P129976	A_84_P115312	0.276872	undirected	NA	NA	hypothetical protein
A_84_P817654	A_84_P115312	0.221375	undirected	NA	NA	longifolia2
A_84_P848939	A_84_P115312	0.259132	undirected	NA	NA	0
A_84_P11815	A_84_P115312	0.260704	undirected	NA	NA	voltage dependent anion channel 5
A_84_P238845	A_84_P115312	0.323576	undirected	NA	NA	splicing factor 3B subunit 2
A_84_P790264	A_84_P115312	0.247827	undirected	NA	NA	haloacid dehalogenase-like hydrolase domain-containing protein
A_84_P808375	A_84_P115312	0.216706	undirected	NA	NA	ADP,ATP carrier protein 1
A_84_P144839	A_84_P115312	0.242978	undirected	NA	NA	ariadne-1
A_84_P23403	A_84_P115312	0.225347	undirected	NA	NA	SNF2 and helicase domain-containing protein
A_84_P199214	A_84_P115312	0.226406	undirected	NA	NA	hypothetical protein
A_84_P757021	A_84_P115312	0.264003	undirected	NA	NA	putative cytochrome b6f complex subunit
A_84_P849364	A_84_P115312	0.207992	undirected	NA	NA	0
A_84_P18268	A_84_P115312	0.217049	undirected	NA	NA	coatomer subunit alpha-2
A_84_P577870	A_84_P115312	0.289433	undirected	NA	NA	hypothetical protein
A_84_P22572	A_84_P115312	0.284103	undirected	NA	NA	heat shock protein 81-1
A_84_P14126	A_84_P115312	0.269426	undirected	NA	NA	AAA-type ATPase family protein
A_84_P787846	A_84_P115312	0.201808	undirected	NA	NA	methyl esterase 10
A_84_P607864	A_84_P115312	0.206453	undirected	NA	NA	GAST1 protein homolog 5
A_84_P14978	A_84_P115312	0.246692	undirected	NA	NA	solute:sodium symporter
A_84_P786870	A_84_P115312	0.332424	undirected	NA	NA	Peptidoglycan-binding LysM domain-containing protein
A_84_P514806	A_84_P115312	0.260176	undirected	NA	NA	hypothetical protein
A_84_P835240	A_84_P115312	0.237922	undirected	NA	NA	histidine kinase 3
A_84_P799254	A_84_P115312	0.329201	undirected	NA	NA	putative stress regulated protein
A_84_P226539	A_84_P115312	0.321339	undirected	NA	NA	P-type ATPase
A_84_P12325	A_84_P115312	0.248981	undirected	NA	NA	trichome birefringence-like 27 protein
A_84_P96856	A_84_P115312	0.254103	undirected	NA	NA	Ubiquitin carboxyl-terminal hydrolase-related protein
A_84_P786697	A_84_P115312	0.242452	undirected	NA	NA	Ankyrin repeat family protein
A_84_P17326	A_84_P115312	0.25262	undirected	NA	NA	putative WRKY transcription factor 33
A_84_P816509	A_84_P115312	0.27704	undirected	NA	NA	inositol polyphosphate multikinase alpha
A_84_P822197	A_84_P115312	0.229007	undirected	NA	NA	alpha/beta-hydrolase domain-containing protein
A_84_P21537	A_84_P115312	0.203928	undirected	NA	NA	Sodium/calcium exchanger family protein
A_84_P818943	A_84_P115312	0.319341	undirected	NA	NA	protein auxin SIGNALING F-BOX 2
A_84_P833504	A_84_P115312	0.276811	undirected	NA	NA	ureide permease 2
A_84_P792183	A_84_P115312	0.235603	undirected	NA	NA	RING/U-box domain-containing protein
A_84_P270130	A_84_P115312	0.241435	undirected	NA	NA	adenylosuccinate lyase
A_84_P847914	A_84_P115312	0.270952	undirected	NA	NA	hypothetical protein
A_84_P822388	A_84_P115312	0.345386	undirected	NA	NA	hypothetical protein
A_84_P15592	A_84_P115312	0.294818	undirected	NA	NA	zinc finger (Ran-binding) domain-containing protein
A_84_P97576	A_84_P115312	0.217141	undirected	NA	NA	putative glutathione S-transferase
A_84_P809795	A_84_P115312	0.202457	undirected	NA	NA	0
A_84_P22875	A_84_P115312	0.284105	undirected	NA	NA	small subunit ribosomal protein S1
A_84_P20689	A_84_P115312	0.283532	undirected	NA	NA	serine/threonine-protein phosphatase PP-X isozyme 2
A_84_P517738	A_84_P115312	0.226315	undirected	NA	NA	DNA polymerase phi subunit
A_84_P13117	A_84_P115312	0.24658	undirected	NA	NA	glutamate synthase 1 [NADH]
A_84_P753341	A_84_P115312	0.204852	undirected	NA	NA	hypothetical protein
A_84_P753493	A_84_P115312	0.309172	undirected	NA	NA	hypothetical protein
A_84_P181704	A_84_P115312	0.226034	undirected	NA	NA	myb-related protein 3R-1
A_84_P808539	A_84_P115312	0.306277	undirected	NA	NA	ATP synthase gamma chain 1
A_84_P67794	A_84_P115312	0.205979	undirected	NA	NA	hypothetical protein
A_84_P528878	A_84_P115312	0.299418	undirected	NA	NA	zinc induced facilitator-like 2 protein
A_84_P222519	A_84_P115312	0.290815	undirected	NA	NA	O-methyltransferase-like protein
A_84_P861701	A_84_P115312	0.242946	undirected	NA	NA	chlorophyll a-b binding protein CP29.2
A_84_P821310	A_84_P115312	0.204872	undirected	NA	NA	methyl-CPG-binding domain protein 02
A_84_P13846	A_84_P115312	0.271377	undirected	NA	NA	urease accessory protein F
A_84_P21546	A_84_P115312	0.211316	undirected	NA	NA	photosystem II stability/assembly factor HCF136
A_84_P154775	A_84_P115312	0.215327	undirected	NA	NA	UBP1 interacting protein 1a
A_84_P853070	A_84_P115312	0.208915	undirected	NA	NA	CAAX amino terminal protease family protein
A_84_P514608	A_84_P115312	0.28778	undirected	NA	NA	hypothetical protein
A_84_P10166	A_84_P115312	0.232895	undirected	NA	NA	nuclear factor Y, subunit B12
A_84_P824463	A_84_P115312	0.246168	undirected	NA	NA	wound-responsive protein-like protein
A_84_P10499	A_84_P115312	0.24326	undirected	NA	NA	arogenate dehydratase 6
A_84_P808358	A_84_P115312	0.208722	undirected	NA	NA	GATA transcription factor 10
A_84_P15063	A_84_P115312	0.200602	undirected	NA	NA	metal transporter Nramp4
A_84_P816321	A_84_P115312	0.217131	undirected	NA	NA	glutathione gamma-glutamylcysteinyltransferase 1
A_84_P16180	A_84_P115312	0.33636	undirected	NA	NA	putative receptor-like protein kinase
A_84_P24037	A_84_P115312	0.307975	undirected	NA	NA	Polyol transporter 5
A_84_P786374	A_84_P115312	0.214142	undirected	NA	NA	chloride channel protein CLC-d
A_84_P13161	A_84_P115312	0.236886	undirected	NA	NA	GTP cyclohydrolase-2
A_84_P787155	A_84_P115312	0.32155	undirected	NA	NA	hypothetical protein
A_84_P852521	A_84_P115312	0.242443	undirected	NA	NA	serine/threonine-protein kinase SRK2C
A_84_P76999	A_84_P115312	0.206731	undirected	NA	NA	mitochondrial import inner membrane translocase subunit Tim17/Tim22/Tim23 family protein
A_84_P280900	A_84_P115312	0.288229	undirected	NA	NA	hypothetical protein
A_84_P536709	A_84_P115312	0.211746	undirected	NA	NA	Stress responsive alpha-beta barrel domain protein
A_84_P829482	A_84_P115312	0.225192	undirected	NA	NA	calcium-dependent protein kinase 19
A_84_P19797	A_84_P115312	0.242344	undirected	NA	NA	putative serine/threonine protein kinase
A_84_P563516	A_84_P115312	0.22024	undirected	NA	NA	mitogen-activated protein kinase kinase kinase 9
A_84_P282590	A_84_P115312	0.276218	undirected	NA	NA	hypothetical protein
A_84_P813625	A_84_P115312	0.295038	undirected	NA	NA	ferredoxin--NADP+ reductase
A_84_P10184	A_84_P115312	0.233134	undirected	NA	NA	arabinogalactan protein 6
A_84_P811035	A_84_P115312	0.241969	undirected	NA	NA	H(+)-ATPase 2
A_84_P822574	A_84_P115312	0.246592	undirected	NA	NA	calcium-dependent lipid-binding domain-containing protein
A_84_P860552	A_84_P115312	0.223477	undirected	NA	NA	0
A_84_P818559	A_84_P115312	0.317121	undirected	NA	NA	MATE efflux family protein
A_84_P857761	A_84_P115312	0.201973	undirected	NA	NA	zinc ion binding protein
A_84_P21017	A_84_P115312	0.303982	undirected	NA	NA	RNA-binding (RRM/RBD/RNP motifs) family protein
A_84_P18338	A_84_P115312	0.248036	undirected	NA	NA	ethylene-responsive transcription factor RAP2-3
A_84_P811214	A_84_P115312	0.233219	undirected	NA	NA	Glucose-6-phosphate/phosphate translocator-like protein
A_84_P283390	A_84_P115312	0.22533	undirected	NA	NA	tetratricopeptide repeat domain-containing protein
A_84_P13402	A_84_P115312	0.279688	undirected	NA	NA	glyceraldehyde 3-phosphate dehydrogenase
A_84_P157615	A_84_P115312	0.216497	undirected	NA	NA	RING Zn-finger domain-containing protein
A_84_P857496	A_84_P115312	0.211383	undirected	NA	NA	light-harvesting complex II chlorophyll a/b binding protein 1
A_84_P10686	A_84_P115312	0.32813	undirected	NA	NA	RING-H2 finger protein ATL44
A_84_P17091	A_84_P115312	0.233408	undirected	NA	NA	thioredoxin H7
A_84_P202818	A_84_P115312	0.231199	undirected	NA	NA	putative FKBP-type peptidyl-prolyl cis-trans isomerase 4
A_84_P816246	A_84_P115312	0.291083	undirected	NA	NA	cinnamyl alcohol dehydrogenase 4
A_84_P13959	A_84_P115312	0.25615	undirected	NA	NA	TerC integral membrane domain-containing protein
A_84_P759140	A_84_P115312	0.236921	undirected	NA	NA	lipoamide dehydrogenase 1
A_84_P847375	A_84_P115312	0.314917	undirected	NA	NA	hydroxyproline-rich glycoprotein-like protein
A_84_P862021	A_84_P115312	0.20959	undirected	NA	NA	0
A_84_P181354	A_84_P115312	0.22765	undirected	NA	NA	F-box/kelch-repeat protein
A_84_P753614	A_84_P115312	0.318003	undirected	NA	NA	hypothetical protein
A_84_P784694	A_84_P115312	0.302885	undirected	NA	NA	hypothetical protein
A_84_P867036	A_84_P115312	0.216189	undirected	NA	NA	strictosidine synthase family protein
A_84_P23522	A_84_P115312	0.205597	undirected	NA	NA	tyrosine aminotransferase
A_84_P118262	A_84_P115312	0.234383	undirected	NA	NA	hypothetical protein
A_84_P14390	A_84_P115312	0.207832	undirected	NA	NA	glutathione peroxidase
A_84_P806987	A_84_P115312	0.245924	undirected	NA	NA	light-harvesting chlorophyll B-binding protein 3
A_84_P822473	A_84_P115312	0.253338	undirected	NA	NA	Sodium bile acid symporter-like protein
A_84_P752941	A_84_P115312	0.273411	undirected	NA	NA	DNAJ heat shock N-terminal domain-containing protein
A_84_P808334	A_84_P115312	0.237923	undirected	NA	NA	tropine dehydrogenase
A_84_P855512	A_84_P115312	0.225401	undirected	NA	NA	putative zinc finger protein
A_84_P845045	A_84_P115312	0.226887	undirected	NA	NA	UDP-D-glucose/UDP-D-galactose 4-epimerase 5
A_84_P20950	A_84_P115312	0.320105	undirected	NA	NA	germin-like protein subfamily 3 member 1
A_84_P16266	A_84_P115312	0.222277	undirected	NA	NA	FAD/NAD(P)-binding oxidoreductase domain-containing protein
A_84_P15935	A_84_P115312	0.21643	undirected	NA	NA	nitrile specifier protein 5
A_84_P93929	A_84_P115312	0.229118	undirected	NA	NA	putative RNA-binding protein containing KH domain protein
A_84_P861990	A_84_P115312	0.206493	undirected	NA	NA	0
A_84_P833102	A_84_P115312	0.233496	undirected	NA	NA	N2227-like domain-containing protein
A_84_P280150	A_84_P115312	0.206255	undirected	NA	NA	0
A_84_P852273	A_84_P115312	0.276698	undirected	NA	NA	2-dehydro-3-deoxyphosphooctonate aldolase
A_84_P20363	A_84_P115312	0.287926	undirected	NA	NA	protein kinase family protein

## Sheet: Raw data
ProbeName	GeneName	GenomicCoordinates	Go	RefSeqAccession	UniGeneID		EntrezGeneID
A_84_P763788	autophagy-related protein 18b	chr4:14905739-14905680	GO:0008150|GO:0003674|GO:0016236|GO:0080025|GO:0070772|GO:0005829	NM_202912	At.31830	#REF!	829174
A_84_P863067		chr5:004779331-004779384	GO:0003735|GO:0005840|GO:0006414			#REF!
A_84_P76784	putative glycerophosphoryl diester phosphodiesterase 2	chr4:13456615-13456556	GO:0006629|GO:0010442|GO:0008081|GO:0005886|GO:0009505|GO:0052541|GO:0031225|GO:0052546|GO:0010053|GO:0006071|GO:0009932|GO:0016051|GO:0009832|GO:0016301|GO:0016126|GO:0048765|GO:0016049|GO:0048767|GO:0046658|GO:0008889|GO:0030243|GO:0010026	NM_118803	At.23755	#REF!	828776
A_84_P851423	tudor-like RNA-binding protein	chr4:15659510-15659569	GO:0008150|GO:0010200|GO:0003723|GO:0005634	NM_202931	At.31662	#REF!	829379
A_84_P808310	adenosylhomocysteinase 1	chr4:8054867-8054926	GO:0006511|GO:0009651|GO:0005886|GO:0006346|GO:0051049|GO:0006094|GO:0006096|GO:0009793|GO:0016441|GO:0005829|GO:0009266|GO:0051788|GO:0005737|GO:0000166|GO:0007030|GO:0048767|GO:0006833|GO:0048046|GO:0006730|GO:0005773|GO:0005774|GO:0005794|GO:0005507|GO:0006972|GO:0004013|GO:0080129|GO:0016020|GO:0009853|GO:0009506|GO:0046686	NM_001084918	At.24056	#REF!	827028
A_84_P501920	protein Disulfide Isomerase (PDIa) family, redox active TRX domain-containing protein	chr1:18884156-18884215	GO:0045454	NM_103975	At.37919	#REF!	841517
A_84_P13114	Bacterial sec-independent translocation protein mttA/Hcf106	chr5:21288364-21288423	GO:0009306|GO:0005886|GO:0009977|GO:0009941|GO:0033281|GO:0015031|GO:0010103|GO:0009535|GO:0045038|GO:0008565|GO:0009534|GO:0009579|GO:0010027|GO:0009507	NM_124623	At.22618	#REF!	835320
A_84_P216048	60S ribosomal protein L27a-3	chr1:26621131-26621072	GO:0005622|GO:0005737|GO:0003735|GO:0022626|GO:0016020|GO:0005840|GO:0022625|GO:0006412|GO:0009506|GO:0005829	NM_105728	At.24536	#REF!	843397
A_84_P837809	nuclear transcription factor Y subunit B-10	chr3:19775039-19774687	GO:0043565|GO:0005622|GO:0006355|GO:0003700|GO:0005634|GO:0003677	NM_115194	At.35203	#REF!	824502
A_84_P22446	ubiquitin-conjugating enzyme E2 22	chr5:1498799-1498740	GO:0006511|GO:0004842|GO:0016881	NM_120590	At.23123	#REF!	830390
A_84_P798549		chr3:8227010-8227069			At.69379	#REF!
A_84_P861344	ferredoxin--NADP+ reductase	chr5:26452683-26452624	GO:0050661|GO:0031977|GO:0015979|GO:0009697|GO:0009773|GO:0006364|GO:0050832|GO:0050660|GO:0009409|GO:0009657|GO:0009814|GO:0006098|GO:0009535|GO:0009767|GO:0008266|GO:0045156|GO:0000165|GO:0009570|GO:0006612|GO:0009534|GO:0009595|GO:0009862|GO:0010310|GO:0009579|GO:0048046|GO:0019761|GO:0010363|GO:0042742|GO:0009867|GO:0009941|GO:0043900|GO:0019684|GO:0043085|GO:0045157|GO:0004324|GO:0010200|GO:…	NM_001085336	At.47570	#REF!	836751
A_84_P23129	protein FAR1-related sequence 7	chr3:1889918-1889859	GO:0009639|GO:0008270|GO:0005634	NM_111500	At.19021	#REF!	819799
A_84_P813529	60S acidic ribosomal protein P2-4	chr3:16164669-16164728	GO:0005622|GO:0001510|GO:0003735|GO:0022626|GO:0005840|GO:0005634|GO:0006414|GO:0005829	NM_114327	At.21080	#REF!	823584
A_84_P723122		chr1:023701241-023701299			At.67524	#REF!
A_84_P11290	HIT zinc finger and PAPA-1-like domain-containing protein	chr1:21149397-21149456	GO:0009507	NM_104524	At.42771	#REF!	842099
A_84_P23015	alpha/beta-Hydrolase-like protein	chr2:1077929-1077988	GO:0016787|GO:0008152|GO:0005634	NM_126405	At.41385	#REF!	814884
A_84_P218478	esterase/lipase/thioesterase family protein	chr1:27936413-27936472	GO:0008150|GO:0003824	NM_106090	At.69978	#REF!	843770
A_84_P803569	putative 12-oxophytodienoate reductase-like protein 2	chr1:6203376-6203435	GO:0005737|GO:0010181|GO:0016491|GO:0003824|GO:0055114	NM_179352	At.72859	#REF!	838382
A_84_P13370	S-adenosylmethionine synthetase 1	chr1:520084-520143	GO:0071281|GO:0019344|GO:0009651|GO:0005886|GO:0009698|GO:0006094|GO:0005618|GO:0009693|GO:0004478|GO:0006096|GO:0005829|GO:0009266|GO:0006598|GO:0005737|GO:0007030|GO:0006556|GO:0006833|GO:0007033|GO:0009611|GO:0009805|GO:0042398|GO:0006972|GO:0005524|GO:0016020|GO:0046686	NM_100131	At.24731	#REF!	839501
A_84_P12356	Iron-sulfur assembly protein IscA	chr1:3460289-3460230	GO:0051536|GO:0016226|GO:0005198|GO:0009570|GO:0042744|GO:0009507	NM_100924	At.23708	#REF!	837590
A_84_P822373	hypothetical protein	chr3:10538948-10539006	GO:0008150|GO:0003674|GO:0005575	NM_113746	At.5792	#REF!	822453
A_84_P854109		chr4:7484836-7484777				#REF!
A_84_P816283	4-methyl-5(b-hydroxyethyl)-thiazole monophosphate biosynthesis	chr1:19866921-19866762	GO:0008150|GO:0046685|GO:0009570|GO:0006486|GO:0009507	NM_104206	At.24375	#REF!	841762
A_84_P89749	RHO guanyl-nucleotide exchange factor 14	chr1:11326541-11326482	GO:0005739|GO:0019344|GO:0005089|GO:0080092	NM_102900	At.40302	#REF!	840052
A_84_P752993	vesicle-associated protein 1-4	chr1:19010119-19010178	GO:0005622|GO:0007165|GO:0005737|GO:0005198	NM_104005	At.50948	#REF!	841550
A_84_P505397	RNA recognition motif-containing protein	chr1:3918053-3918112	GO:0005737|GO:0000166|GO:0000398|GO:0003723|GO:0010193|GO:0008143|GO:0005634|GO:0003676	NM_179310	At.19842	#REF!	837708
A_84_P822107	methylsterol monooxygenase	chr1:2278978-2279037	GO:0046520|GO:0005506|GO:0016491|GO:0016126|GO:0009941|GO:0006633|GO:0080065|GO:0000254|GO:0055114|GO:0006333	NM_202048	At.27344	#REF!	837254
A_84_P123752	poly(A) binding protein 8	chr1:18419821-18419880	GO:0005515|GO:0005737|GO:0003723|GO:0003743|GO:0046686|GO:0006164|GO:0005829	NM_103863	At.21584	#REF!	841399
A_84_P10748	P-loop containing nucleoside triphosphate hydrolase-like protein	chr3:294357-294298	GO:0005739|GO:0006139|GO:0006354|GO:0019201|GO:0005524|GO:0019205	NM_111048	At.46806	#REF!	821071
A_84_P23645	RCD one 2-like protein	chr1:8352150-8352209	GO:0010583|GO:0009407|GO:0005634|GO:0003950	NM_102204	At.49909	#REF!	838965
A_84_P812638	DEAD-box ATP-dependent RNA helicase 56	chr5:3555479-3555538	GO:0008026|GO:0005730|GO:0004386|GO:0005634|GO:0003676|GO:0005524|GO:0046686|GO:0009506|GO:0005829		At.73904	#REF!	830986
A_84_P17406	mitogen-activated protein kinase kinase 5	chr3:7446855-7446914	GO:0010227|GO:0005739|GO:0004672|GO:0016301|GO:0004674|GO:0015824|GO:2000037|GO:0009814|GO:0006468|GO:0005524|GO:0004708|GO:0016772	NM_113017	At.24898	#REF!	821676
A_84_P867803	transducin/WD-40 repeat-containing protein	chr1:7113245-7113304	GO:0008150|GO:0000166|GO:0005634|GO:0080008	NM_101904	At.25733	#REF!	838642
A_84_P18216	O-Glycosyl hydrolases family 17 protein	chr2:2200856-2200915	GO:0009926|GO:0008356|GO:0008361|GO:0007389|GO:0005886|GO:0043169|GO:0005975|GO:0010075|GO:0010015|GO:0003824|GO:0040007|GO:0004553	NM_126593	At.41147	#REF!	815130
A_84_P14198	ELMO/CED-12 domain-containing protein	chr1:25248176-25248117	GO:0006909|GO:0005856	NM_105407	At.35659	#REF!	843060
A_84_P21905	leucine-rich repeat protein kinase-like protein	chr1:11253327-11253386	GO:0005886|GO:0010817|GO:0009932|GO:0046777|GO:0016301|GO:0043481|GO:0071555|GO:0048767|GO:0019761|GO:0016772|GO:0005524|GO:0009826|GO:0009825|GO:0009664|GO:0009832|GO:0004672|GO:0004674|GO:0005982|GO:0016049|GO:0006468|GO:0004713|GO:0007169|GO:0000272|GO:0030243|GO:0000271	NM_102881	At.27683	#REF!	840032
A_84_P789365	F-box protein PP2-A13	chr3:22604221-22604280	GO:0005515|GO:0009744|GO:0009750|GO:0009611|GO:0030246|GO:0005634	NM_202741	At.74763	#REF!	825278
A_84_P22268	S-adenosyl-L-methionine-dependent methyltransferase-like protein	chr3:22959776-22959630	GO:0008171|GO:0005829	NM_116065	At.28388	#REF!	825373
A_84_P553584	hypothetical protein	chr3:539837-539778	GO:0008150|GO:0003674|GO:0005634	NM_111123	At.23845	#REF!	820627
A_84_P607354	EF-hand, calcium binding motif-containing protein	chr5:10858269-10858328	GO:0008150|GO:0005509|GO:0009507	NM_122766	At.55086	#REF!	833001
A_84_P18667	D-lactate dehydrogenase [cytochrome]	chr5:2011563-2011504	GO:0008762|GO:0050660|GO:0016614|GO:0003824|GO:0005524|GO:0042802|GO:0004458|GO:0005739|GO:0019154|GO:0051596|GO:0008891|GO:0016491|GO:0055114	NM_120741	At.9066	#REF!	830546
A_84_P786741	RNA recognition motif-containing protein	chr1:27633724-27633665	GO:0008150|GO:0000166|GO:0003723|GO:0005634|GO:0003676	NM_106008	At.27968	#REF!	843684
A_84_P12433	NEP1-interacting protein-like 2	chr1:27967620-27967679	GO:0010200|GO:0008270	NM_106101	At.20400	#REF!	843782
A_84_P23492	FKBP-type peptidyl-prolyl cis-trans isomerase 3	chr5:18531518-18531920	GO:0005515|GO:0031977|GO:0006636|GO:0019288|GO:0016117|GO:0003755|GO:0005528|GO:0010103|GO:0016020|GO:0006457|GO:0009543|GO:0018208|GO:0015995|GO:0009507	NM_123935	At.28277	#REF!	834607
A_84_P806626	5-methyltetrahydropteroyltriglutamate--homocysteine methyltransferase	chr5:5939006-5939067	GO:0005774|GO:0009651|GO:0005794|GO:0005886|GO:0005507|GO:0008652|GO:0009086|GO:0010043|GO:0008705|GO:0005829|GO:0005737|GO:0016020|GO:0009570|GO:0008270|GO:0003871|GO:0048046|GO:0046686|GO:0009506|GO:0009507|GO:0005777	NM_001085130	At.22340	#REF!	831660
A_84_P597258	armadillo/beta-catenin-like repeat-containing protein	chr3:7043181-7043240	GO:0008150|GO:0005634	NM_112908	At.50207	#REF!	821561
A_84_P824378	nuclear cap-binding protein subunit 2	chr5:17801826-17801814	GO:0000339|GO:0005515|GO:0006355|GO:0030422|GO:0006366|GO:0016070|GO:0003723|GO:0009086|GO:0003676|GO:0000394|GO:0000166|GO:0035196|GO:0000398|GO:0031053|GO:0045893|GO:0005845|GO:0043687	NM_123787	At.23549	#REF!	834443
A_84_P14236	gamma-glutamyl hydrolase 3	chr1:29593110-29593169	GO:0005773|GO:0016787|GO:0005576|GO:0008242|GO:0003824|GO:0006541	NM_106514	At.24566	#REF!	844203
(+)E1A_r60_a97						#REF!
A_84_P755315	apurinic endonuclease-redox protein	chr2:17287909-17287968	GO:0003906|GO:0042644|GO:0051276|GO:0016579|GO:0006355|GO:0008284|GO:0009640|GO:0016567|GO:0016571|GO:0010388|GO:0003676|GO:0048573|GO:0003677|GO:0005622|GO:0000085|GO:0004518|GO:0004519|GO:0006281|GO:0045893|GO:0043687	NM_001125028	At.25567	#REF!	818744
A_84_P11530	glutathione S-transferase TAU 20	chr1:29484518-29484459	GO:0006569|GO:0009407|GO:0009684|GO:0000023|GO:0005634|GO:0004364|GO:0043085|GO:0019252|GO:0005737|GO:0019899|GO:0048046|GO:2000030|GO:0009507	NM_106484	At.25338	#REF!	844173
A_84_P16067	hypothetical protein	chr1:6609618-6609559	GO:0008150|GO:0003674|GO:0005829	NM_101771	At.22114	#REF!	838496
A_84_P788002	DNA-binding bromodomain-containing protein	chr1:21458655-21458596	GO:0008150|GO:0005634|GO:0003677	NM_001198329	At.36940	#REF!	842169
A_84_P20523	Phototropic-responsive NPH3-like protein	chr1:10762123-10762182	GO:0005886|GO:0009416|GO:0004871	NM_102780	At.43839	#REF!	839923
A_84_P240295	Smg-4/UPF3-like protein	chr1:12354546-12354605	GO:0000184|GO:0000166|GO:0000956|GO:0005634	NM_001123934	At.21064	#REF!	840295
A_84_P762529	hypothetical protein	chr3:21121579-21121638	GO:0008150|GO:0003674	NM_001125378	At.68617	#REF!	6240237
A_84_P821408	tonneau 1b (TON1b)	chr3:20385999-20386058	GO:0003674|GO:0005886|GO:0000226|GO:0005634	NM_115358	At.21059	#REF!	824666
A_84_P12757	pectinesterase	chr3:18253436-18253495	GO:0004857|GO:0030599|GO:0042545|GO:0009505|GO:0005618|GO:0042744	NM_114781	At.24776	#REF!	824083
A_84_P518347	heat shock factor binding protein	chr4:8986703-8986644	GO:0005794|GO:0009408|GO:0031072|GO:0048316|GO:0005634|GO:0070370|GO:0005829	NM_179061	At.23030	#REF!	827261
A_84_P17470	C2H2-type zinc finger protein	chr3:16920519-16920460	GO:0005622|GO:0006355|GO:0003700|GO:0008270|GO:0005634|GO:0003676	NM_114476	At.64149	#REF!	823750
A_84_P223019	hypothetical protein	chr5:8429134-8429193	GO:0008150|GO:0003674|GO:0005575	NM_122369	At.30951	#REF!	832532
A_84_P763635	dihydrolipoyl dehydrogenase	chr4:9154726-9154584	GO:0016668|GO:0050660|GO:0009055|GO:0009941|GO:0005829|GO:0005739|GO:0005737|GO:0009570|GO:0016491|GO:0045454|GO:0042744|GO:0004148|GO:0055114|GO:0009507	NM_117711	At.16906	#REF!	827307
A_84_P559565	hypothetical protein	chr1:19670877-19670818	GO:0008150|GO:0003674|GO:0009507	NM_179470	At.46095	#REF!	841716
A_84_P561518	hypothetical protein	chr2:16214089-16214148	GO:0008150|GO:0003674|GO:0009507	NM_129435	At.66375	#REF!	818460
A_84_P240925	hypothetical protein	chr4:6719640-6719581	GO:0005739|GO:0008150|GO:0003674|GO:0005634	NM_202803	At.28232	#REF!	826698
A_84_P768383	transducin/WD40 domain-containing protein	chr5:17680707-17680766	GO:0008150|GO:0000166|GO:0000956|GO:0006486|GO:0006487	NM_001203538	At.7295	#REF!	834415
A_84_P14824	class I glutamine amidotransferase domain-containing protein	chr4:16299290-16299231	GO:0009658|GO:0009507	NM_001036710	At.31529	#REF!	829548
A_84_P825937	TIR-NBS-LRR class disease resistance protein	chr4:9550594-9550535	GO:0005622|GO:0007165|GO:0017111|GO:0043531|GO:0000166|GO:0006952	NM_117799	At.51236	#REF!	827404
A_84_P203728	Sterile alpha motif (SAM) domain-containing protein	chr5:19745975-19745693	GO:0008150|GO:0003674|GO:0005737	NM_124245	At.29833	#REF!	834926
A_84_P22836	fructokinase	chr1:24779758-24779983	GO:0019344|GO:0016301|GO:0009570|GO:0016773|GO:0004747|GO:0006014|GO:0009507	NM_105314	At.21279	#REF!	842961
A_84_P89389	monooxygenase 1	chr4:8972796-8972737	GO:0005739|GO:0009617|GO:0005783|GO:0008152|GO:0016491	NM_001203809	At.21307	#REF!	827255
A_84_P68474	plant U-box 24 protein	chr2:12368423-12368364	GO:0004842|GO:0005871|GO:0003735|GO:0006354|GO:0016567|GO:0000151|GO:0005634|GO:0019843|GO:0006412|GO:0005622|GO:0010200|GO:0005840|GO:0019894|GO:0042742		At.13230	#REF!	817432
A_84_P19296	60S ribosomal protein L18a-3	chr3:4911858-4911917	GO:0005622|GO:0005737|GO:0003735|GO:0022626|GO:0016020|GO:0042254|GO:0005840|GO:0022625|GO:0006412|GO:0009506|GO:0005829	NM_112321	At.22267	#REF!	820688
A_84_P805060	evolutionarily conserved C-terminal region 3 protein	chr5:24559164-24559105	GO:0008150|GO:0003674|GO:0005634|GO:0005829	NM_180905	At.21835	#REF!	836223
A_84_P824410	Splicing factor U2af large subunit B	chr1:22427775-22427834	GO:0006397|GO:0000166|GO:0003723|GO:0005634|GO:0003676	NM_104771	At.17780	#REF!	842382
A_84_P21392	Subtilase family protein	chr4:11501759-11501700	GO:0004252|GO:0009505|GO:0008152|GO:0006508|GO:0005576|GO:0043086|GO:0042802	NM_118285	At.25453	#REF!	828252
A_84_P175431	hypothetical protein	chr5:3399971-3400030	GO:0008150|GO:0003674|GO:0005634	NM_121113	At.43940	#REF!	830942
A_84_P20810	MATE efflux family protein	chr1:19034451-19034510	GO:0015297|GO:0016020|GO:0005886|GO:0006855|GO:0055085|GO:0019761|GO:0015238	NM_202271	At.26628	#REF!	841557
A_84_P810116	amino acid permease 1	chr1:21676824-21676883	GO:0043090|GO:0015804|GO:0015171|GO:0005886|GO:0015175|GO:0006865|GO:0009624	NM_104616	At.101	#REF!	842205
A_84_P22607	ethylene-responsive transcription factor ERF104	chr5:24766716-24766657	GO:0005515|GO:0006355|GO:0010200|GO:0003700|GO:0050832|GO:0009693|GO:0009611|GO:0005634|GO:0045893|GO:0003677|GO:0009612	NM_125553	At.47568	#REF!	836281
A_84_P530643	50S ribosomal protein L12-3	chr3:10325589-10325648	GO:0009535|GO:0005622|GO:0000311|GO:0003735|GO:0009570|GO:0015934|GO:0009579|GO:0005840|GO:0006412|GO:0042742|GO:0009507	NM_113701	At.251	#REF!	822405
A_84_P10987	tripeptidyl peptidase ii	chr4:11161007-11160948	GO:0005773|GO:0005774|GO:0005737|GO:0022626|GO:0016020|GO:0004252|GO:0008152|GO:0006508|GO:0008240|GO:0009630|GO:0009507|GO:0005829	NM_118203	At.44849	#REF!	827833
A_84_P13177	Mitochondrial substrate carrier family protein	chr5:5089461-5089520	GO:0005739|GO:0006810|GO:0005743|GO:0055085|GO:0006839	NM_121568	At.10150	#REF!	831418
A_84_P820476	COP9 signalosome complex subunit 7	chr1:387472-387415	GO:0005515|GO:0009640|GO:0016579|GO:0016567|GO:0010387|GO:0016571|GO:0010388|GO:0005634|GO:0005829|GO:0000085|GO:0005737|GO:0008180|GO:0045893|GO:0004708	NM_202010	At.10718	#REF!	839241
A_84_P195794	hypothetical protein	chr4:10574895-10574836	GO:0008150|GO:0003674|GO:0005886|GO:0009941	NM_118059	At.19094	#REF!	827680
A_84_P765962	Tudor/PWWP/MBT domain-containing protein	chr5:2641555-2641496	GO:0008150|GO:0003674|GO:0005634|GO:0009506	NM_120906	At.22840	#REF!	830719
A_84_P806384	glycine-rich protein	chr2:2015797-2015854	GO:0008150|GO:0003674	NM_001036257	At.48425	#REF!	815100
A_84_P867277	N-acetylglucosamine-1-phosphate uridylyltransferase 1	chr1:11088267-11088326	GO:0005737|GO:0003977|GO:0005886|GO:0052630|GO:0008152|GO:0019276|GO:0016779|GO:0006047|GO:0005829	NM_102846	At.15935	#REF!	839993
A_84_P21827	rhodanese homologue 2	chr1:5620057-5619910	GO:0005739|GO:0005737|GO:0016784|GO:0007568|GO:0004792|GO:0009793|GO:0005829	NM_179344	At.1390	#REF!	838216
A_84_P795619	transcription factor BIM1	chr5:2606434-2606493	GO:0005515|GO:0006355|GO:0009742|GO:0003700|GO:0005634|GO:0003677|GO:0009855|GO:0010072|GO:0009944		At.67940	#REF!	830708
A_84_P11905	Light-mediated development protein DET1	chr4:6349080-6349139	GO:0048608|GO:0006281|GO:0005634|GO:0003824|GO:0010100	NM_117086	At.33647	#REF!	826609
A_84_P817369	appr-1-p processing enzyme-like protein	chr1:26069605-26069664	GO:0008150|GO:0003674|GO:0005634	NM_105601	At.20434	#REF!	843266
A_84_P568212	hypothetical protein	chr5:21200292-21200233	GO:0005576	NM_124597	At.29630	#REF!	835294
A_84_P751359	putative axial regulator YABBY 2	chr1:2679473-2679532	GO:0003700|GO:0010158|GO:0005634	NM_001084021	At.11866	#REF!	3766682
A_84_P15470	Rossmann-fold NAD(P)-binding domain-containing protein	chr3:783640-783581	GO:0006635|GO:0005886|GO:0000166|GO:0005783|GO:0008152|GO:0016491|GO:0005576|GO:0016558	NM_111204	At.43920	#REF!	821281
A_84_P14306	NAC domain-containing protein 29	chr1:26123153-26123212	GO:0009617|GO:0006355|GO:0003700|GO:0045087|GO:0007275|GO:0005634|GO:0009908|GO:0003677|GO:0010150|GO:0009825	NM_105616	At.24919	#REF!	843282
A_84_P16317	transcript elongation factor IIS	chr2:16136256-16136315	GO:0009640|GO:0016567|GO:0003700|GO:0006366|GO:0019915|GO:0010182|GO:0010162|GO:0005634|GO:0009739|GO:0009909|GO:0010564|GO:0003746|GO:0009933|GO:0009793|GO:0005829|GO:0009880|GO:0003674|GO:0009910|GO:0048825|GO:0009845|GO:0032784|GO:0034243|GO:0010431|GO:0006355|GO:0006354|GO:0006357|GO:0003676|GO:0050826|GO:0003677|GO:0006351|GO:0010072|GO:0048366|GO:0010228|GO:0000394|GO:0007062|GO:0045595|GO:…	NM_129413	At.13130	#REF!	818438
A_84_P831862	protein BLISTER	chr3:8667062-8667003	GO:0048826|GO:0006355|GO:0005794|GO:0048316|GO:0009965|GO:0010091|GO:0051781|GO:0005634|GO:0009908|GO:0005829	NM_113303	At.27950	#REF!	821982
A_84_P260540	biotin carboxylase	chr5:13588330-13588389	GO:0016874|GO:0009611|GO:0009805|GO:0009941|GO:0003824|GO:0010817|GO:0005524|GO:0006084|GO:0046872|GO:0009932|GO:0009825|GO:0005829|GO:0009570|GO:0008152|GO:0016126|GO:0043481|GO:0004075|GO:0071555|GO:0006633|GO:0048767|GO:0016132|GO:0003989|GO:0000271|GO:0009507	NM_001036891	At.70066	#REF!	833497
A_84_P165273	hypothetical protein	chr5:26156991-26157050	GO:0005739|GO:0008150|GO:0005886|GO:0005634	NM_001203693	At.43476	#REF!	836669
A_84_P18350	dienelactone hydrolase family protein	chr3:8475591-8475650	GO:0009651|GO:0005886|GO:0005634|GO:0006972|GO:0006096|GO:0005829|GO:0009266|GO:0005737|GO:0016787|GO:0007030|GO:0006833|GO:0048046|GO:0046686	NM_113263	At.24463	#REF!	821939
A_84_P784727	MLO-like protein 10	chr5:26387625-26387566	GO:0005739|GO:0008219|GO:0005516|GO:0005886|GO:0006952|GO:0016021	NM_125994	At.9206	#REF!	836727
A_84_P16255	Nitrate reductase (NADH)	chr1:14161587-14161646	GO:0005773|GO:0005506|GO:0005886|GO:0044242|GO:0050660|GO:0008940|GO:0009055|GO:0009610|GO:0046872|GO:0005829|GO:0006809|GO:0005739|GO:0043546|GO:0046857|GO:0042128|GO:0016491|GO:0009416|GO:0048767|GO:0055114|GO:0030151|GO:0009703|GO:0020037	NM_103364	At.23731	#REF!	840630
A_84_P818310		chr5:26362867-26362653				#REF!
A_84_P17754	phosphoacetylglucosamine mutase	chr5:5982708-5982767	GO:0005739|GO:0019255|GO:0005975|GO:0004614|GO:0016868|GO:0006048|GO:0004610|GO:0009411|GO:0000719|GO:0009506|GO:0009507|GO:0005829	NM_121812	At.466	#REF!	831926
A_84_P170233	chaperone protein dnaJ-like protein	chr2:15903237-15903178	GO:0005737	NM_129357	At.14638	#REF!	818378
A_84_P579341	clathrin interactor EPSIN 2	chr2:17953266-17953325	GO:0005515|GO:0005774|GO:0005794|GO:0005543|GO:0005886|GO:0030276|GO:0005634	NM_180055	At.21654	#REF!	818918
A_84_P750282	syntaxin-51	chr1:5555166-5555107	GO:0005515|GO:0005773|GO:0005794|GO:0006891|GO:0006886|GO:0000902|GO:0005484|GO:0006944|GO:0006623|GO:0016049|GO:0048193|GO:0016192|GO:0010008	NM_101490	At.22503	#REF!	838193
A_84_P845559	pentatricopeptide repeat-containing protein	chr4:16600932-16600565	GO:0042793|GO:0019288|GO:0016556|GO:0010027|GO:0048255|GO:0034660|GO:0010103|GO:0009902|GO:0009507	NM_119649	At.31467	#REF!	829635
A_84_P763045	copper ion binding protein	chr4:15728330-15728271	GO:0005507|GO:0005759|GO:0005634	NM_119413	At.71187	#REF!	829396
A_84_P810958	60S acidic ribosomal protein P0-2	chr3:2824996-2824937	GO:0009651|GO:0003735|GO:0005794|GO:0042545|GO:0005886|GO:0005507|GO:0042254|GO:0009409|GO:0005730|GO:0005634|GO:0010043|GO:0006412|GO:0009664|GO:0005829|GO:0006414|GO:0001510|GO:0005737|GO:0022626|GO:0005840|GO:0048046|GO:0046686|GO:0009506|GO:0009507	NM_001084656	At.21866	#REF!	820076
A_84_P753401		chr1:3895373-3895314			At.47859	#REF!
A_84_P555790	defense protein-like protein	chr5:19734029-19733970	GO:0008150|GO:0003674|GO:0005634	NM_203180	At.21081	#REF!	2746202
A_84_P756924	E3 ubiquitin protein ligase RIE1	chr2:325878-325937	GO:0008270|GO:0009790	NM_179593	At.47033	#REF!	814703
A_84_P24066	DEAD-box ATP-dependent RNA helicase 51	chr3:6399973-6399825	GO:0008026|GO:0001510|GO:0005730|GO:0004386|GO:0034968|GO:0009220|GO:0009909|GO:0005634|GO:0003676|GO:0005524|GO:0005829	NM_112746	At.28418	#REF!	821391
A_84_P16367	DNA-directed RNA polymerase 3	chr2:10249444-10249385	GO:0005739|GO:0005515|GO:0003899|GO:0003677|GO:0006351|GO:0009507	NM_201796	At.21683	#REF!	816946
A_84_P202428	hypothetical protein	chr5:25934023-25934082	GO:0008150|GO:0003674|GO:0006914	NM_125886	At.27520	#REF!	836611
A_84_P822038	integral membrane transporter family protein	chr1:24110988-24111047	GO:0005215|GO:0016020|GO:0009409|GO:0009737|GO:0009414|GO:0006810|GO:0007623|GO:0009507	NM_105163	At.14815	#REF!	842797
A_84_P758964	U-box domain-containing protein 9	chr3:2356485-2356544	GO:0070696|GO:0005737|GO:0004842|GO:0046777|GO:0016567|GO:0005886|GO:0071215|GO:0000151|GO:0005634	NM_001035579	At.21635	#REF!	819924
A_84_P799685		chr1:1559040-1559099			At.70559	#REF!
A_84_P10093	Mitochondrial glycoprotein family protein	chr4:15726498-15726439	GO:0005739|GO:0005759	NM_001085012	At.31653	#REF!	5008179
A_84_P832362	RING/U-box domain-containing protein	chr4:16332268-16332324	GO:0010143|GO:0008270|GO:0010345|GO:0010025	NM_001125641	At.28193	#REF!	829556
A_84_P824985	RING-H2 finger protein ATL56	chr2:8095584-8095643	GO:0008270|GO:0005634	NM_127423	At.13211	#REF!	816382
A_84_P18108	FAR1-related sequence 8	chr1:30099786-30099845	GO:0010228|GO:0016926|GO:0009639|GO:0008270|GO:0005634|GO:0050665	NM_106650	At.52575	#REF!	844341
A_84_P18373	C3HC4-type RING finger protein	chr3:5070606-5070547	GO:0005737|GO:0008270	NM_001202968	At.24446	#REF!	820736
A_84_P823733	putative galacturonosyltransferase-like 10	chr3:10589488-10589429	GO:0035556|GO:0016051|GO:0047262|GO:0005794|GO:0016758|GO:0016757|GO:0009738|GO:0006979|GO:0030968	NM_113753	At.42818	#REF!	822462
A_84_P540904	Galactose-binding protein	chr1:8101240-8101299	GO:0008150|GO:0003674|GO:0005634	NM_148482	At.45268	#REF!	838894
A_84_P763873		chr4:2077121-2077180			At.50612	#REF!
A_84_P15730	membrane-anchored ubiquitin-fold protein 3	chr4:12850700-12849973	GO:0003674|GO:0005886|GO:0010286	NM_118631	At.2645	#REF!	828602
A_84_P838385	far-red elongated hypocotyls 3 protein	chr3:7824656-7824597	GO:0008284|GO:0003700|GO:0005975|GO:0000956|GO:0005634|GO:0004553|GO:0009630|GO:0009585|GO:0009639|GO:0042753|GO:0007623|GO:0008270|GO:0010017|GO:0006487|GO:0045893|GO:0010218	NM_001125201	At.27725	#REF!	821781
A_84_P16305	ubiquilin	chr2:7479210-7478762	GO:0003674	NM_127273	At.21851	#REF!	816224
A_84_P838344	cysteine/histidine-rich C1 domain-containing protein	chr2:9838850-9838791	GO:0008270|GO:0047134|GO:0055114	NM_127874	At.39343	#REF!	816842
A_84_P813705	NADH dehydrogenase (ubiquinone) flavoprotein 1	chr5:2761775-2761298	GO:0006511|GO:0051539|GO:0010181|GO:0005739|GO:0051788|GO:0000902|GO:0080129|GO:0005747|GO:0051287|GO:0016651|GO:0006120|GO:0009853|GO:0016049|GO:0048193|GO:0008137|GO:0006499|GO:0055114	NM_120938	At.8763	#REF!	830752
A_84_P807436		chr2:013373275-013373226				#REF!
A_84_P14519	C2 and plant phosphoribosyltransferase domain-containing protein	chr3:910578-910637	GO:0008150|GO:0003674|GO:0005575	NM_111239	At.74089	#REF!	821190
A_84_P13835	Dof zinc finger protein DOF4.6	chr4:12505304-12505363	GO:0006355|GO:0003700|GO:0008270|GO:0005634|GO:0003677	NM_118538	At.3662	#REF!	828506
A_84_P823905	vacuolar iron transporter-like protein	chr4:13876181-13876240	GO:0008150|GO:0005783|GO:0005634|GO:0016021	NM_118924	At.3419	#REF!	828899
A_84_P805641	HIS triad family protein 3	chr3:20942223-20942637	GO:0006790|GO:0005886|GO:0005080|GO:0009150|GO:0008270|GO:0047627|GO:0003824|GO:0005829|GO:0005777	NM_115507	At.21173	#REF!	824816
A_84_P23583	acyl-[acyl-carrier-protein] desaturase	chr5:5305874-5305933	GO:0046914|GO:0016491|GO:0006631|GO:0006633|GO:0055114|GO:0045300|GO:0009507	NM_121628	At.31698	#REF!	831483
A_84_P22165	cell cycle arrest protein BUB3	chr3:6808308-6808367	GO:0005515|GO:0007094|GO:0009524|GO:0051322|GO:0051510|GO:0008283|GO:0000226|GO:0005634|GO:0080008|GO:0000911|GO:0043248|GO:0051788|GO:0000166|GO:0042023|GO:0000776|GO:0043161	NM_112849	At.8134	#REF!	821496
A_84_P825359	putative E3 ubiquitin-protein ligase ARI8	chr1:24301230-24301171	GO:0005622|GO:0004842|GO:0008270|GO:0005634|GO:0003676	NM_105217	At.27225	#REF!	842854
A_84_P132585	hypothetical protein	chr2:15622228-15622169	GO:0008150|GO:0003674|GO:0016020	NM_129276	At.37457	#REF!	818297
A_84_P840693	hypothetical protein	chr1:17789424-17789584	GO:0008150|GO:0003674|GO:0005575	NM_103713	At.15219	#REF!	841236
A_84_P23006	LRR receptor-like serine/threonine-protein kinase FEI 2	chr2:14961371-14961312	GO:0005886|GO:0010817|GO:0005524|GO:0009826|GO:0009932|GO:0009664|GO:0009825|GO:0009832|GO:0004672|GO:0016301|GO:0004674|GO:0005982|GO:0043481|GO:0071555|GO:0006468|GO:0048767|GO:0000272|GO:0016772|GO:0000271	NM_001202755	At.37644	#REF!	818130
A_84_P167863	putative peroxisomal (S)-2-hydroxy-acid oxidase 2	chr3:4823878-4823937	GO:0010181|GO:0005634|GO:0050665|GO:0003824|GO:0005829|GO:0016020|GO:0022626|GO:0008891|GO:0009570|GO:0016491|GO:0048046|GO:0009506|GO:0042742|GO:0005777|GO:0009507	NM_001084686	At.21768	#REF!	820665
A_84_P854609	RING/U-box domain-containing protein	chr4:9669846-9669904	GO:0008270	NM_117830	At.26389	#REF!	827437
A_84_P296164	hypothetical protein	chr4:8984134-8984193	GO:0008150|GO:0005634	NM_117670	At.33141	#REF!	827259
A_84_P23551	leucine-rich repeat-containing protein	chr5:24631887-24631946	GO:0005802|GO:0048443|GO:0007165|GO:0005794|GO:0005886|GO:0002237|GO:0010103|GO:0005768	NM_001203657	At.49202	#REF!	836245
A_84_P586644	protein rotundifolia like 1	chr3:19731085-19731026	GO:0003674|GO:0048367|GO:0005575	NM_202692	At.64155	#REF!	2745963
A_84_P16698	alkaline-phosphatase-like protein	chr4:14544095-14544036	GO:0005773|GO:0016787|GO:0008152|GO:0005576|GO:0003824|GO:0009117	NM_119115	At.19020	#REF!	829091
A_84_P20409	coatomer subunit zeta-3	chr4:5418816-5418875	GO:0030125|GO:0005886|GO:0006810|GO:0006886	NM_116921	At.28793	#REF!	826411
A_84_P11446	ABC transporter G family member 40	chr1:5332078-5332019	GO:0009697|GO:0005886|GO:0050832|GO:0009737|GO:0042626|GO:0009738|GO:0080168|GO:0043069|GO:0046865|GO:0000166|GO:0000165|GO:0006855|GO:0006612|GO:0009595|GO:0009414|GO:0009862|GO:0009723|GO:0010310|GO:0016887|GO:0010363|GO:0042742|GO:0009867|GO:0015692|GO:0017111|GO:0010193|GO:0042538|GO:0043900|GO:0005524|GO:0009607|GO:0007165|GO:0010200|GO:0009753|GO:0031348|GO:0009733|GO:0009751|GO:0002831	NM_101421	At.49303	#REF!	838122
A_84_P87569	translation initiation factor eIF-5B	chr1:28838321-28838380	GO:0005737|GO:0003924|GO:0005525	NM_106332	At.19105	#REF!	844016
A_84_P252955	histone H3	chr1:28391352-28391411	GO:0006334|GO:0005634|GO:0000786|GO:0003677	NM_106212	At.52525	#REF!	843895
A_84_P17756	C2H2 and C2HC zinc finger protein	chr1:18356321-18356380	GO:0008150|GO:0008270|GO:0005634|GO:0003676	NM_001160940	At.28747	#REF!	841383
A_84_P812434	Galactose-binding protein	chr1:8101145-8101204	GO:0008150|GO:0003674|GO:0005634	NM_148482	At.45268	#REF!	838894
A_84_P242765	tetratricopeptide repeat domain-containing protein	chr5:7276241-7276300	GO:0000413|GO:0046967|GO:0016020|GO:0009707|GO:0018208|GO:0005789|GO:0003755|GO:0005528|GO:0005829	NM_147882	At.20053	#REF!	832259
A_84_P828734	cysteine-rich receptor-like protein kinase 18	chr4:12169324-12169265	GO:0004672|GO:0004674|GO:0000023|GO:0009737|GO:0006468|GO:0005576|GO:0004713|GO:0005524|GO:0019252|GO:0016772	NM_001203880	At.32453	#REF!	828425
A_84_P808363	NADH dehydrogenase (ubiquinone) Fe-S protein 6	chr3:696610-696551	GO:0005739|GO:0006661	NM_111177	At.47523	#REF!	821133
A_84_P15804	TIR-NBS-LRR class disease resistance protein	chr4:9546417-9546358	GO:0005622|GO:0007165|GO:0017111|GO:0043531|GO:0000166|GO:0006952	NM_117799	At.51236	#REF!	827404
A_84_P20245	D-3-phosphoglycerate dehydrogenase	chr3:6754576-6754635	GO:0005739|GO:0048037|GO:0004617|GO:0051287|GO:0000166|GO:0009570|GO:0008152|GO:0006564|GO:0016597|GO:0055114|GO:0016616|GO:0009507	NM_112835	At.68436	#REF!	821482
A_84_P126561	thioredoxin-like 2-2	chr4:14535695-14535636	GO:0006662|GO:0016671|GO:0015035|GO:0009055|GO:0045454|GO:0009507	NM_179138	At.3488	#REF!	829088
A_84_P24044	E3 ubiquitin-protein ligase PRT1	chr3:9057683-9057742	GO:0006511|GO:0005737|GO:0004842|GO:0000151|GO:0008270	NM_113392	At.77	#REF!	822078
A_84_P15518	rhodanese-like domain-containing protein	chr3:9235670-9235611	GO:0009535|GO:0008150|GO:0003674|GO:0009507	NM_113444	At.63571	#REF!	822132
A_84_P88989	glycoside hydrolase family 28 protein / polygalacturonase (pectinase) family protein	chr3:21405450-21405391	GO:0005774|GO:0005975|GO:0004650|GO:0005576	NM_115640	At.28595	#REF!	824949
A_84_P769702		chrC:42643-42584	GO:0009536			#REF!
A_84_P825374	transcription factor bHLH137	chr5:20711065-20711006	GO:0003700|GO:0009739|GO:0005634|GO:0003677	NM_124470	At.23601	#REF!	835164
A_84_P292924	embryo defective 2016 protein	chr3:1660696-1660637	GO:0003674|GO:0005634|GO:0009793	NM_111442	At.47490	#REF!	819736
A_84_P20232	pectinesterase 3	chr3:4772329-4772270	GO:0004857|GO:0030599|GO:0006569|GO:0005737|GO:0042545|GO:0005886|GO:0009684|GO:0005618|GO:0006546|GO:0009624|GO:0048046	NM_112289	At.6066	#REF!	820651
A_84_P786152	LysM domain-containing GPI-anchored protein 2	chr1:29175261-29175320	GO:0006955|GO:0042545|GO:0005886|GO:0016998|GO:0042834|GO:0031225|GO:0046658|GO:0009664	NM_106411	At.24354	#REF!	844098
A_84_P787419	hypothetical protein	chr4:14012063-14012010	GO:0008150|GO:0003674|GO:0009507		At.32029	#REF!	828944
A_84_P825371	Core-2/I-branching beta-1,6-N-acetylglucosaminyltransferase family protein	chr5:16004716-16004775	GO:0016051|GO:0008375|GO:0005794|GO:0016020|GO:0006857|GO:0005886	NM_123362	At.24142	#REF!	833996
A_84_P785024	nudix hydrolase 22	chr2:14350072-14350013	GO:0005739|GO:0016787|GO:0009688	NM_128949	At.12268	#REF!	817959
A_84_P115272	pentatricopeptide repeat-containing protein-like protein	chr4:8185472-8185413	GO:0048453|GO:0016246|GO:0048451|GO:0006346|GO:0010389|GO:0009965|GO:0005634|GO:0010051|GO:0031048|GO:0010073|GO:0009944|GO:0008150|GO:0010014|GO:0006275|GO:0009855|GO:0051567	NM_117497	At.27317	#REF!	827060
A_84_P752505	hypothetical protein	chr1:10135924-10135983	GO:0005773|GO:0009507	NM_001160908	At.20772	#REF!	839778
A_84_P840613	Bacterial sec-independent translocation protein mttA/Hcf106	chr5:21287202-21287261	GO:0009306|GO:0005886|GO:0009977|GO:0009941|GO:0033281|GO:0015031|GO:0010103|GO:0009535|GO:0045038|GO:0008565|GO:0009534|GO:0009579|GO:0010027|GO:0009507	NM_124623	At.22618	#REF!	835320
A_84_P19468	hypothetical protein	chr4:6218701-6218760	GO:0008150|GO:0003674|GO:0005634	NM_117057	At.48838	#REF!	826579
A_84_P521977	hypothetical protein	chr4:17007218-17007159	GO:0005739|GO:0008150|GO:0003674	NM_119757	At.31373	#REF!	829745
A_84_P821989	hypothetical protein	chr3:219986-220045	GO:0008150|GO:0003674|GO:0005634	NM_111022	At.27559	#REF!	821110
A_84_P762101	hypothetical protein	chr3:1100146-1100087	GO:0005739	NM_001125098	At.73694	#REF!	6240504
A_84_P19523	aspartyl-tRNA synthetase	chr4:13507538-13507597	GO:0016246|GO:0006346|GO:0010075|GO:0010050|GO:0004815|GO:0003676|GO:0005524|GO:0004812|GO:0009944|GO:0005829|GO:0006418|GO:0009616|GO:0006422|GO:0005737|GO:0000166|GO:0010014|GO:0046686|GO:0009506|GO:0009855	NM_118821	At.27451	#REF!	828794
A_84_P822632	ribosomal protein L2-like protein	chr2:18229895-18229954	GO:0006511|GO:0003735|GO:0006354|GO:0003723|GO:0015934|GO:0006412|GO:0005622|GO:0051788|GO:0080129|GO:0009853|GO:0005840|GO:0016740|GO:0009507	NM_129969	At.175	#REF!	819012
A_84_P550701	F-box protein	chr1:18514726-18514785	GO:0008150|GO:0003674|GO:0005575	NM_103887	At.50946	#REF!	841423
A_84_P136665	ERD (early-responsive to dehydration stress) family protein	chr4:8831310-8831369	GO:0006355|GO:0009651|GO:0005886|GO:0009737|GO:0048574|GO:0009739|GO:0003674|GO:0008150|GO:0016020|GO:0009753|GO:0009733|GO:0009751|GO:0007623|GO:0009723	NM_117632	At.27104	#REF!	827214
A_84_P787273	hypothetical protein	chr5:8421948-8421889	GO:0005739|GO:0008150|GO:0005886	NM_001203455	At.30952	#REF!	832531
A_84_P834134	Ferritin/ribonucleotide reductase-like family protein	chr3:22571956-22571748	GO:0006879|GO:0005737|GO:0016798|GO:0046914|GO:0016491|GO:0006826|GO:0055114|GO:0009507|GO:0008199	NM_115965	At.19990	#REF!	825272
A_84_P302240	hypothetical protein	chr1:30109352-30109293	GO:0008150|GO:0003674|GO:0005634	NM_202459	At.43276	#REF!	844344
A_84_P13589	tubby-like F-box protein 9	chr3:1937967-1938026	GO:0005515|GO:0008081|GO:0006355|GO:0003700|GO:0009620|GO:0005634	NM_111513	At.46725	#REF!	819812
A_84_P822593	glutamine dumper 3	chr5:23366689-23366630	GO:0003674|GO:0019048|GO:0005634|GO:0016021|GO:0009615|GO:0032940|GO:0080143	NM_148146	At.22616	#REF!	835875
A_84_P19458	transducin/WD40 domain-containing protein	chr4:2511293-2511234	GO:0000166|GO:0000398|GO:0006364|GO:0009220|GO:0005634|GO:0080008|GO:0006606	NM_116732	At.4052	#REF!	825833
A_84_P819904	UDP-sugar pyrophosphorylase	chr5:21334435-21334494	GO:0010491|GO:0033356|GO:0016779|GO:0017103|GO:0003983|GO:0052573|GO:0005829|GO:0009555|GO:0090406|GO:0008152|GO:0046398|GO:0051748|GO:0047350|GO:0006011|GO:0046686|GO:0047338|GO:0009507	NM_124635	At.49163	#REF!	835333
A_84_P853668		chr4:9039577-9039739			At.19940	#REF!
A_84_P22365	protein phosphatase 2C 57	chr4:13852082-13852023	GO:0008287|GO:0005730|GO:0005634|GO:0003824|GO:0080005|GO:0009767|GO:0016791|GO:0005737|GO:0006470|GO:0009570|GO:0016311|GO:0009579|GO:0004722|GO:0009507	NM_179128	At.23824	#REF!	828893
A_84_P11405	hypothetical protein	chr1:2643037-2643096	GO:0008150|GO:0005634	NM_100712	At.42263	#REF!	837359
A_84_P147398	Integral membrane Yip1-like protein	chr2:8159986-8160045	GO:0008150|GO:0003674|GO:0005794|GO:0016020|GO:0005634	NM_127440	At.74811	#REF!	816399
A_84_P11839	pectate lyase	chr3:20440150-20440209	GO:0005886|GO:0030570|GO:0016829	NM_202710	At.35049	#REF!	824680
A_84_P62490	casein kinase I-like protein	chr2:10984962-10984903	GO:0004672|GO:0005886|GO:0016301|GO:0004674|GO:0006468|GO:0005634|GO:0005524|GO:0016772	NM_201803	At.27916	#REF!	817118
A_84_P851436	Ubiquitin-specific protease family C19-related protein	chr1:29652640-29652633	GO:0008150|GO:0003674|GO:0005886	NM_106536	At.21193	#REF!	844225
A_84_P129556	hypothetical protein	chr4:9475450-9475509	GO:0008150|GO:0003674	NM_117786	At.48866	#REF!	827391
A_84_P12614	putative DNA-binding protein	chr2:995907-995966	GO:0017111|GO:0016787|GO:0000166|GO:0005634|GO:0005524|GO:0003677	NM_126378	At.10455	#REF!	814856
A_84_P565723	Putative adipose-regulatory protein (Seipin)	chr1:10424102-10424161	GO:0008150|GO:0003674|GO:0005634	NM_102716	At.42984	#REF!	839854
A_84_P860187	heat shock 70kDa protein 1/8	chr5:553786-553745	GO:0005515|GO:0010187|GO:0009651|GO:0005886|GO:0009408|GO:0050832|GO:0009409|GO:0006094|GO:0005618|GO:0005634|GO:0002020|GO:0006096|GO:0005829|GO:0005737|GO:0006457|GO:0048046|GO:0042742|GO:0005774|GO:0005794|GO:0005730|GO:0090332|GO:0009615|GO:0005524|GO:0016020|GO:0022626|GO:0009506|GO:0046686|GO:0009507	NM_001125684	At.23663	#REF!	831020
A_84_P86609	hypothetical protein	chr1:8052842-8052901	GO:0005773|GO:0005739|GO:0008150|GO:0003674|GO:0005576	NM_102122	At.24405	#REF!	838881
A_84_P761741	UDP-glucosyl transferase 76E12	chr3:17191026-17191085	GO:0006635|GO:0016758|GO:0016757|GO:0008152|GO:0008194|GO:0005575|GO:0080044|GO:0080043|GO:0009062		At.600	#REF!	823819
A_84_P187444	hypothetical protein	chr5:19653987-19654046	GO:0003674|GO:0080167|GO:0005575	NM_124226	At.43948	#REF!	834906
A_84_P810275	40S ribosomal protein S2-1	chr1:21689405-21689464	GO:0005622|GO:0005794|GO:0003735|GO:0016020|GO:0005886|GO:0022627|GO:0003723|GO:0015935|GO:0005840|GO:0006412|GO:0009506|GO:0009507	NM_104618	At.70116	#REF!	842207
A_84_P823491	ubiquitin family protein	chr5:23438355-23438414	GO:0003674|GO:0005634|GO:0006289	NM_180875	At.29307	#REF!	835896
A_84_P845914	V-type proton ATPase subunit C	chr1:4376897-4377055	GO:0006511|GO:0009651|GO:0005886|GO:0009932|GO:0005829|GO:0016051|GO:0051788|GO:0000221|GO:0046961|GO:0007030|GO:0006007|GO:0048765|GO:0006816|GO:0016820|GO:0007033|GO:0005773|GO:0005774|GO:0005794|GO:0000325|GO:0009809|GO:0009826|GO:0000902|GO:0080129|GO:0043255|GO:0009853|GO:0015991|GO:0016049|GO:0048193|GO:0030243|GO:0009507	NM_101154	At.21380	#REF!	837840
A_84_P20796	germin-like protein subfamily T member 2	chr1:6557487-6557428	GO:0008150|GO:0030145|GO:0045735|GO:0010106|GO:0000041|GO:0010167|GO:0006826|GO:0005576|GO:0015706|GO:0048046	NM_101755	At.41769	#REF!	838479
A_84_P17435	putative branched-chain-amino-acid aminotransferase 4	chr3:6847434-6847277	GO:0019344|GO:0005737|GO:0009684|GO:0009407|GO:0004084|GO:0009611|GO:0009416|GO:0010326|GO:0003824|GO:0019761|GO:0005829	NM_112861	At.25237	#REF!	821508
A_84_P23706	GTP-binding protein	chr1:10832030-10831971	GO:0009651|GO:0006094|GO:0006623|GO:0005525|GO:0046686|GO:0009506|GO:0006096|GO:0005829	NM_102795	At.40522	#REF!	839938
A_84_P11674	protein kinase family protein	chr2:12426934-12426875	GO:0004672|GO:0005886|GO:0016301|GO:0006468|GO:0005524|GO:0016772	NM_179797	At.69839	#REF!	817443
A_84_P793013	tubulin alpha-2/alpha-4 chain	chr1:001357618-001357558	GO:0045298|GO:0005774|GO:0051258|GO:0005886|GO:0005874|GO:0003924|GO:0005618|GO:0006094|GO:0005525|GO:0006084|GO:0005829|GO:0006184|GO:0043234|GO:0005737|GO:0071258|GO:0005198|GO:0009570|GO:0007010|GO:0005200|GO:0007017|GO:0046686|GO:0010498|GO:0009507|GO:0007018		At.67026	#REF!	839405
A_84_P812497		chr2:011928528-011928583				#REF!
A_84_P790043	auxin-responsive-like protein	chr3:2365237-2365178	GO:0005886|GO:0030198|GO:0009733|GO:0006007|GO:0005576|GO:0031225|GO:0010102|GO:0046658|GO:0005201		At.48629	#REF!	819927
A_84_P222086	beta-1,4-N-acetylglucosaminyltransferase	chr4:9399505-9399564	GO:0016758|GO:0009058|GO:0005886|GO:0016757|GO:0005975|GO:0030246|GO:0030259	NM_117772	At.33054	#REF!	827374
A_84_P273130	HAP1 N-terminal conserved region and shugoshin C terminus domain-containing protein	chr5:1212295-1212354	GO:0006396|GO:0005634|GO:0006310|GO:0022402|GO:0009165|GO:0010638|GO:0043247|GO:0003674|GO:0007126|GO:0045132|GO:0009888|GO:0009887|GO:0032204|GO:0010332|GO:0000775|GO:0033044	NM_120514	At.23065	#REF!	830311
A_84_P241673	ubiquitin family protein	chr5:16877301-16877439	GO:0000956|GO:0005634|GO:0048573|GO:0009630|GO:0005829	NM_123587	At.20011	#REF!	834227
A_84_P12886	cysteine-rich receptor-like protein kinase 5	chr4:12117768-12117709	GO:0004672|GO:0016301|GO:0004674|GO:0009751|GO:0006468|GO:0012501|GO:0004713|GO:0005524|GO:0042742|GO:0016772	NM_179094	At.2193	#REF!	828412
A_84_P13926	60S ribosomal protein L36-3	chr5:533544-534051	GO:0005622|GO:0005774|GO:0005737|GO:0003735|GO:0005840|GO:0022625|GO:0006412|GO:0009506	NM_120323	At.23015	#REF!	831907
A_84_P22583	MATE efflux family protein	chr1:12007819-12007878	GO:0019344|GO:0005215|GO:0015297|GO:0016020|GO:0005886|GO:0006855|GO:0009610|GO:0055085|GO:0015238	NM_103045	At.15880	#REF!	840207
A_84_P20058	DNA binding / transcription factor	chr2:12961043-12960984	GO:0006355|GO:0003700|GO:0005634|GO:0048629|GO:0003677	NM_179814	At.38362	#REF!	817593
A_84_P827240	beta-1,4-N-acetylglucosaminyltransferase	chr4:9398850-9398909	GO:0016758|GO:0009058|GO:0005886|GO:0016757|GO:0005975|GO:0030246|GO:0030259	NM_117772	At.33054	#REF!	827374
A_84_P16801	Rubisco methyltransferase family protein	chr5:4604002-4604061	GO:0008150|GO:0003674|GO:0009570|GO:0009507	NM_203049	At.28593	#REF!	831276
A_84_P19878	early nodulin-like protein 8	chr1:24022814-24022755	GO:0005886|GO:0005507|GO:0009055|GO:0031225	NM_105139	At.43626	#REF!	842772
A_84_P24073	cytochrome P450 CYP81D11	chr3:10788883-10788824	GO:0010583|GO:0019825|GO:0005506|GO:0009407|GO:0009055|GO:0016705|GO:0002213|GO:0055114|GO:0020037	NM_113795	At.48716	#REF!	822506
A_84_P291084	NAC domain containing protein 50	chr3:3266967-3267026	GO:0006355|GO:0003700|GO:0007275|GO:0005634|GO:0003677	NM_202543	At.20114	#REF!	820212
A_84_P20227	14-3-3-like protein GF14 nu	chr3:527088-527029	GO:0043090|GO:0005794|GO:0005886|GO:0009407|GO:0045309|GO:0019904|GO:0005635|GO:0005829|GO:0006888|GO:0005737|GO:0009570|GO:0006486|GO:0009506|GO:0009507	NM_111119	At.21863	#REF!	821060
A_84_P606327	pentatricopeptide repeat-containing protein	chr4:11533124-11533065	GO:0005739|GO:0008150|GO:0003674	NM_148369	At.45334	#REF!	828258
A_84_P596261	hypothetical protein	chr2:15449875-15449816	GO:0008150|GO:0003674|GO:0009941	NM_129239	At.27211	#REF!	818256
A_84_P813613	vacuolar-processing enzyme gamma-isozyme	chr4:15902962-15902647	GO:0004197|GO:0000323|GO:0006944|GO:0006624|GO:0006508|GO:0048193|GO:0005576	NM_119448	At.21567	#REF!	829431
A_84_P16109	protein kinase-like protein	chr1:30394069-30394128	GO:0004672|GO:0005886|GO:0016301|GO:0004674|GO:0006468|GO:0005524|GO:0016772	NM_106735	At.11775	#REF!	844427
A_84_P17140	transcription factor MYC2	chr1:11799125-11799066	GO:0005515|GO:0003700|GO:0009611|GO:0009620|GO:0009737|GO:2000068|GO:0009738|GO:0043619|GO:0005634|GO:0009695|GO:0009694|GO:0003677|GO:0009963|GO:0051090|GO:0043069|GO:0010200|GO:0009753|GO:0006612|GO:0009863|GO:0045893|GO:0010363|GO:0009269|GO:0009867	NM_102998	At.22648	#REF!	840158
A_84_P513614	calmodulin 5	chr2:11534200-11534259	GO:0005774|GO:0005737|GO:0005886|GO:0005509|GO:0005634|GO:0005829	NM_179765	At.23711	#REF!	817245
A_84_P720051		chr3:2320560-2320501			At.75393	#REF!
A_84_P61980	putative protein phosphatase 2C 55	chr4:9341236-9341177	GO:0005739|GO:0003824	NM_117759	At.33067	#REF!	827359
A_84_P820904	GTP-binding protein	chr4:1248863-1248922	GO:0008150|GO:0019288|GO:0000023|GO:0010027|GO:0034660|GO:0005525|GO:0009902|GO:0019252|GO:0006655	NM_116513	At.24892	#REF!	828174
A_84_P20574	S-adenosyl-L-methionine-dependent methyltransferase domain-containing protein	chr5:3424567-3424626	GO:0008168|GO:0008152|GO:0005575	NM_121121	At.27558	#REF!	830950
A_84_P789949	mannosylglycoprotein endo-beta-mannosidase subunit	chr1:2895703-2895644	GO:0005773|GO:0043169|GO:0005975|GO:0005576|GO:0003824|GO:0004553|GO:0005829	NM_100772	At.48170	#REF!	837422
A_84_P16531	structural maintenance of chromosomes protein 2-2	chr3:17492945-17493114	GO:0005215|GO:0051607|GO:0051276|GO:0035196|GO:0005694|GO:0005634|GO:0005524|GO:0010267	NM_114614	At.71101	#REF!	823900
A_84_P18050	hypothetical protein	chr1:7645015-7645074	GO:0005634	NM_102023	At.41643	#REF!	838778
A_84_P10696		chr2:10268263-10268204			At.39198	#REF!
A_84_P13092	TIR-NBS-LRR class disease resistance protein	chr5:18839468-18839527	GO:0005622|GO:0007165|GO:0017111|GO:0043531|GO:0000166|GO:0006952	NM_124015	At.29956	#REF!	834688
A_84_P738263	scarecrow-like protein 27	chr2:18619105-18619046	GO:0006355|GO:0003700|GO:0010492|GO:0048768|GO:0005634|GO:0030154|GO:0051301	NM_130079	At.27046	#REF!	819124
A_84_P209748	heavy-metal-associated domain-containing protein	chr1:180447-180388	GO:0005634|GO:0046872|GO:0030001	NM_100031	At.27454	#REF!	839440
A_84_P13518	jasmonic acid carboxyl methyltransferase	chr1:6789231-6789172	GO:0030795|GO:0008168|GO:0009611|GO:0009620|GO:0009738|GO:0042538|GO:0005634|GO:0009695|GO:0009694|GO:0007165|GO:0005737|GO:0009753|GO:0006612|GO:0009733|GO:0009414|GO:0009723|GO:0009863|GO:0010363|GO:0009867	NM_101820	At.19036	#REF!	838551
A_84_P257710	hypothetical protein	chr5:15348232-15348291	GO:0008150|GO:0003674|GO:0005794|GO:0016020	NM_180773	At.30411	#REF!	833821
A_84_P132155	GTP-binding protein	chr4:1249477-1249536	GO:0008150|GO:0019288|GO:0000023|GO:0010027|GO:0034660|GO:0005525|GO:0009902|GO:0019252|GO:0006655	NM_116513	At.24892	#REF!	828174
A_84_P822887	NADH dehydrogenase (ubiquinone) Fe-S protein 5	chr2:19551521-19552009	GO:0005739|GO:0003674|GO:0031966|GO:0005747|GO:0009853|GO:0005634|GO:0045271	NM_001125070	At.36327	#REF!	819382
A_84_P21812	auxin-responsive protein IAA3	chr1:1128753-1128590	GO:0009741|GO:0005515|GO:0006355|GO:0003700|GO:0009733|GO:0046983|GO:0005634|GO:0048527	NM_100305	At.20801	#REF!	839570
A_84_P22443	bifunctional inhibitor/lipid-transfer protein/seed storage 2S albumin-like protein	chr1:23252544-23252603	GO:0006869|GO:0031225|GO:0008289	NM_179506	At.48335	#REF!	842578
A_84_P807987		chr5:10069783-10069721			At.20505	#REF!
A_84_P12888	cystine lyase	chr4:12312812-12312871	GO:0019288|GO:0008483|GO:0009737|GO:0009695|GO:0003824|GO:0030154|GO:0005737|GO:0004021|GO:0050362|GO:0009106|GO:0009108|GO:0004121|GO:0048046|GO:0019761|GO:0006733|GO:0004069|GO:0005773|GO:0006520|GO:0006636|GO:0009058|GO:0044272|GO:0016847|GO:0042218|GO:0019748|GO:0004838|GO:0009072|GO:0009611|GO:0009965|GO:0008652|GO:0042538|GO:0000096|GO:0006766|GO:0009753|GO:0030170|GO:0006546|GO:0045893|GO:…	NM_179099	At.2559	#REF!	828460
A_84_P249405	armadillo/beta-catenin-like repeat-containing protein	chr1:18862373-18862314	GO:0008150|GO:0009507	NM_103969	At.37931	#REF!	841511
A_84_P16670	polyprenyltransferase 1	chr4:12328506-12328447	GO:0006744|GO:0019243|GO:0009058|GO:0005886|GO:0047293|GO:0016021|GO:0009790|GO:0004659	NM_179100	At.2563	#REF!	828466
A_84_P810776		chr2:2033346-2033287				#REF!
A_84_P19965	60S ribosomal protein L34-2	chr1:26190993-26191052	GO:0005622|GO:0005774|GO:0005737|GO:0003735|GO:0016020|GO:0042254|GO:0015934|GO:0005840|GO:0022625|GO:0006412	NM_105630	At.25156	#REF!	843298
A_84_P21188	cytochrome P450, family 72, subfamily A, polypeptide 8	chr3:4916721-4916780	GO:0019825|GO:0005506|GO:0009055|GO:0007623|GO:0016705|GO:0055114|GO:0020037	NM_112323	At.8063	#REF!	820690
A_84_P859203	rhomboid -like 2	chr1:23408889-23408876	GO:0005794|GO:0004252|GO:0006508|GO:0016021|GO:0009506	NM_104990	At.43734	#REF!	842616
A_84_P16261	tyrosine phosphatase 1	chr1:27028607-27028666	GO:0005515|GO:0008219|GO:0005886|GO:0005634|GO:0007243|GO:0005829|GO:0005737|GO:0033550|GO:0043407|GO:0031348|GO:0000303|GO:0009863|GO:0004725|GO:0009873	NM_202398	At.407	#REF!	843516
A_84_P859484	agenet domain-containing protein / bromo-adjacent homology (BAH) domain-containing protein	chr1:25753751-25753810	GO:0008150|GO:0003723|GO:0005634|GO:0003677|GO:0009506|GO:0006333	NM_179531	At.47248	#REF!	843187
A_84_P19456	cysteine-rich receptor-like protein kinase 37	chr4:2240644-2240703	GO:0034976|GO:0004672|GO:0009697|GO:0016301|GO:0004674|GO:0009627|GO:0006468|GO:0005524|GO:0016772	NM_116688	At.34007	#REF!	825780
A_84_P18928	DNAJ heat shock N-terminal domain-containing protein	chr1:28945234-28945090	GO:0005737|GO:0006457|GO:0031072|GO:0051082	NM_106353	At.34560	#REF!	844038
A_84_P20984	beta glucosidase 11	chr1:632947-633006	GO:0043169|GO:0005975|GO:0005576|GO:0003824|GO:0004553	NM_202017	At.26199	#REF!	839435
A_84_P12777	pentatricopeptide repeat-containing protein	chr3:19902449-19902508	GO:0005739|GO:0010228|GO:0048481|GO:0016226|GO:0010027|GO:0009793|GO:0009507	NM_115230	At.20241	#REF!	824537
A_84_P24153	GroES-like family protein	chr3:22251620-22251467	GO:0005737|GO:0006457|GO:0009507	NM_115884	At.43927	#REF!	825191
A_84_P22714	AP-1 complex subunit mu	chr1:22369527-22369387	GO:0030125|GO:0030131|GO:0006810|GO:0016192|GO:0006886|GO:0005829	NM_104761	At.36589	#REF!	842372
A_84_P147628	hypothetical protein	chr1:7215522-7215380	GO:0008150|GO:0003674|GO:0005634	NM_101929	At.41689	#REF!	838667
A_84_P288754		chr2:16278922-16278764			At.27295	#REF!
A_84_P17853	pentatricopeptide repeat-containing protein	chr5:22602437-22602496	GO:0005739	NM_124966	At.55570	#REF!	835678
A_84_P829061	vacuolar protein / peptidase dimerization domain-containing protein	chr5:6986665-6986724	GO:0005783|GO:0006508|GO:0008233	NM_122073	At.31161	#REF!	832189
A_84_P23791	RNAse THREE-like protein 1	chr1:30315466-30315525	GO:0005622|GO:0003725|GO:0008150|GO:0003723|GO:0005634	NM_106713	At.33884	#REF!	844404
A_84_P805152	photosystem II subunit R	chr1:29736193-29736344	GO:0005515|GO:0019344|GO:0015979|GO:0009523|GO:0009637|GO:0042651|GO:0009644|GO:0009654|GO:0009535|GO:0010114|GO:0009744|GO:0010270|GO:0009534|GO:0009579|GO:0010155|GO:0010218|GO:0009507	NM_106555	At.23809	#REF!	844245
A_84_P854170	poly(A) polymerase 2	chr2:11025726-11025667	GO:0006397|GO:0005515|GO:0004652|GO:0003723|GO:0016779|GO:0043631|GO:0031123|GO:0005634|GO:0006351	NM_001036340	At.14867	#REF!	817127
A_84_P820862	duplicated SANT DNA-binding domain-containing protein	chr5:18405871-18405812	GO:0003700|GO:0005886|GO:0005783|GO:0005634|GO:0048767|GO:0003677	NM_123910	At.25208	#REF!	834578
A_84_P838169	putative CDP-diacylglycerol--inositol 3-phosphatidyltransferase 2	chr4:18031641-18031582	GO:0016780|GO:0005794|GO:0016020|GO:0006661|GO:0005783|GO:0008654	NM_001204026	At.71025	#REF!	830014
A_84_P824205		chr1:4592808-4592867				#REF!
A_84_P841627	molecular chaperone Hsp40/DnaJ family protein	chr3:6103851-6103910	GO:0009408|GO:0006457|GO:0031072|GO:0051082|GO:0005524	NM_112664	At.50194	#REF!	821051
A_84_P50780	hypothetical protein	chr5:26877730-26877671	GO:0008150|GO:0003674|GO:0009507	NM_126137	At.6496	#REF!	836872
A_84_P766274	protein embryo defective 3012	chr5:16223739-16223798	GO:0005515|GO:0005783|GO:0005634|GO:0005635|GO:0009793	NM_123412	At.55277	#REF!	834046
A_84_P107652	auxin transporter protein 1	chr2:15976865-15976924	GO:0001736|GO:0008361|GO:0007389|GO:0005215|GO:0005886|GO:0006865|GO:0009624|GO:0010817|GO:0009932|GO:0009926|GO:0015171|GO:0010090|GO:0048765|GO:0043481|GO:0009723|GO:0071555|GO:0010311|GO:0048767|GO:0007155|GO:0010015|GO:0010218|GO:0048829|GO:0005794|GO:0009986|GO:0010011|GO:0045010|GO:0009825|GO:0010328|GO:0006949|GO:0016020|GO:0009958|GO:0009733|GO:0040007|GO:0005768|GO:0000271	NM_129368	At.24295	#REF!	818390
A_84_P18196	glutathione S-transferase 6	chr2:19558912-19558971	GO:0005774|GO:0009651|GO:0009407|GO:0009409|GO:0080167|GO:0005634|GO:0006952|GO:0009941|GO:0004364|GO:0043295|GO:0010319|GO:0009570|GO:0009579|GO:0042742|GO:0009507	NM_180148	At.25017	#REF!	819386
A_84_P541342	reticulon-like protein B6	chr3:22779108-22779167	GO:0008150|GO:0005886|GO:0005783|GO:0009506	NM_001035836	At.34268	#REF!	825329
A_84_P20682	CLP protease regulatory subunit X	chr5:21647444-21647503	GO:0015996|GO:0005739|GO:0017111|GO:0000166|GO:0006457|GO:0005759|GO:0051082|GO:0016887|GO:0005524	NM_124714	At.21717	#REF!	835416
A_84_P583222	hypothetical protein	chr4:17404312-17404371	GO:0005739|GO:0008150|GO:0003674	NM_148405	At.54636	#REF!	829846
A_84_P198054	glycine-rich protein	chr4:15887685-15887626	GO:0005773|GO:0008150|GO:0003674|GO:0006486|GO:0009507	NM_119446	At.26242	#REF!	829429
A_84_P23760	cleavage and polyadenylation specificity factor subunit 3-I	chr1:22475051-22474992	GO:0005515|GO:0006397|GO:0006378|GO:0006396|GO:0016246|GO:0031507|GO:0006346|GO:0005634|GO:0022402|GO:0045787|GO:0010073|GO:0016787|GO:0005847|GO:0010014|GO:0009855	NM_104782	At.23510	#REF!	842393
A_84_P150678	hypothetical protein	chr5:2033577-2033636	GO:0008150|GO:0003674|GO:0005634	NM_120744	At.9068	#REF!	830549
A_84_P263540	PAPA-1-like and zinc finger-HIT domain-containing protein	chr3:2104806-2104865	GO:0005634	NM_111546	At.17414	#REF!	819851
A_84_P18645	armadillo/beta-catenin-like repeat-containing protein	chr1:9455835-9455776	GO:0009507	NM_102483	At.26316	#REF!	839610
A_84_P12654	rubisco methyltransferase-like protein	chr3:2454407-2454566	GO:0019288|GO:0000023|GO:0010027|GO:0030785|GO:0034660|GO:0009902|GO:0019252|GO:0009507	NM_111646	At.10573	#REF!	819958
A_84_P789973		chrM:181777-181836			At.48453	#REF!
A_84_P797556		chr1:12005323-12005382			At.69026	#REF!
A_84_P23203	clathrin interactor EPSIN 3	chr3:21917236-21917295	GO:0005634	NM_115791	At.1513	#REF!	825098
A_84_P23263	E3 ubiquitin-protein ligase UPL5	chr4:7448683-7448742	GO:0005515|GO:0042542|GO:0004842|GO:0016567|GO:0016881|GO:0005634|GO:0010150|GO:0005622|GO:0007165|GO:0005737|GO:0009755|GO:0042787|GO:0009753|GO:0006464	NM_117327	At.27753	#REF!	826870
A_84_P829634	Homeodomain-like/winged-helix DNA-binding protein	chr1:6026087-6025557	GO:0009651|GO:0003700|GO:0009753|GO:0009751|GO:0009733|GO:0006334|GO:0000956|GO:0009723|GO:0005634|GO:0000786|GO:0003677|GO:0046686	NM_101614	At.41830	#REF!	838326
A_84_P94769	fasciclin-like arabinogalactan protein 16	chr2:15061754-15061813	GO:0005576|GO:0007155	NM_179922	At.27800	#REF!	818159
A_84_P858164	protein kinase family protein	chr5:23310544-23310603	GO:0004672|GO:0004674|GO:0006468|GO:0005524|GO:0016772|GO:0009507	NM_001203632	At.48083	#REF!	2746216
A_84_P15332	vacuolar protein sorting-associated protein 32-1	chr2:8558403-8558249	GO:0005515|GO:0000815|GO:0005737|GO:0005886|GO:0016192|GO:0015031	NM_127541	At.20997	#REF!	816502
A_84_P22451	kinesin heavy chain-like protein	chr5:2048309-2048250	GO:0003777|GO:0005524|GO:0007018	NM_120750	At.54750	#REF!	830555
A_84_P13357	Splicing factor U2af large subunit B	chr1:22427165-22427292	GO:0006397|GO:0000166|GO:0003723|GO:0005634|GO:0003676	NM_104771	At.17780	#REF!	842382
A_84_P286620	RING/U-box domain-containing protein	chr4:16267653-16267712	GO:0035556|GO:0002679|GO:0009743|GO:0010200|GO:0009651|GO:0009733|GO:0009737|GO:0008270|GO:0005634|GO:0000303|GO:0009873	NM_119554	At.31536	#REF!	829539
A_84_P70724	elongator complex protein 4	chr3:3513789-3513730	GO:0005515|GO:2000024|GO:0008284|GO:0006357|GO:0008283|GO:0009737|GO:0031538|GO:0043609|GO:0010928|GO:0033588|GO:0035265|GO:0071329|GO:0006979	NM_001161134	At.27198	#REF!	820292
A_84_P846600	Clathrin, heavy chain	chr3:3482501-3482442	GO:0005515|GO:0005773|GO:0005774|GO:0005794|GO:0030132|GO:0005886|GO:0006886|GO:0005829|GO:0006897|GO:0005198|GO:0030130|GO:0016192|GO:0009506	NM_111950	At.26828	#REF!	820284
A_84_P21148	DnaJ domain-containing protein	chr3:2710496-2710437	GO:0005737|GO:0006457|GO:0031072|GO:0051082	NM_111725	At.40199	#REF!	820040
A_84_P257420	syntaxin-71	chr3:2991484-2991543	GO:0005484|GO:0005886|GO:0005783|GO:0006612|GO:0008565|GO:0005634|GO:0016021|GO:0006605|GO:0006886|GO:0009506	NM_111809	At.20899	#REF!	820132
A_84_P765082		chr4:877114-877055			At.49707	#REF!
A_84_P572206	hypothetical protein	chr2:17510899-17510840	GO:0008150|GO:0003674|GO:0016020|GO:0005634	NM_201934	At.47776	#REF!	2745591
A_84_P16303	cupredoxin-like protein	chr1:7386014-7386176	GO:0005886|GO:0031225	NM_101963	At.28141	#REF!	838705
A_84_P839890	Potassium transporter 7	chr5:2918274-2918333	GO:0005773|GO:0015079|GO:0005774|GO:0016020|GO:0005886|GO:0000325|GO:0006813|GO:0071805	NM_120977	At.10054	#REF!	830799
A_84_P790201		chr2:11722185-11722126			At.49282	#REF!
A_84_P14638	antiviral helicase SKI2	chr3:17291064-17291005	GO:0005773|GO:0008026|GO:0016817|GO:0004386|GO:0005634|GO:0003676|GO:0016818|GO:0031048|GO:0005524|GO:0035864|GO:0045132|GO:0007062|GO:0006813	NM_114563	At.48743	#REF!	823849
A_84_P14212	heavy-metal-associated domain-containing protein	chr1:8139844-8139903	GO:0005737|GO:0019375|GO:0045892|GO:0016036|GO:0046872|GO:0030001	NM_102147	At.20068	#REF!	838907
A_84_P15793	RING-H2 finger protein ATL32	chr4:18577419-18577478	GO:0008270|GO:0005576	NM_120172	At.27385	#REF!	830170
A_84_P23156	endonuclease/exonuclease/phosphatase domain-containing protein	chr3:17934418-17934477	GO:0004518|GO:0006281|GO:0016787|GO:0005634|GO:0009507	NM_114702	At.50257	#REF!	824001
A_84_P552884	T-complex protein 11	chr4:5833521-5833580	GO:0008150|GO:0031177|GO:0005634	NM_116984	At.4207	#REF!	826496
A_84_P17908	transducin/WD40 domain-containing protein	chr5:5504605-5504546	GO:0009640|GO:0016567|GO:0010182|GO:0019915|GO:0006364|GO:0010162|GO:0009909|GO:0005634|GO:0010564|GO:0006606|GO:0009933|GO:0009793|GO:0009880|GO:0009845|GO:0001510|GO:0048825|GO:0006406|GO:0000166|GO:0010431|GO:0005730|GO:0050826|GO:0010072|GO:0048366|GO:0010228|GO:0007062|GO:0045595|GO:0051301	NM_121681	At.24110	#REF!	831538
A_84_P169053	hypothetical protein	chr3:16790230-16790289	GO:0005739|GO:0008150|GO:0003674	NM_114442	At.20289	#REF!	823715
A_84_P11513	phosphatidylinositol 3- and 4-kinase-like protein	chr1:4677406-4677347	GO:0016773|GO:0005575	NM_101234	At.27453	#REF!	837925
A_84_P228399	acyl-CoA N-acyltransferases-like protein	chr1:7651859-7651800	GO:0008150|GO:0003674|GO:0005634|GO:0005777	NM_102026	At.71563	#REF!	838781
A_84_P10809	Acyl-CoA N-acyltransferase with RING/FYVE/PHD-type zinc finger domain	chr3:5039996-5039937	GO:0080188|GO:0006355|GO:0007267|GO:0005634|GO:0003677|GO:0010267|GO:0009616|GO:0042393|GO:0035196|GO:0044030|GO:0010385|GO:0044154|GO:0043971|GO:0043972|GO:0004402|GO:0009506	NM_112360	At.53322	#REF!	820727
A_84_P17142	DNA ligase 6	chr1:24891744-24891803	GO:0006260|GO:0009845|GO:0006281|GO:0051103|GO:0003909|GO:0006310|GO:0005634|GO:0003910|GO:0005524|GO:0003677|GO:0006266	NM_105343	At.35739	#REF!	842991
A_84_P613090	Regulator of Vps4 activity in the MVB pathway protein	chr2:8509857-8509916	GO:0008150	NM_127529	At.48493	#REF!	816490
A_84_P815721	protein brassinazole-resistant 2	chr1:6688605-6688794	GO:0005515|GO:0006355|GO:0009742|GO:0003700|GO:0005634|GO:0003677|GO:0005829	NM_202135	At.24276	#REF!	838518
A_84_P19771	MEI2-like protein 1	chr5:24879072-24879013	GO:0005515|GO:0045836|GO:0048507|GO:0000166|GO:0003723|GO:0005634|GO:0003676	NM_125589	At.340	#REF!	836317
A_84_P15911		chr5:16763694-16763753	GO:0006260|GO:0003896			#REF!
A_84_P855885	protein kinase family protein	chr5:15008274-15008215	GO:0004672|GO:0005886|GO:0016301|GO:0004674|GO:0006468|GO:0005524|GO:0016772	NM_123138	At.30465	#REF!	833757
A_84_P851743		chr2:017270323-017270384			At.23985	#REF!
A_84_P785771	transcription factor bHLH147	chr3:5831875-5831934	GO:0009741|GO:0006598|GO:0006355|GO:0003700|GO:0009698|GO:0042398|GO:0005634	NM_112586	At.22409	#REF!	820967
A_84_P809255	calmodulin 3	chr3:21035113-21035054	GO:0005773|GO:0005737|GO:0019722|GO:0006944|GO:0005509|GO:0048193|GO:0005829	NM_115539	At.23067	#REF!	824847
A_84_P114902	hypothetical protein	chr3:6701427-6701368	GO:0005886|GO:0005783	NM_112821	At.43813	#REF!	821468
A_84_P21732	peroxidase 12	chr1:26966489-26966548	GO:0005773|GO:0004601|GO:0016020|GO:0009505|GO:0010075|GO:0005618|GO:0005576|GO:0006979|GO:0048653|GO:0009506|GO:0055114|GO:0020037	NM_105826	At.94	#REF!	843498
A_84_P23423	ubiquitin family protein	chr5:4631577-4631636	GO:0005739|GO:0003674	NM_121440	At.50454	#REF!	831287
A_84_P132955	germin-like protein subfamily 1 member 18	chr5:15679686-15679627	GO:0008150|GO:0030145|GO:0045735|GO:0005576|GO:0048046	NM_001203509	At.49106	#REF!	833910
A_84_P853560	patellin-4	chr1:7958337-7958278	GO:0005622|GO:0005215|GO:0005794|GO:0005886|GO:0006810|GO:0016021|GO:0002020|GO:0009507|GO:0005829	NM_102102	At.25355	#REF!	838859
A_84_P17699	hypothetical protein	chr4:17230086-17229896	GO:0008150|GO:0003674|GO:0005575	NM_202964	At.74919	#REF!	2745736
(+)eQC-40						#REF!
A_84_P804704	hypothetical protein	chr4:494517-494658	GO:0010287|GO:0009535|GO:0008150|GO:0003674|GO:0009534|GO:0009579|GO:0009941|GO:0009507	NM_001125437	At.48817	#REF!	828181
A_84_P11948	P-loop containing nucleoside triphosphate hydrolase-like protein	chr4:12745828-12745769	GO:0017111|GO:0005886|GO:0000166|GO:0016887|GO:0005524	NM_118604	At.32322	#REF!	828573
A_84_P282310	protein IQ-domain 2	chr5:710333-710274	GO:0008150|GO:0005516|GO:0005886|GO:0006007|GO:0005634|GO:0048767	NM_120382	At.25015	#REF!	831696
A_84_P22900	DEAD-box ATP-dependent RNA helicase 24	chr2:19429389-19429330	GO:0008026|GO:0004386|GO:0005634|GO:0003676|GO:0005524	NM_130301	At.12226	#REF!	819346
A_84_P845601	auxin-responsive protein IAA18	chr1:19306325-19306384	GO:0009741|GO:0005515|GO:0006355|GO:0003700|GO:0009753|GO:0009733|GO:0046983|GO:0005634|GO:0009694|GO:0048527	NM_104076	At.16067	#REF!	841623
A_84_P823395	cytochrome P450, family 77, subfamily A, polypeptide 5 pseudogene	chr3:6262371-6262430	GO:0005739|GO:0008152|GO:0003824|GO:0009507	NM_112711	At.22113	#REF!	821355
A_84_P811787		chr5:229322-229174				#REF!
A_84_P19237	ferredoxin 3	chr2:11758393-11758334	GO:0009536|GO:0051536|GO:0051537|GO:0009688|GO:0009055|GO:0022900|GO:0009507	NM_128311	At.38754	#REF!	817297
A_84_P19252	sodium/hydrogen exchanger 2	chr3:1393716-1393657	GO:0010351|GO:0015386|GO:0015385|GO:0055075|GO:0010107|GO:0090333|GO:0035725|GO:0005576|GO:0016021|GO:0015081|GO:0006814|GO:0015992	NM_111375	At.40740	#REF!	819665
A_84_P856954	SNARE-interacting protein KEULE	chr1:4201979-4202141	GO:0005515|GO:0005773|GO:0009306|GO:0005886|GO:0030968|GO:0005829|GO:0006904|GO:0000910|GO:0010200|GO:0006944|GO:0008565|GO:0006623|GO:0048193|GO:0016192|GO:0019898	NM_101108	At.70097	#REF!	837791
A_84_P17558	homeobox protein LUMINIDEPENDENS	chr4:1123732-1123673	GO:0043565|GO:0005515|GO:0010228|GO:0009911|GO:0006355|GO:0003700|GO:0005634	NM_116490	At.240	#REF!	827904
A_84_P19049	Mitochondrial substrate carrier family protein	chr1:27919917-27919976	GO:0006810|GO:0005743|GO:0055085|GO:0006839	NM_106084	At.34903	#REF!	843764
A_84_P834011		chrM:29553-29494				#REF!
A_84_P203518	DNA-repair protein XRCC1	chr1:30235430-30235371	GO:0005622|GO:0006281|GO:0003713|GO:0005634	NM_180654	At.75584	#REF!	844382
A_84_P801019	50S ribosomal protein L3-1	chr2:17895119-17895178	GO:0003735|GO:0045036|GO:0016020|GO:0019288|GO:0009570|GO:0006364|GO:0005840|GO:0010207|GO:0009941|GO:0015995|GO:0006412|GO:0009507	NM_129864	At.28215	#REF!	818905
A_84_P169183	GPI transamidase subunit PIG-U	chr1:23407936-23407995	GO:0005739|GO:0005886|GO:0005789|GO:0016021|GO:0006506|GO:0042732	NM_202346	At.17754	#REF!	842615
A_84_P19233	omega-3 fatty acid desaturase, endoplasmic reticulum	chr2:12781875-12781816	GO:0006629|GO:0006636|GO:0005783|GO:0042389|GO:0080167|GO:0016717|GO:0055114|GO:0009507	NM_179808	At.271	#REF!	817548
A_84_P13346	putative LRR receptor-like serine/threonine-protein kinase RPK1	chr1:26040944-26040885	GO:0008219|GO:0009651|GO:0005886|GO:0050832|GO:0009409|GO:0009737|GO:0009738|GO:0030968|GO:0043069|GO:0009743|GO:0007154|GO:0004702|GO:0016301|GO:0000165|GO:0006612|GO:0009862|GO:0009414|GO:0009723|GO:0009863|GO:0010363|GO:0006499|GO:0016772|GO:0009867|GO:0005777|GO:0048508|GO:0009611|GO:0042538|GO:0009942|GO:0005524|GO:0009945|GO:0007165|GO:0009605|GO:0009755|GO:0004672|GO:0004674|GO:0009753|GO:…	NM_105594	At.66942	#REF!	843258
A_84_P10607	putative cytochrome c oxidase subunit 5C-1	chr2:19441721-19441780	GO:0005739|GO:0005746|GO:0004129	NM_130306	At.57178	#REF!	819351
A_84_P21985	4-alpha-glucanotransferase	chr2:17050713-17050772	GO:0005976|GO:0043169|GO:0005975|GO:0000023|GO:0043085|GO:0003824|GO:0019252|GO:0005829|GO:0009664|GO:0004134|GO:0005982|GO:0030246|GO:0005983|GO:0007623|GO:0000025|GO:2001070|GO:0010297|GO:0000272|GO:0009507	NM_129647	At.44028	#REF!	818682
A_84_P23500	nudix hydrolase 2	chr5:19310529-19310470	GO:0051287|GO:0047631|GO:0016787|GO:0006979|GO:0005829	NM_124139	At.71142	#REF!	834816
A_84_P21456	hypothetical protein	chr4:17134227-17134286	GO:0008150|GO:0003674|GO:0045892|GO:0009507	NM_119789	At.23644	#REF!	829778
A_84_P162753	hypothetical protein	chr1:23456091-23456032	GO:0008150|GO:0003674|GO:0005634	NM_105003	At.26561	#REF!	842629
A_84_P288470	cysteine-rich receptor-like protein kinase 14	chr4:12154028-12153969	GO:0004672|GO:0009697|GO:0016301|GO:0004674|GO:0009627|GO:0002237|GO:0006468|GO:0005575|GO:0004713|GO:0005524|GO:0016772	NM_118451	At.2200	#REF!	828421
A_84_P21658	nuclear transport factor 2 and RNA recognition motif domain-containing protein	chr5:24545885-24545944	GO:0005622|GO:0000166|GO:0003723|GO:0009737|GO:0006810|GO:0003676|GO:0006913	NM_125491	At.27353	#REF!	836219
A_84_P811334	H/ACA ribonucleoprotein complex subunit 4	chr3:21154051-21153992	GO:0009982|GO:0006396|GO:0001510|GO:0003723|GO:0009451|GO:0005730|GO:0005634|GO:0001522|GO:0009506|GO:0006164|GO:0005829	NM_115574	At.19647	#REF!	824882
A_84_P14922	vesicle-associated membrane protein 714	chr5:7404467-7404408	GO:0005773|GO:0003674|GO:0009651|GO:0005794|GO:0016020|GO:0006810|GO:0016021|GO:0016192	NM_122141	At.7361	#REF!	832297
A_84_P814058	gamma carbonic anhydrase 3	chr5:26550455-26550396	GO:0006511|GO:0009651|GO:0031966|GO:0004089|GO:0006098|GO:0019252|GO:0005739|GO:0051788|GO:0005737|GO:0080129|GO:0005747|GO:0019932|GO:0009853|GO:0045271|GO:0046686|GO:0016740	NM_001085339	At.24265	#REF!	836783
A_84_P16743	cytochrome P450 97B3	chr4:8629986-8629927	GO:0019825|GO:0005506|GO:0019288|GO:0009570|GO:0009055|GO:0009941|GO:0016705|GO:0055114|GO:0020037|GO:0009507	NM_117600	At.27265	#REF!	827177
A_84_P767982	hypothetical protein	chr5:23226421-23228088	GO:0009741|GO:0008150|GO:0003674|GO:0005634	NM_125116	At.21014	#REF!	835839
A_84_P785900	hypothetical protein	chr2:17969023-17968964	GO:0008150|GO:0003674	NM_001084575	At.23097	#REF!	5007958
A_84_P507384	PLAC8 domain-containing protein	chr2:7725299-7725177	GO:0003674|GO:0070509|GO:0005737|GO:0005886|GO:0005634|GO:0048528	NM_127332	At.40099	#REF!	816287
A_84_P811337	40S ribosomal protein S5-1	chr2:15647913-15647854	GO:0005774|GO:0003735|GO:0005886|GO:0003723|GO:0005618|GO:0015935|GO:0006412|GO:0005829|GO:0005622|GO:0022626|GO:0016020|GO:0022627|GO:0005840|GO:0009506|GO:0009507	NM_001036425	At.25335	#REF!	818304
A_84_P859545	putative PDX1-like protein 4	chr2:16007242-16007301	GO:0042823|GO:0005774|GO:0005737|GO:0006950|GO:0009723	NM_129378	At.48565	#REF!	818400
A_84_P847039	protein FRA10AC1	chr4:8581106-8581165	GO:0008150|GO:0003674|GO:0005634	NM_001160763	At.43881	#REF!	827162
A_84_P184854	hypothetical protein	chr1:19840566-19840507	GO:0005739|GO:0008150|GO:0003674|GO:0005634	NM_104199	At.37447	#REF!	841754
A_84_P18491	FMN-linked oxidoreductase-like protein protein	chr3:23452614-23452673	GO:0019243|GO:0016556|GO:0050660|GO:0017150|GO:0003824|GO:0008033|GO:0006808|GO:0055114|GO:0009507	NM_116216	At.43820	#REF!	825526
A_84_P810835	light-harvesting complex I chlorophyll a/b binding protein 1	chr3:20340949-20340890	GO:0010287|GO:0015979|GO:0006364|GO:0009637|GO:0009941|GO:0009644|GO:0009535|GO:0010114|GO:0016168|GO:0009768|GO:0016020|GO:0009744|GO:0009765|GO:0009534|GO:0009579|GO:0010155|GO:0030076|GO:0010218|GO:0009507	NM_180374	At.23982	#REF!	824654
A_84_P857797	40S ribosomal protein S17-1	chr2:1527988-1528045	GO:0005622|GO:0005737|GO:0005794|GO:0003735|GO:0005886|GO:0022627|GO:0005730|GO:0005840|GO:0006412|GO:0006414|GO:0005829|GO:0000028	NM_126472	At.63393	#REF!	814978
(+)E1A_r60_a20						#REF!
A_84_P753654	myb-like transcription factor family protein	chr1:13079550-13079609	GO:0005739	NM_001084198	At.20237	#REF!	5007770
A_84_P812662	putative selenium-binding protein	chr4:8099602-8099543	GO:0042542|GO:0008430|GO:0000103|GO:0005634|GO:0071291|GO:0046686|GO:0009506|GO:0005829	NM_117478	At.4249	#REF!	827039
A_84_P805156	photosystem II subunit R	chr1:29736077-29736136	GO:0005515|GO:0019344|GO:0015979|GO:0009523|GO:0009637|GO:0042651|GO:0009644|GO:0009654|GO:0009535|GO:0010114|GO:0009744|GO:0010270|GO:0009534|GO:0009579|GO:0010155|GO:0010218|GO:0009507	NM_106555	At.23809	#REF!	844245
A_84_P701779		chr3:016529130-016529071			At.71700	#REF!
A_84_P243265	phototropic-responsive NPH3-like protein	chr1:25469792-25469851	GO:0005886|GO:0009416|GO:0004871	NM_202374	At.35590	#REF!	843118
A_84_P63744	RNA-binding protein	chr2:18205443-18205384	GO:0006396|GO:0030529|GO:0003723|GO:0005634|GO:0003676	NM_129959	At.20070	#REF!	819002
A_84_P12061	myo-inositol-1-phosphate synthase	chr5:3187642-3187583	GO:0015979|GO:0005737|GO:0006021|GO:0004512|GO:0000166|GO:0010039|GO:0008654|GO:0055072|GO:0000302|GO:0009793	NM_121055	At.1631	#REF!	830881
A_84_P20106	putative protein arginine N-methyltransferase 4.2	chr1:1373561-1373502	GO:0019919|GO:0010228|GO:0005737|GO:0008168|GO:0035241|GO:0034968|GO:0009909|GO:0005634|GO:0016277|GO:0008469|GO:0035242|GO:0005829	NM_100365	At.12003	#REF!	839393
A_84_P763581	adenosylhomocysteinase 1	chr4:8056957-8057016	GO:0006511|GO:0009651|GO:0005886|GO:0006346|GO:0051049|GO:0006094|GO:0006096|GO:0009793|GO:0016441|GO:0005829|GO:0009266|GO:0051788|GO:0005737|GO:0000166|GO:0007030|GO:0048767|GO:0006833|GO:0048046|GO:0006730|GO:0005773|GO:0005774|GO:0005794|GO:0005507|GO:0006972|GO:0004013|GO:0080129|GO:0016020|GO:0009853|GO:0009506|GO:0046686	NM_117468	At.24056	#REF!	827028
A_84_P76444	3-hydroxybutyryl-CoA dehydrogenase	chr3:5146720-5146779	GO:0050662|GO:0046685|GO:0070403|GO:0003857|GO:0016616|GO:0005737|GO:0008691|GO:0000166|GO:0006944|GO:0006631|GO:0009853|GO:0016491|GO:0048193|GO:0055114|GO:0005777	NM_112392	At.24398	#REF!	820760
A_84_P805404		chr2:000007641-000007584				#REF!
A_84_P10131	pheophorbidase	chr4:9392503-9392444	GO:0005737|GO:0016788|GO:0080030|GO:0003824|GO:0080032|GO:0005829	NM_117770	At.43149	#REF!	827371
A_84_P159075	TLD-domain containing nucleolar protein	chr2:2069034-2069093	GO:0005739|GO:0008150|GO:0003674|GO:0006623|GO:0016192	NM_126582	At.19034	#REF!	815108
A_84_P143949	hypothetical protein	chr5:7396456-7396515	GO:0008150|GO:0003674|GO:0016226|GO:0009073|GO:0009507	NM_122139	At.31092	#REF!	832294
A_84_P563508	hypothetical protein	chr4:2026236-2026295	GO:0008150|GO:0003674|GO:0005634	NM_202781	At.50320	#REF!	825734
A_84_P15390	Poly [ADP-ribose] polymerase 1	chr2:13354337-13354049	GO:0016246|GO:0006342|GO:0006346|GO:0007267|GO:0009737|GO:0016444|GO:0009909|GO:0005634|GO:0031047|GO:0010564|GO:0003950|GO:0005622|GO:0000911|GO:0006471|GO:0009616|GO:0009555|GO:0051287|GO:0000724|GO:0010212|GO:0051726|GO:0048449|GO:0010014|GO:0006979|GO:0006275|GO:0051567|GO:0007131|GO:0006355|GO:0051322|GO:0016570|GO:0000226|GO:0022402|GO:0003677|GO:0010073|GO:0010267|GO:0006306|GO:0007129|GO:…	NM_179834	At.65741	#REF!	817690
A_84_P833848	protein kinase-like protein	chr4:6613578-6613519	GO:0004672|GO:0005886|GO:0016301|GO:0006468|GO:0004713|GO:0005524|GO:0016772	NM_117141	At.43811	#REF!	826667
A_84_P191014	calcium-binding EF-hand domain-containing protein	chr1:19847579-19847638	GO:0005773|GO:0005774|GO:0016020|GO:0000325|GO:0005509|GO:0007030|GO:0016021|GO:0007033|GO:0042744|GO:0055085|GO:0009506|GO:0009507	NM_104200	At.23754	#REF!	841755
A_84_P16595	putative galacturonosyltransferase-like 7	chr3:23174434-23174493	GO:0016051|GO:0047262|GO:0005794|GO:0016758|GO:0016757	NM_116131	At.4823	#REF!	825440
A_84_P828371	paired amphipathic helix protein Sin3-like 3	chr1:8563766-8563707	GO:0006355|GO:0009737|GO:0005634|GO:0045892	NM_102265	At.47999	#REF!	839032
A_84_P16292	ethylene-responsive transcription factor CRF5	chr2:19012406-19012465	GO:0048366|GO:0005515|GO:0048825|GO:0006355|GO:0003700|GO:0005634|GO:0003677|GO:0009793|GO:0042991	NM_130194	At.37025	#REF!	819239
A_84_P808897	oxygen-evolving enhancer protein 1-1	chr5:26570076-26570135	GO:0005515|GO:0031977|GO:0009697|GO:0006364|GO:0009409|GO:0050832|GO:0042549|GO:0070838|GO:0009654|GO:0030154|GO:0008266|GO:0000165|GO:0010242|GO:0006612|GO:0009595|GO:0042742|GO:0010287|GO:0005509|GO:0019684|GO:0010200|GO:0010205|GO:0031348|GO:0010207|GO:0002831|GO:0045893|GO:0015979|GO:0019344|GO:0009814|GO:0009902|GO:0009535|GO:0009617|GO:0009570|GO:0009534|GO:0009862|GO:0009579|GO:0010310|GO:…	NM_126055	At.25361	#REF!	836789
A_84_P824693	RING/U-box domain-containing protein	chr5:23743949-23744008	GO:0008150|GO:0008270|GO:0005575	NM_125268	At.29261	#REF!	835995
A_84_P91849	protein plastid transcriptionally active 16	chr3:17230992-17231051	GO:0015979|GO:0006364|GO:0016117|GO:0009637|GO:0009941|GO:0034660|GO:0019684|GO:0006098|GO:0010103|GO:0009902|GO:0010114|GO:0009535|GO:0016020|GO:0000166|GO:0009534|GO:0007623|GO:0010027|GO:0015995|GO:0010218|GO:0009508|GO:0019761|GO:0009295|GO:0009507	NM_114545	At.21714	#REF!	823831
A_84_P788768	arginine and glutamate-rich protein 1	chr1:3630522-3630581	GO:0008150|GO:0003674	NM_100964	At.42160	#REF!	837632
A_84_P133095	Disease resistance-responsive (dirigent-like protein) family protein	chr3:21513835-21513776	GO:0008150|GO:0003674|GO:0005634	NM_115671	At.47902	#REF!	3769734
A_84_P804814		chr4:13938478-13938256				#REF!
A_84_P610276	hypothetical protein	chr1:12515389-12515330	GO:0008150|GO:0003674	NM_148507	At.45252	#REF!	840332
A_84_P732920	pentatricopeptide repeat-containing protein	chr1:4183330-4183271	GO:0005739|GO:0008150	NM_101102	At.42081	#REF!	837784
A_84_P306050	hypothetical protein	chr5:22664862-22664921	GO:0008150|GO:0003674|GO:0009507	NM_124978	At.26758	#REF!	835694
A_84_P784455	Rac-like GTP-binding protein ARAC6	chr4:17024049-17023990	GO:0005622|GO:0005737|GO:0007264|GO:0007015|GO:0005634|GO:0005525	NM_119762	At.2216	#REF!	829750
A_84_P831497		chr4:841444-841503				#REF!
A_84_P61820	receptor like protein 3	chr1:5901253-5901194	GO:0007165|GO:0004672|GO:0005886	NM_101586	At.41846	#REF!	838296
A_84_P22478	polyribonucleotide nucleotidyltransferase	chr5:4697691-4697632	GO:0005739|GO:0004654|GO:0000175|GO:0003723|GO:0000963|GO:0000957|GO:0003676|GO:0042991	NM_121462	At.427	#REF!	831309
A_84_P15490	RNA recognition motif-containing protein	chr3:2555097-2555038	GO:0008150|GO:0000166|GO:0003723|GO:0005634|GO:0003676	NM_111679	At.40270	#REF!	819991
A_84_P79859	histone H2B	chr3:16897992-16897933	GO:0009570|GO:0007020|GO:0009534|GO:0006334|GO:0005730|GO:0005634|GO:0000786|GO:0003677	NM_114467	At.71080	#REF!	823741
A_84_P19644	glutamate decarboxylase 1	chr5:5714746-5714805	GO:0005516|GO:0006536|GO:0010359|GO:0003824|GO:0005829|GO:0004351|GO:0030170|GO:0000041|GO:0016831|GO:0010167|GO:0048767|GO:0015706|GO:0019752|GO:0046686	NM_121739	At.25228	#REF!	831599
A_84_P86099	Sterile alpha motif (SAM) domain-containing protein	chr3:2282247-2282306	GO:0008150|GO:0005737|GO:0016757	NM_111597	At.48625	#REF!	819904
A_84_P10226	plastid movement impaired 15 protein	chr5:15223187-15223128	GO:0005737|GO:0009637|GO:0009903	NM_123175	At.30432	#REF!	833795
A_84_P814963	Rieske (2Fe-2S) domain-containing protein	chr1:26936366-26936425	GO:0009535|GO:0051537|GO:0009534|GO:0016491|GO:0009941|GO:0055114|GO:0009507	NM_105819	At.17909	#REF!	843491
A_84_P112852	DNA-binding storekeeper protein-like protein	chr5:4611368-4611427	GO:0008150|GO:0006355|GO:0005634|GO:0016021	NM_121432	At.43713	#REF!	831278
A_84_P107522	putative phytol kinase 2	chr5:23672700-23672759	GO:0016926|GO:0052668|GO:0052669|GO:0048440|GO:0009737|GO:0052670|GO:0052671|GO:0008654|GO:0050665|GO:0010228|GO:0016487|GO:0016020|GO:0004605|GO:0006720|GO:0009507|GO:0016772	NM_125242	At.22324	#REF!	835969
A_84_P801111	hypothetical protein	chr1:18773268-18773327	GO:0008150|GO:0005737|GO:0010090|GO:0048765|GO:0071555|GO:0007155|GO:0045010	NM_103948	At.75219	#REF!	841488
A_84_P101536	SAP domain-containing protein	chr4:18414689-18414630	GO:0016567|GO:0005634|GO:0006310|GO:0010564|GO:0006259|GO:0031048|GO:0003676|GO:0003677|GO:0005829|GO:0010638|GO:0043247|GO:0008150|GO:0005737|GO:0007126|GO:0045132|GO:0009888|GO:0032204|GO:0007062|GO:0009887|GO:0010332|GO:0033044|GO:0009507	NM_120129	At.19737	#REF!	830123
A_84_P10904	putative protein kinase	chr3:21398577-21398636	GO:0004672|GO:0005886|GO:0016301|GO:0004674|GO:0006468|GO:0004713|GO:0005524|GO:0016772	NM_115637	At.34803	#REF!	824946
A_84_P281110	heavy-metal-associated domain-containing protein	chr2:15020591-15020532	GO:0005739|GO:0010583|GO:0009407|GO:0046872|GO:0030001	NM_129129	At.37635	#REF!	818143
A_84_P547124	receptor like protein 4	chr1:9943429-9943488	GO:0005802|GO:0007165|GO:0005794|GO:0005886|GO:0005768	NM_102600	At.40910	#REF!	839730
A_84_P91439	DnaQ-like 3'-5' exonuclease domain-containing protein	chr3:3721557-3721498	GO:0005773|GO:0005622|GO:0005774|GO:0008408|GO:0006139|GO:0005634|GO:0003676	NM_112010	At.39694	#REF!	820351
A_84_P14043	AWPM19-like protein	chr1:10324329-10324486	GO:0008150|GO:0003674|GO:0016020	NM_102692	At.40728	#REF!	839829
A_84_P12194	oxysterol binding protein-related protein 3C	chr5:23964542-23964601	GO:0042542|GO:0009697|GO:0008142|GO:0045087|GO:0031348|GO:0009610|GO:0005634|GO:0009863|GO:0046482|GO:0009644|GO:0008202|GO:0005829	NM_125333	At.24458	#REF!	836061
A_84_P819600	Proteinase inhibitor, propeptide	chr1:27081411-27081352	GO:0006661|GO:0005886|GO:0004252|GO:0043086|GO:0042802|GO:0005829	NM_105853	At.35145	#REF!	843526
A_84_P848490	shikimate kinase 2	chr4:18379243-18379380	GO:0019632|GO:0004765|GO:0009073|GO:0005524|GO:0009507	NM_202986	At.43917	#REF!	830108
A_84_P849817	S-adenosyl-L-methionine-dependent methyltransferase domain-containing protein	chr1:76505-76564	GO:0008610|GO:0008168	NM_100000	At.42663	#REF!	839239
A_84_P11701	cellulose synthase-like protein D3	chr3:691518-691577	GO:0005802|GO:0005794|GO:0016759|GO:0005886|GO:0005783|GO:0016757|GO:0009409|GO:0009832|GO:0016020|GO:0051753|GO:0000271|GO:0005768|GO:0030244	NM_111175	At.25109	#REF!	821148
A_84_P13601	RAB GTPase-like protein C2B	chr3:3037104-3036955	GO:0006355|GO:0005794|GO:0007264|GO:0015031|GO:0005525|GO:0005524|GO:0008134	NM_001202921	At.43236	#REF!	820149
A_84_P77139	transducin/WD-40 repeat-containing protein	chr1:26088899-26088958	GO:0005515|GO:0000166|GO:0005634|GO:0080008	NM_202384	At.35426	#REF!	843272
A_84_P20129	protein kinase domain-containing protein	chr2:16321488-16321547	GO:0004672|GO:0005886|GO:0016301|GO:0010106|GO:0010167|GO:0006826|GO:0006468|GO:0015706|GO:0005524|GO:0016772	NM_179980	At.37210	#REF!	818497
A_84_P19948	biotin carboxyl carrier protein (BCCP) domain-containing protein	chr1:19615638-19615474	GO:0009507	NM_104145	At.11641	#REF!	841699
A_84_P827972		chr3:10118858-10118799				#REF!
A_84_P188324	pentatricopeptide repeat-containing protein	chr1:22865163-22865104	GO:0005739|GO:0016020|GO:0006333	NM_104869	At.23099	#REF!	842484
A_84_P23385	histone H2B	chr5:576914-576855	GO:0048610|GO:0048868|GO:0006334|GO:0005730|GO:0005634|GO:0000786|GO:0003677	NM_120335	At.65481	#REF!	831878
A_84_P769252	hypothetical protein	chr5:6222617-6222558	GO:0008150|GO:0003674|GO:0005575	NM_001125777	At.73103	#REF!	6241033
A_84_P853479	SNF1-related protein kinase regulatory subunit beta-2	chr4:9245408-9245467	GO:0005515|GO:0005737|GO:0004679	NM_001203812	At.692	#REF!	827331
A_84_P178444	hypothetical protein	chr2:10340057-10340116	GO:0008150|GO:0003674|GO:0000394|GO:0009086	NM_127991	At.13799	#REF!	816965
A_84_P108742	ethylene-responsive transcription factor RAP2-1	chr1:17265986-17265927	GO:0006355|GO:0003700|GO:0009409|GO:0009414|GO:0005634|GO:0045893|GO:0003677	NM_103607	At.28676	#REF!	841117
A_84_P536182	protein kinase family protein	chr5:635451-635392	GO:0004672|GO:0005886|GO:0016301|GO:0004674|GO:1900459|GO:0045892|GO:0005524|GO:0016772	NM_120358	At.4975	#REF!	831285
A_84_P808932	aquaporin PIP1-2	chr2:18910399-18910457	GO:0005773|GO:0005215|GO:0009651|GO:0005886|GO:0015670|GO:0006972|GO:0055085|GO:0006096|GO:0032880|GO:0009266|GO:0016020|GO:0015250|GO:0006810|GO:0007030|GO:0009414|GO:0016021|GO:0006833|GO:0046658|GO:0046686|GO:0009507	NM_130159	At.20518	#REF!	819204
A_84_P11288	PLATZ transcription factor family protein	chr1:16141560-16141619	GO:0008150|GO:0005634	NM_103459	At.52004	#REF!	840898
A_84_P13564	DNA-binding storekeeper protein-related transcriptional regulator	chr1:16924169-16924228	GO:0008150|GO:0006355|GO:0005634	NM_103562	At.14883	#REF!	841045
A_84_P821706		chr1:10110269-10110210				#REF!
A_84_P19723	WD40/YVTN repeat and Bromo-WDR9-I-like domain-containing protein	chr5:20037419-20037360	GO:0008150|GO:0000166|GO:0005634|GO:0080008	NM_124320	At.51087	#REF!	835003
A_84_P816917		chr5:7975-7918				#REF!
A_84_P17825	6-phosphofructokinase 2	chr5:19356707-19356648	GO:0005737|GO:0005524|GO:0006096|GO:0005945|GO:0005829|GO:0003872	NM_124155	At.9400	#REF!	834832
A_84_P17931	NADPH-dependent thioredoxin reductase A	chr2:7565331-7565390	GO:0050660|GO:0048316|GO:0005829|GO:0042964|GO:0005737|GO:0009846|GO:0005759|GO:0019430|GO:0016491|GO:0004791|GO:0016049|GO:0045454|GO:0046686|GO:0055114|GO:0009507	NM_127297	At.24973	#REF!	816248
A_84_P12015	CBL-interacting serine/threonine-protein kinase 4	chr4:8367946-8367887	GO:0007165|GO:0004672|GO:0005886|GO:0016301|GO:0004674|GO:0006468|GO:0005524|GO:0009691|GO:0016772	NM_117538	At.64185	#REF!	827106
A_84_P800764	cysteine proteinase RD19a	chr4:18217149-18217090	GO:0005773|GO:0009651|GO:0005576|GO:0005634|GO:0006970|GO:0006972|GO:0006096|GO:0004197|GO:0009266|GO:0009414|GO:0006508|GO:0007030|GO:0006833|GO:0008234|GO:0009269|GO:0046686|GO:0042742	NM_120069	At.2850	#REF!	830064
A_84_P219828	myb family transcription factor	chr5:21359293-21359234	GO:0006355|GO:0009651|GO:0003700|GO:0009753|GO:0009751|GO:0009737|GO:0009723|GO:0009739|GO:0005634|GO:0003677|GO:0046686	NM_124644	At.29606	#REF!	835343
A_84_P599664	protein CW7	chr1:21864244-21864644	GO:0008150|GO:0003674|GO:0005634	NM_179496	At.26672	#REF!	842242
A_84_P294984	caffeoyl-CoA O-methyltransferase	chr1:8759217-8759276	GO:0008171|GO:0005829	NM_102310	At.51756	#REF!	839082
A_84_P273140	hypothetical protein	chr5:6993220-6993161	GO:0005634	NM_122074	At.31159	#REF!	832190
A_84_P245905	RNA-binding protein PNO1	chr3:4271009-4271068	GO:0006364|GO:0003723|GO:0005634	NM_112167	At.48653	#REF!	820521
A_84_P18396	60S ribosomal protein L7-4	chr3:4434646-4434904	GO:0005622|GO:0005737|GO:0003735|GO:0022626|GO:0016020|GO:0015934|GO:0005840|GO:0022625|GO:0006412|GO:0009507	NM_202576	At.21334	#REF!	820560
A_84_P561964		chr5:16255227-16255168				#REF!
A_84_P787095	protein kinase family protein	chr5:23656800-23656859	GO:0009832|GO:0005737|GO:0004672|GO:0016301|GO:0045492|GO:0006468|GO:0004712|GO:0010413|GO:0005524|GO:0016772	NM_125238	At.29275	#REF!	835965
A_84_P75254		chr3:2318009-2317950				#REF!
A_84_P811308	thiazole biosynthetic enzyme	chr5:22246940-22246999	GO:0009228|GO:0000023|GO:0009409|GO:0009637|GO:0009941|GO:0043085|GO:0042803|GO:0019252|GO:0006974|GO:0005739|GO:0010319|GO:0046777|GO:0009570|GO:0009579|GO:0008270|GO:0010155|GO:0042742|GO:0018131|GO:0009507	NM_124858	At.24888	#REF!	835567
A_84_P23588	transducin/WD40 domain-containing protein	chr5:6733691-6733632	GO:0008150|GO:0000166|GO:0005634|GO:0080008|GO:0009165	NM_121999	At.31239	#REF!	832114
A_84_P10568	exocyst complex component 7	chr1:2150493-2150434	GO:0006984|GO:0034976|GO:0009697|GO:0005886|GO:0050832|GO:0005634|GO:0006887|GO:0009625|GO:0006904|GO:0005829|GO:0030968|GO:0043069|GO:0000145|GO:0006612|GO:0071216|GO:0009862|GO:0009863|GO:0010363|GO:0070062|GO:0005623|GO:0009963|GO:0010200|GO:0006944|GO:0009627|GO:0031348|GO:0045087|GO:0051707	NM_100573	At.43622	#REF!	837210
A_84_P147008	chaperone DnaJ-domain containing protein	chr1:27118740-27118681	GO:0005737|GO:0006457|GO:0031072|GO:0051082	NM_105865	At.48362	#REF!	843538
A_84_P21991	ethanolamine-phosphate cytidylyltransferase	chr2:16171516-16171664	GO:0005739|GO:0006646|GO:0004306|GO:0009058|GO:0016779|GO:0005634|GO:0031307|GO:0003824	NM_129424	At.37262	#REF!	818449
A_84_P610829	hypothetical protein	chr4:18354995-18355054	GO:0008150|GO:0005575	NM_001160821	At.42991	#REF!	830097
A_84_P823506	NAD(P)-linked oxidoreductase-like protein	chr1:2050983-2050835	GO:0010287|GO:0009535|GO:0005737|GO:0004033|GO:0016491|GO:0009941|GO:0055114|GO:0009507	NM_100546	At.26590	#REF!	837179
A_84_P18398	UDP-glucose 4,6-dehydratase	chr3:4966784-4966843	GO:0050662|GO:0000166|GO:0009225|GO:0010253|GO:0010280|GO:0008831|GO:0003824|GO:0044237|GO:0009506|GO:0045226|GO:0009507|GO:0005829	NM_112340	At.27812	#REF!	820707
A_84_P785335	Plasma-membrane choline transporter family protein	chr5:4444732-4444791	GO:0019344|GO:0003674|GO:0005886	NM_121379	At.19625	#REF!	831221
A_84_P10308	agamous-like MADS-box protein AGL62	chr5:24307447-24307506	GO:0003700|GO:0046983|GO:0005634|GO:0009960|GO:0003677	NM_125437	At.29160	#REF!	836165
A_84_P754831	hypothetical protein	chr1:3614703-3614644	GO:0008150|GO:0003674|GO:0009507	NM_001084044	At.64974	#REF!	5007681
A_84_P830247	pectate lyase	chr3:20440006-20440065	GO:0005886|GO:0030570|GO:0016829	NM_202710	At.35049	#REF!	824680
A_84_P846263	aminomethyltransferase	chr1:4002248-4002307	GO:0019344|GO:0007389|GO:0008361|GO:0048481|GO:0016117|GO:0010075|GO:0009658|GO:0009941|GO:0005739|GO:0009926|GO:0005737|GO:0022626|GO:0016020|GO:0009570|GO:0009534|GO:0004047|GO:0006546|GO:0042744|GO:0010015|GO:0048046|GO:0040007|GO:0046686|GO:0009507	NM_001198040	At.47506	#REF!	837733
A_84_P16707	putative protein phosphatase 2C 59	chr4:15364717-15364658	GO:0008287|GO:0006470|GO:0005886|GO:0044419|GO:0004722|GO:0003824|GO:0042742	NM_119324	At.31716	#REF!	829303
A_84_P867721	catalytic/ cation binding / hydrolase	chr4:9201249-9201190	GO:0005774|GO:0009651|GO:0043169|GO:0005618|GO:0009817|GO:0003824|GO:0002215|GO:0004553	NM_117722	At.22570	#REF!	827320
A_84_P512287	hypothetical protein	chr5:7795538-7795479	GO:0005739|GO:0008150|GO:0003674	NM_122222	At.51064	#REF!	832380
A_84_P815049	Alba DNA/RNA-binding protein	chr1:28529463-28529319	GO:0008150|GO:0005576|GO:0003676|GO:0005829	NM_106249	At.24580	#REF!	843932
A_84_P751863	Pyrophosphate-energized vacuolar membrane proton pump 1	chr1:5402407-5402466	GO:0005773|GO:0005774|GO:0005794|GO:0009651|GO:0005886|GO:0000325|GO:0009705|GO:0009941|GO:0010248|GO:0009678|GO:0005829|GO:0048366|GO:0009926|GO:0005739|GO:0016020|GO:0009414|GO:0004427|GO:0010008|GO:0015992|GO:0009507	NM_101437	At.21942	#REF!	838138
A_84_P23540	calmodulin-binding receptor-like cytoplasmic kinase 1	chr5:23800630-23800689	GO:0042542|GO:0005516|GO:0009651|GO:0009697|GO:0005886|GO:0016301|GO:0004674|GO:0009627|GO:0009409|GO:0009737|GO:0004683	NM_125284	At.50539	#REF!	836011
A_84_P194504	protein CLAVATA3/ESR-related 25	chr3:10670039-10669980	GO:0005739|GO:0007165|GO:0005102|GO:0048046|GO:0033612	NM_148758	At.44896	#REF!	822475
A_84_P129976	hypothetical protein	chr1:4577297-4577238	GO:0008150|GO:0003674|GO:0005634	NM_148463	At.44076	#REF!	837896
A_84_P19235	homeobox-leucine zipper protein ATHB-4	chr2:18517947-18517888	GO:0043565|GO:0006355|GO:0003700|GO:0005634|GO:0009725|GO:0010218|GO:0009641|GO:0003677|GO:0009506|GO:0006351	NM_130055	At.44957	#REF!	819100
A_84_P76494	alpha/beta-hydrolase domain-containing protein	chr3:1034657-1034716	GO:0005737|GO:0015824|GO:0009611|GO:0009805|GO:0003824	NM_111270	At.27069	#REF!	819554
A_84_P817654	longifolia2	chr3:399659-399600	GO:0008017|GO:0051513|GO:0005634	NM_111084	At.23828	#REF!	821279
A_84_P763049	temperature sensing protein-like protein	chr4:2757766-2757825	GO:0042542|GO:0003674|GO:0034976|GO:0005737|GO:0010197|GO:0009408|GO:0006457|GO:0009644	NM_001084885	At.33851	#REF!	825894
A_84_P848939		chr4:6409034-6409098			At.23060	#REF!
A_84_P804586	Proline-rich extensin-like family protein	chr2:17946759-17946818	GO:0005199|GO:0009664	NM_129877	At.48584	#REF!	818917
A_84_P11295	RNA recognition motif-containing protein	chr5:6745931-6746077	GO:0008150|GO:0000166|GO:0003723|GO:0005634|GO:0003676	NM_122003	At.31237	#REF!	832118
A_84_P53140	hypothetical protein	chr1:637461-637402	GO:0008150|GO:0003674|GO:0005634	NM_100168	At.46895	#REF!	839496
A_84_P22296	F-box protein	chr4:2568076-2568135	GO:0008150|GO:0003674|GO:0005634	NM_116740	At.54152	#REF!	825843
A_84_P15856	tRNA pseudouridine synthase B	chr5:4660424-4660271	GO:0009982|GO:0006396|GO:0005215|GO:0019288|GO:0003723|GO:0009451|GO:0005634|GO:0001522	NM_121450	At.54843	#REF!	831297
A_84_P296644	hypothetical protein	chr4:7777992-7777933	GO:0008150|GO:0003674|GO:0005634|GO:0005829	NM_117411	At.33381	#REF!	826968
A_84_P829348	protein helicase in vascular tissue and tapetum	chr2:13120887-13120828	GO:0008026|GO:0000911|GO:0004386|GO:0000226|GO:0005634|GO:0003676|GO:0005524	NM_179823	At.19969	#REF!	817631
A_84_P827961	basal transcription factor complex TTD-A subunit	chr1:4222537-4222596	GO:0005634|GO:0006289|GO:0003677	NM_101112	At.70193	#REF!	837795
A_84_P13372	Hypersensitive-induced response protein 2	chr1:26294092-26294033	GO:0005773|GO:0005515|GO:0008150|GO:0005774|GO:0016020|GO:0005886|GO:0043424|GO:0009506|GO:0009507	NM_202387	At.28156	#REF!	843320
A_84_P21332	putative envelope ADP,ATP carrier protein	chr3:19246534-19246593	GO:0005739|GO:0005215|GO:0006810|GO:0005743|GO:0009941|GO:0009624|GO:0055085|GO:0009507	NM_115046	At.27677	#REF!	824350
A_84_P537767	pentatricopeptide repeat-containing protein	chr3:18212256-18212197	GO:0019288|GO:0010027|GO:0005634	NM_114773	At.35645	#REF!	824075
A_84_P849895	hypothetical protein	chr2:18280953-18281102	GO:0008150|GO:0005576	NM_129985	At.25427	#REF!	819029
A_84_P837084	phosphoglycerate mutase-like protein	chr1:21621999-21621746	GO:0005576|GO:0009507	NM_001198334	At.22489	#REF!	842197
A_84_P837240						#REF!
A_84_P767829	pentatricopeptide repeat-containing protein	chr5:10376935-10376994	GO:0005739|GO:0008150	NM_122720	At.48108	#REF!	832922
A_84_P22767	cytochrome P450 89A2	chr1:24114628-24114687	GO:0005739|GO:0019825|GO:0005506|GO:0009055|GO:0016705|GO:0055114|GO:0020037	NM_105164	At.10371	#REF!	842798
A_84_P770080		chrM:183277-183336	GO:0008150|GO:0003674			#REF!
A_84_P22983	RING-H2 finger protein ATL56	chr2:8093949-8094008	GO:0008270|GO:0005634	NM_127423	At.13211	#REF!	816382
A_84_P154735	hypothetical protein	chr1:21337394-21337335	GO:0008150|GO:0003674|GO:0005575	NM_202314	At.28402	#REF!	842137
A_84_P770179		chr2:003356971-003357030				#REF!
A_84_P826147	hypothetical protein	chr2:17796688-17796629	GO:0008150|GO:0003674|GO:0005634	NM_129837	At.36972	#REF!	818876
A_84_P11815	voltage dependent anion channel 5	chr3:18505908-18505849	GO:0006820|GO:0005739|GO:0044070|GO:0005741|GO:0055085|GO:0008308	NM_114852	At.53862	#REF!	824154
A_84_P238845	splicing factor 3B subunit 2	chr4:11506533-11506474	GO:0006397|GO:0005634|GO:0005829	NM_001203860	At.22888	#REF!	828253
A_84_P869603	glycerol-3-phosphatase 1	chr4:13140666-13140725	GO:0016787|GO:0008152|GO:0003824|GO:0009507	NM_118717	At.32227	#REF!	828690
A_84_P274610	Acyl-CoA N-acyltransferases-containing protein	chr2:16286545-16286486	GO:0008080|GO:0008152|GO:0005634	NM_179977	At.43741	#REF!	818486
A_84_P21279	saposin B domain-containing protein	chr3:19188320-19188379	GO:0006629|GO:0005773|GO:0003674|GO:0009651|GO:0006635|GO:0007030|GO:0006816|GO:0016558	NM_115032	At.43655	#REF!	824336
A_84_P263060		chr4:12225143-12225202				#REF!
A_84_P56650	glycerophosphoryl diester phosphodiesterase family protein	chr5:16443759-16443818	GO:0006629|GO:0008081|GO:0005737|GO:0006817|GO:0016036|GO:0008889|GO:0006071	NM_203136	At.49114	#REF!	834110
A_84_P22353		chr4:12939440-12939091	GO:0005739|GO:0009041|GO:0005737|GO:0004849|GO:0005634|GO:0019201|GO:0005524			#REF!
A_84_P790264	haloacid dehalogenase-like hydrolase domain-containing protein	chr5:18045739-18045680	GO:0008967|GO:0016787|GO:0008152|GO:0003824	NM_123840	At.49423	#REF!	834502
A_84_P846989	hypothetical protein	chr1:8004083-8004142	GO:0000023|GO:0006098|GO:0019252|GO:0009507	NM_102110	At.24666	#REF!	838869
A_84_P826528	hypothetical protein	chr5:26014254-26014313	GO:0008150|GO:0003674|GO:0005634	NM_125911	At.28920	#REF!	836636
A_84_P817813	UDP-XYL synthase 5	chr3:17089242-17089183	GO:0050662|GO:0005886|GO:0000166|GO:0009744|GO:0009225|GO:0048040|GO:0009750|GO:0003824|GO:0044237|GO:0042732|GO:0009749|GO:0005829	NM_001035743	At.43598	#REF!	823794
A_84_P808375	ADP,ATP carrier protein 1	chr3:2605618-2605559	GO:0005215|GO:0006511|GO:0005886|GO:0006094|GO:0005743|GO:0005618|GO:0005740|GO:0005739|GO:0051788|GO:0007010|GO:0006810|GO:0005471|GO:0005773|GO:0005774|GO:0005794|GO:0005507|GO:0005730|GO:0009941|GO:0055085|GO:0080129|GO:0016020|GO:0009853|GO:0015865|GO:0010498|GO:0009507	NM_180210	At.23909	#REF!	820005
A_84_P144839	ariadne-1	chr2:6987010-6986951	GO:0005737|GO:0008270	NM_127167	At.28282	#REF!	816106
A_84_P751562	PPR repeat domain-containing protein	chr1:5626101-5626042	GO:0005739|GO:0008150|GO:0003674	NM_101513	At.11325	#REF!	838218
A_84_P807496	glyceraldehyde 3-phosphate dehydrogenase	chr1:4609926-4609867	GO:0009651|GO:0005886|GO:0019288|GO:0051049|GO:0006094|GO:0005618|GO:0005634|GO:0006098|GO:0006096|GO:0005829|GO:0005739|GO:0009266|GO:0005737|GO:0007010|GO:0007030|GO:0006006|GO:0006833|GO:0019761|GO:0006979|GO:0042742|GO:0005794|GO:0005507|GO:0005730|GO:0004365|GO:0006972|GO:0016020|GO:0008270|GO:0046686|GO:0009506|GO:0010498|GO:0055114|GO:0009507	NM_001084061	At.24406	#REF!	837904
A_84_P301440	phosphomevalonate kinase	chr1:11461726-11461785	GO:0005737|GO:0016126|GO:0005524|GO:0019745	NM_001198195	At.17280	#REF!	840081
A_84_P18812	ubiquitin carrier protein 7	chr5:23920358-23920299	GO:0005622|GO:0006511|GO:0004842|GO:0016881|GO:0005634	NM_125320	At.43359	#REF!	836048
A_84_P14938	hypothetical protein	chr1:20868001-20867942	GO:0008150|GO:0003674|GO:0005737	NM_104460	At.42888	#REF!	842033
A_84_P14856	inositol transporter 4	chr4:9292694-9292753	GO:0015144|GO:0005215|GO:0016020|GO:0005886|GO:0022891|GO:0022857|GO:0006810|GO:0005351|GO:0005366|GO:0055085	NM_117746	At.33074	#REF!	827346
A_84_P20901	ADP,ATP carrier protein 2	chr1:5328523-5328582	GO:0005739|GO:0009536|GO:0005737|GO:0006810|GO:0009941|GO:0016021|GO:0005524|GO:0005471|GO:0009507	NM_101419	At.14771	#REF!	838120
A_84_P23403	SNF2 and helicase domain-containing protein	chr5:2491474-2491415	GO:0043247|GO:0007126|GO:0004519|GO:0004386|GO:0032204|GO:0006310|GO:0005634|GO:0003676|GO:0010332|GO:0005524|GO:0003677	NM_120863	At.32666	#REF!	830674
A_84_P787864	hypothetical protein	chr3:18021923-18021864	GO:0008150|GO:0003674|GO:0009697|GO:0000165|GO:0031348|GO:0050832|GO:0045088|GO:0009862|GO:0010310|GO:0042742	NM_114723	At.35701	#REF!	824024
A_84_P754534	hypothetical protein	chr1:17158824-17155595	GO:0005739|GO:0008150|GO:0003674	NM_001123969	At.50724	#REF!	6240863
A_84_P23701	60S ribosomal protein L10-2	chr1:9322282-9322341	GO:0005622|GO:0032502|GO:0005737|GO:0001510|GO:0005794|GO:0003735|GO:0016020|GO:0010224|GO:0005840|GO:0009941|GO:0006412|GO:0005829	NM_102455	At.41167	#REF!	837036
A_84_P821489	DNA-binding storekeeper protein-related transcriptional regulator	chr2:10915819-10915876	GO:0008150|GO:0006355|GO:0005794	NM_128124	At.25632	#REF!	817106
A_84_P20743	O-fucosyltransferase family protein	chr5:5134862-5134803	GO:0008150|GO:0005794|GO:0016757	NM_121579	At.10157	#REF!	831430
A_84_P199214	hypothetical protein	chr1:8004127-8004186	GO:0000023|GO:0006098|GO:0019252|GO:0009507	NM_102110	At.24666	#REF!	838869
A_84_P293774	GDP-L-galactose phosphorylase	chr5:22371801-22371860	GO:0010193|GO:0009611|GO:0009738|GO:0042538|GO:0005634|GO:0009695|GO:0080048|GO:0007165|GO:0080046|GO:0009753|GO:0006612|GO:0019853|GO:0009733|GO:0009414|GO:0010475|GO:0009723|GO:0009863|GO:0010363|GO:0009867	NM_124894	At.21005	#REF!	835603
A_84_P24116	hypothetical protein	chr3:19131298-19131239	GO:0005802|GO:0008150|GO:0003674|GO:0005794|GO:0005886|GO:0005768	NM_115017	At.42982	#REF!	824321
A_84_P15775	Rac-like GTP-binding protein ARAC3	chr4:16674309-16674467	GO:0005886|GO:0007264|GO:0003924|GO:0005730|GO:0005819|GO:0009086|GO:0000226|GO:0005634|GO:0030427|GO:0015031|GO:0005525|GO:0005622|GO:0006184|GO:0000394|GO:0007165|GO:0005737|GO:0016020|GO:0009860|GO:0007015	NM_001203987	At.20553	#REF!	829654
A_84_P23721	RING/U-box domain-containing protein	chr1:4854602-4854543	GO:0042542|GO:0034976|GO:0009408|GO:0006457|GO:0008270|GO:0005634|GO:0009644	NM_101286	At.41984	#REF!	837980
A_84_P13440	ATP/GTP-binding protein-like protein	chr2:958829-958971	GO:0005737|GO:0005509|GO:0048193|GO:0009793|GO:0030244|GO:0009630|GO:0005829	NM_126366	At.25059	#REF!	814844
A_84_P191754	DNA gyrase B3	chr5:1110846-1110787	GO:0003916|GO:0003918|GO:0009330|GO:0006200|GO:0005694|GO:0005634|GO:0006259|GO:0003677|GO:0005524|GO:0006261|GO:0007059|GO:0006265|GO:0008094	NM_120493	At.33174	#REF!	830289
A_84_P757021	putative cytochrome b6f complex subunit	chr2:11270875-11270934	GO:0009535|GO:0009496|GO:0009512|GO:0006364|GO:0009657|GO:0010207|GO:0009507	NM_128207	At.22912	#REF!	817191
A_84_P816444	P-loop containing nucleoside triphosphate hydrolase-like protein	chr2:14561648-14561707	GO:0017111|GO:0005886|GO:0000166|GO:0016887|GO:0005524|GO:0019538	NM_201871	At.47485	#REF!	818020
A_84_P11276	Zincin-like metalloproteases family protein	chr5:26225405-26225543	GO:0005739|GO:0019243|GO:0009570|GO:0006508|GO:0004222|GO:0009507|GO:0005829	NM_125960	At.66699	#REF!	836688
A_84_P849364		chr2:10668737-10668889			At.24670	#REF!
A_84_P857510	adenine nucleotide alpha hydrolases-like protein	chr3:3777258-3777317	GO:0003674|GO:0005737|GO:0006950|GO:0002238	NM_180232	At.5410	#REF!	820366
A_84_P15002	peroxidase 66	chr5:21091228-21091169	GO:0004601|GO:0005576|GO:0006979|GO:0055114|GO:0020037	NM_124568	At.25182	#REF!	835264
A_84_P18268	coatomer subunit alpha-2	chr2:9156382-9156441	GO:0005215|GO:0006511|GO:0030126|GO:0000226|GO:0080008|GO:0006886|GO:0030117|GO:0005829|GO:0000911|GO:0006888|GO:0051788|GO:0080129|GO:0016020|GO:0005198|GO:0009853|GO:0016192	NM_127711	At.28070	#REF!	816678
A_84_P556908	hypothetical protein	chr1:19069597-19069656	GO:0008150|GO:0003674|GO:0009507	NM_104021	At.37817	#REF!	841568
A_84_P577870	hypothetical protein	chr5:205305-205364	GO:0008150|GO:0003674|GO:0009507	NM_120229	At.50415	#REF!	831819
A_84_P22572	heat shock protein 81-1	chr5:21355001-21355060	GO:0005515|GO:0042542|GO:0046685|GO:0005886|GO:0009408|GO:0005618|GO:0006950|GO:0009816|GO:0005524|GO:0009644|GO:0005829|GO:0005737|GO:0006457|GO:0051082|GO:0042742	NM_124642	At.25471	#REF!	835341
A_84_P14109	acyl-coenzyme A oxidase 2	chr5:26009900-26009841	GO:0001676|GO:0006635|GO:0050660|GO:0005634|GO:0016627|GO:0009062|GO:0043248|GO:0051788|GO:0009735|GO:0008152|GO:0003997|GO:0006631|GO:0003995|GO:0043161|GO:0048767|GO:0055114|GO:0005777	NM_001037068	At.49226	#REF!	836635
A_84_P22758	casein kinase like 13	chr1:1205397-1205456	GO:0005737|GO:0004672|GO:0016301|GO:0004674|GO:0006468|GO:0005524|GO:0016772	NM_100324	At.22161	#REF!	839520
A_84_P811645	triosephosphate isomerase	chr3:20555934-20556084	GO:0019344|GO:0006511|GO:0004807|GO:0044262|GO:0009651|GO:0005886|GO:0006094|GO:0005618|GO:0003824|GO:0006098|GO:0010043|GO:0006096|GO:0005829|GO:0005739|GO:0009060|GO:0009266|GO:0051788|GO:0005737|GO:0009570|GO:0007030|GO:0006833|GO:0048046|GO:0005773|GO:0005774|GO:0005794|GO:0005507|GO:0006972|GO:0080129|GO:0008152|GO:0009853|GO:0043161|GO:0046686|GO:0009506|GO:0009507	NM_115402	At.24563	#REF!	824710
A_84_P89979	syntaxin-related protein KNOLLE	chr1:2709732-2709673	GO:0009524|GO:0051322|GO:0005886|GO:0008283|GO:0009504|GO:0000226|GO:0051329|GO:0051225|GO:0006084|GO:0006886|GO:0012505|GO:0000911|GO:0000910|GO:0005484|GO:0010583|GO:0016020|GO:0006944|GO:0016126|GO:0016192|GO:0009506	NM_100729	At.10802	#REF!	837378
A_84_P863159	S-adenosylmethionine synthase 3	chr2:15480702-15480643	GO:0009651|GO:0005886|GO:0005507|GO:0009698|GO:0042398|GO:0006970|GO:0004478|GO:0005524|GO:0005829|GO:0005737|GO:0006598|GO:0007030|GO:0006556|GO:0006816|GO:0046686|GO:0009506	NM_001124986	At.23534	#REF!	818260
A_84_P11979	uncharacterized aarF domain-containing protein kinase	chr4:15236729-15236788	GO:0015996|GO:0010287|GO:0004672|GO:0080183|GO:0005886|GO:0005524|GO:0016772|GO:0009507	NM_119288	At.44818	#REF!	829266
A_84_P119172	Nse4, component of Smc5/6 DNA repair complex	chr1:18939565-18939506	GO:0008150|GO:0003674|GO:0005634	NM_103992	At.37881	#REF!	841536
A_84_P221626	hypothetical protein	chr1:25601027-25601194	GO:0042127|GO:0051726|GO:0010209|GO:0005634|GO:0009944	NM_001160985	At.35543	#REF!	843160
A_84_P21305	guanylate kinase	chr3:21309003-21309143	GO:0005737|GO:0010200|GO:0050832|GO:0004385|GO:0009117|GO:0006163|GO:0030968	NM_001035800	At.717	#REF!	824922
A_84_P805095		chr5:24289829-24289888				#REF!
A_84_P806787	plasminogen activator inhibitor 1 RNA-binding protein	chr4:9773333-9773392	GO:0008150|GO:0003723|GO:0005634|GO:0005829|GO:0005777	NM_117858	At.22483	#REF!	827467
A_84_P15211	cationic amino acid transporter 8	chr1:5853657-5853716	GO:0015326|GO:0009741|GO:0005774|GO:0016020|GO:0015171|GO:0005886|GO:0006810|GO:0015174|GO:0055085|GO:0003333|GO:0043231	NM_101572	At.27889	#REF!	838282
A_84_P14273	MAC/Perforin domain-containing protein	chr1:5093786-5093845	GO:0008150|GO:0003674|GO:0015824|GO:0005634	NM_101347	At.70434	#REF!	838043
A_84_P816819	alanine:glyoxylate aminotransferase 2	chr4:18409049-18409108	GO:0005739|GO:0005774|GO:0019544|GO:0016020|GO:0030170|GO:0008483|GO:0008270|GO:0003824|GO:0046686|GO:0008453	NM_120126	At.22488	#REF!	830120
A_84_P14126	AAA-type ATPase family protein	chr5:5571436-5571495	GO:0005739|GO:0017111|GO:0005886|GO:0000166|GO:0016887|GO:0005524	NM_121699	At.31619	#REF!	831556
A_84_P821108	arginine and glutamate-rich protein 1	chr1:3629099-3629158	GO:0008150|GO:0003674	NM_100964	At.42160	#REF!	837632
A_84_P608020	methyl-CPG-binding domain 4 protein	chr3:23296155-23296214	GO:0008150|GO:0008327|GO:0008270|GO:0005634|GO:0051747|GO:0003677	NM_116168	At.66481	#REF!	825478
A_84_P593944	RNA-binding (RRM/RBD/RNP motifs) family protein	chr5:874105-873953	GO:0008150|GO:0000166|GO:0009507	NM_001085055	At.71317	#REF!	5008197
A_84_P828767	hypothetical protein	chr1:11641657-11641182	GO:0005739|GO:0008150|GO:0003674	NM_102959	At.15512	#REF!	840118
A_84_P12522	C2H2-type zinc finger-containing protein	chr2:12323378-12323437	GO:0005622|GO:0006355|GO:0003700|GO:0008270|GO:0005634|GO:0003676	NM_128432	At.66263	#REF!	817420
A_84_P787846	methyl esterase 10	chr3:18717348-18717311	GO:0005737|GO:0016787|GO:0016788|GO:0080032	NM_114904	At.35493	#REF!	824208
A_84_P607864	GAST1 protein homolog 5	chr3:638281-638222	GO:0009408|GO:0009751|GO:0009739|GO:0005576|GO:0010286|GO:0009506	NM_111158	At.5431	#REF!	821194
A_84_P22146	Rossmann-fold NAD(P)-binding domain-containing protein	chr3:11193959-11193900	GO:0005737|GO:0000166|GO:0005507|GO:0008152|GO:0016491|GO:0005576	NM_001125265	At.47881	#REF!	822580
A_84_P86089	hypothetical protein	chr4:12866612-12866671	GO:0009611|GO:0009738|GO:0009805|GO:0042538|GO:0005634|GO:0030968|GO:0035556|GO:0043069|GO:0003674|GO:0007165|GO:0008150|GO:0006944|GO:0009753|GO:0006612|GO:0009733|GO:0009414|GO:0009723|GO:0010363	NM_202884	At.22641	#REF!	828606
A_84_P186724	hypothetical protein	chr5:8470159-8470100	GO:0010638|GO:0006396|GO:0008104|GO:0005794|GO:0009888|GO:0009887|GO:0045492|GO:0010413|GO:0022402|GO:0033044	NM_122383	At.30944	#REF!	832543
A_84_P854972		chr5:016367250-016367308				#REF!
A_84_P89769	E3 ubiquitin-protein ligase PUB23	chr2:15083076-15083017	GO:0004842|GO:0016567|GO:0050832|GO:0006952|GO:0051865|GO:0005829|GO:0035556|GO:0002679|GO:0043069|GO:0005737|GO:0010200|GO:0006944|GO:0000165|GO:0031348|GO:0006612|GO:0009414|GO:0009862|GO:0010310|GO:0010363|GO:0042742|GO:0009867	NM_129152	At.43241	#REF!	818166
A_84_P11576	NADH dehydrogenase	chr2:14079804-14079863	GO:0005739|GO:0003674|GO:0031966|GO:0005747|GO:0009853|GO:0045271	NM_128881	At.20804	#REF!	817884
A_84_P61730	nuclear transport factor 2 and RNA recognition motif domain-containing protein	chr1:4712462-4712521	GO:0005622|GO:0005737|GO:0000166|GO:0003723|GO:0006810|GO:0003676|GO:0009165|GO:0006913	NM_101241	At.15556	#REF!	837933
A_84_P841755		chr1:11040950-11040630				#REF!
A_84_P110822	esterase/lipase domain-containing protein	chr3:3669571-3669512	GO:0005739|GO:0008150|GO:0003674|GO:0000394|GO:0030003|GO:0009086	NM_001035595	At.39721	#REF!	820334
A_84_P14978	solute:sodium symporter	chr5:18395592-18395651	GO:0006995|GO:0005215|GO:0016020|GO:0005886|GO:0006810|GO:0035725|GO:0015204|GO:0055085|GO:0015370	NM_123906	At.30015	#REF!	834574
A_84_P784551	importin alpha isoform 9	chr5:718808-718623	GO:0008150|GO:0006396|GO:0005737|GO:0048522|GO:0022402|GO:0009410|GO:0005829	NM_120385	At.4995	#REF!	831675
A_84_P810916	DEK domain-containing chromatin associated protein	chr5:22541009-22541262	GO:0005739|GO:0005634|GO:0005829	NM_124948	At.43929	#REF!	835660
A_84_P23553	hypothetical protein	chr1:20974661-20974497	GO:0008150|GO:0003674|GO:0005886|GO:0005634	NM_104486	At.11793	#REF!	842059
A_84_P818066	squamosa promoter-binding-like protein 1	chr2:19339518-19339577	GO:0032880|GO:0006355|GO:0003700|GO:0005634|GO:0042744|GO:0003677	NM_180137	At.12581	#REF!	819321
A_84_P18578	tryptophan synthase beta chain	chr4:13588547-13588606	GO:0000162|GO:0004834|GO:0009570|GO:0030170|GO:0008152|GO:0009941|GO:0003824|GO:0006568|GO:0009507	NM_118841	At.327	#REF!	828815
A_84_P793225	putative LRR receptor-like serine/threonine-protein kinase RKF3	chr2:19641455-19641514	GO:0004672|GO:0005886|GO:0004702|GO:0016301|GO:0004674|GO:0006468|GO:0005576|GO:0005524|GO:0016772	NM_130368	At.221	#REF!	819413
A_84_P808926	aquaporin PIP1-2	chr2:18910598-18910657	GO:0005773|GO:0005215|GO:0009651|GO:0005886|GO:0015670|GO:0006972|GO:0055085|GO:0006096|GO:0032880|GO:0009266|GO:0016020|GO:0015250|GO:0006810|GO:0007030|GO:0009414|GO:0016021|GO:0006833|GO:0046658|GO:0046686|GO:0009507	NM_130159	At.20518	#REF!	819204
A_84_P11299	Rossmann-fold NAD(P)-binding domain-containing protein	chr5:6558045-6558104	GO:0004022|GO:0050662|GO:0005794|GO:0005886|GO:0000166|GO:0003824|GO:0046482|GO:0044237|GO:0009506|GO:0005829	NM_121949	At.22934	#REF!	832064
A_84_P786870	Peptidoglycan-binding LysM domain-containing protein	chr5:7783085-7783144	GO:0003674|GO:0016998|GO:0005634	NM_122219	At.28379	#REF!	832377
A_84_P822799	Ribosomal protein L35	chr5:18485079-18484677	GO:0005739|GO:0005622|GO:0003735|GO:0005840|GO:0006412	NM_123927	At.43569	#REF!	834597
A_84_P839101	flap endonuclease-1	chr5:9313133-9312982	GO:0010228|GO:0004518|GO:0008409|GO:0006281|GO:0016788|GO:0005634|GO:0003824|GO:0003677|GO:0005829	NM_001161268	At.47103	#REF!	832721
A_84_P810483	glutamine synthetase cytosolic isozyme 1-2	chr1:24657480-24657246	GO:0006807|GO:0009651|GO:0009698|GO:0003824|GO:0070838|GO:0006096|GO:0005829|GO:0009266|GO:0006598|GO:0005737|GO:0004356|GO:0009744|GO:0009570|GO:0042128|GO:0007030|GO:0006816|GO:0006833|GO:0042744|GO:0048046|GO:0005773|GO:0005507|GO:0030003|GO:0042398|GO:0006970|GO:0009941|GO:0006972|GO:0009749|GO:0022626|GO:0009750|GO:0046686|GO:0006542	NM_001198398	At.47484	#REF!	842935
A_84_P514806	hypothetical protein	chr4:10810911-10810970	GO:0008150|GO:0003674|GO:0005737	NM_118113	At.32766	#REF!	827739
A_84_P20884	hypothetical protein	chr1:5242792-5242733	GO:0008150|GO:0003674|GO:0005737	NM_101391	At.11415	#REF!	838090
A_84_P95189	Sterile alpha motif (SAM) domain-containing protein	chr3:3757685-3757744	GO:0008150|GO:0003674|GO:0005634	NM_112022	At.19753	#REF!	820362
A_84_P835240	histidine kinase 3	chr1:9491828-9491887	GO:0005515|GO:0008219|GO:0009651|GO:0005886|GO:0009409|GO:0009909|GO:0000156|GO:0000155|GO:0080117|GO:0000160|GO:0018106|GO:0009414|GO:0071215|GO:0004721|GO:0004871|GO:0009863|GO:0016558|GO:0009884|GO:0016036|GO:0042742|GO:0016772|GO:0006355|GO:0006635|GO:0031537|GO:0048831|GO:0043424|GO:0006970|GO:0048509|GO:0005524|GO:0070417|GO:0010150|GO:0016310|GO:0007165|GO:0010087|GO:0009755|GO:0004673|GO:…	NM_102494	At.24547	#REF!	839621
A_84_P764414	protein mediator 21	chr4:2433366-2433425	GO:0005515|GO:0043078|GO:0006355|GO:0016592|GO:0050832|GO:0009817|GO:0005634	NM_116716	At.31767	#REF!	825815
A_84_P829232	protein kinase family protein	chr3:21396120-21396179	GO:0010583|GO:0004672|GO:0009407|GO:0006468|GO:0005634|GO:0005524|GO:0016772	NM_001035802	At.3179	#REF!	824945
A_84_P756474		chrM:140851-140792				#REF!
A_84_P786095	hypothetical protein	chr2:9356904-9356963	GO:0009534|GO:0006098|GO:0009507		At.24155	#REF!	816732
A_84_P13181	cellulose synthase-like protein D2	chr5:5565173-5565232	GO:0005802|GO:0005794|GO:0016759|GO:0005886|GO:0016757|GO:0009409|GO:0009832|GO:0030173|GO:0051753|GO:0016020|GO:0048767|GO:0000271|GO:0005768|GO:0030244	NM_121697	At.20318	#REF!	831554
A_84_P824337	acetyltransferase NSI	chr1:11535562-11535503	GO:0008080|GO:0008152|GO:0005634|GO:0006098|GO:0009507	NM_102941	At.40220	#REF!	840099
A_84_P18300	rac GTPase activating protein	chr3:3617600-3617541	GO:0005622|GO:0007165|GO:0030675|GO:0009507	NM_111982	At.53271	#REF!	820322
A_84_P11506	pentatricopeptide repeat-containing protein	chr1:495095-495154	GO:0005739|GO:0008150|GO:0003674	NM_100123	At.51456	#REF!	837779
A_84_P799254	putative stress regulated protein	chr5:9618928-9618869	GO:0030003|GO:0070838|GO:0009507	NM_122611	At.69944	#REF!	832787
A_84_P847099		chrM:9066-9007			At.48243	#REF!
A_84_P571830	hypothetical protein	chr5:26369673-26369732	GO:0008150|GO:0003674	NM_148165	At.45471	#REF!	836722
A_84_P226539	P-type ATPase	chr5:7248640-7248699	GO:0046034|GO:0043682|GO:0005886|GO:0003824|GO:0005524|GO:0046872|GO:0030001|GO:0015662|GO:0009535|GO:0006754|GO:0000166|GO:0016020|GO:0005375|GO:0008152|GO:0016820|GO:0016021|GO:0006812|GO:0006825	NM_001203428	At.44341	#REF!	832253
A_84_P120892	inositol-tetrakisphosphate 1-kinase 2	chr4:5163629-5163570	GO:0000287|GO:0052725|GO:0009611|GO:0009620|GO:0005634|GO:0009695|GO:0003824|GO:0005524|GO:0046872|GO:0052726|GO:0005622|GO:0005737|GO:0009753|GO:0032957|GO:0047325	NM_116886	At.20779	#REF!	826367
A_84_P11195	DNA-3-methyladenine glycosylase I	chr5:18024578-18024519	GO:0008725|GO:0046777|GO:0006281|GO:0006284|GO:0009637|GO:0010155|GO:0005634|GO:0003824	NM_123835	At.23434	#REF!	834497
A_84_P787840	putative WRKY transcription factor 57	chr1:26056453-26056394	GO:0006355|GO:0009651|GO:0003700|GO:0009414|GO:0006970|GO:0005634	NM_202383	At.35430	#REF!	843262
A_84_P12325	trichome birefringence-like 27 protein	chr1:26451631-26451690	GO:0010167|GO:0005634|GO:0015706|GO:0010411	NM_105691	At.21753	#REF!	843359
A_84_P96856	Ubiquitin carboxyl-terminal hydrolase-related protein	chr3:17674913-17674772	GO:0005622|GO:0006511|GO:0008270|GO:0005634|GO:0004221	NM_001125316	At.35760	#REF!	823946
A_84_P786697	Ankyrin repeat family protein	chr1:18866998-18867057	GO:0003674|GO:0090391|GO:0019288|GO:0009570|GO:0080167|GO:0006098|GO:0006655|GO:0009507	NM_103970	At.71538	#REF!	841512
A_84_P809237	aquaporin PIP2-7	chr4:16709146-16709205	GO:0005515|GO:0005773|GO:0005215|GO:0005886|GO:0009737|GO:0005634|GO:0055085|GO:0016020|GO:0015250|GO:0006810|GO:0006833|GO:0016021|GO:0046658|GO:0009506	NM_001203991	At.24183	#REF!	829662
A_84_P859443	transcription elongation factor 1-like protein	chr5:18670619-18670752	GO:0008150|GO:0003674|GO:0005634	NM_123971	At.7260	#REF!	834644
A_84_P54620	hypothetical protein	chr5:25900737-25900678	GO:0008150|GO:0003674|GO:0005634	NM_125874	At.28940	#REF!	836599
A_84_P17326	putative WRKY transcription factor 33	chr2:16110450-16110509	GO:0005515|GO:0003700|GO:0009651|GO:0009408|GO:0009697|GO:0050832|GO:0009409|GO:0005634|GO:0010120|GO:0035556|GO:0034605|GO:0002679|GO:0043069|GO:0000165|GO:0006612|GO:0009595|GO:0009414|GO:0009862|GO:0010310|GO:0009863|GO:0010363|GO:0042742|GO:0070370|GO:0009867|GO:0006355|GO:0006970|GO:0043900|GO:0043565|GO:0010200|GO:0006944|GO:0031348|GO:0002831|GO:0010508	NM_129404	At.13123	#REF!	818429
A_84_P855692		chr4:17098636-17098695				#REF!
A_84_P22036	diacylglycerol kinase 3	chr2:8121597-8121656	GO:0016020|GO:0005886|GO:0006612|GO:0004143|GO:0005634|GO:0010363|GO:0009963|GO:0009506|GO:0007205	NM_179649	At.27505	#REF!	816388
A_84_P15971	Peptidyl-prolyl cis-trans isomerase CYP20-1	chr5:23719417-23719476	GO:0034976|GO:0006457|GO:0005783|GO:0048364|GO:0009627|GO:0003755|GO:0009506|GO:0009507	NM_125258	At.49190	#REF!	835985
A_84_P18510	cysteine-rich receptor-like protein kinase 36	chr4:2232044-2231985	GO:0009697|GO:0050832|GO:0009409|GO:0009737|GO:0009738|GO:0030968|GO:0043069|GO:0007154|GO:0000165|GO:0016301|GO:0006612|GO:0009862|GO:0009863|GO:0010363|GO:0016036|GO:0006499|GO:0009867|GO:0042631|GO:0019375|GO:0005576|GO:0009605|GO:0010200|GO:0004674|GO:0045087|GO:0009627|GO:0031348|GO:0006468	NM_116687	At.54140	#REF!	825779
A_84_P196414	hypothetical protein	chr3:10122632-10122691	GO:0005739|GO:0003674|GO:0009507	NM_001035705	At.37078	#REF!	822355
A_84_P836123	RNA recognition motif-containing protein	chr5:22544769-22544710	GO:0008150|GO:0000166|GO:0003723|GO:0005634|GO:0003676	NM_124949	At.6556	#REF!	835661
A_84_P816509	inositol polyphosphate multikinase alpha	chr5:2331631-2331690	GO:0008440|GO:0009846|GO:0005886|GO:0009860|GO:0005634|GO:0000823|GO:0042732|GO:0005829	NM_203019	At.24944	#REF!	830628
A_84_P75674	ankyrin repeat-containing protein	chr4:1524404-1524345		NM_116582	At.34178	#REF!	827920
A_84_P17629	RING/U-box domain-containing protein	chr4:13345076-13345017	GO:0009743|GO:0010200|GO:0009651|GO:0009733|GO:0009737|GO:0008270|GO:0000303|GO:0009873	NM_118773	At.45862	#REF!	828746
A_84_P819497	high-affinity nickel-transport-like protein	chr2:7287170-7287228	GO:0009616|GO:0000394|GO:0015099|GO:0005886|GO:0009220|GO:0009086|GO:0016021|GO:0015675|GO:0010050|GO:0055085|GO:0046872|GO:0030001	NM_127232	At.21095	#REF!	816181
A_84_P822197	alpha/beta-hydrolase domain-containing protein	chr2:18551995-18551459	GO:0016788|GO:0031227|GO:0006886|GO:0006505	NM_001084591	At.28043	#REF!	819105
A_84_P10187	AMP-binding protein 6	chr5:5349316-5349257	GO:0008152|GO:0003824|GO:0009507	NM_121639	At.28787	#REF!	831495
A_84_P22109	DEAD-box ATP-dependent RNA helicase 57	chr3:2980549-2980490	GO:0008026|GO:0004386|GO:0009220|GO:0005634|GO:0003676|GO:0005524	NM_111806	At.40050	#REF!	820129
A_84_P81009	zinc finger CCCH domain-containing protein 6	chr1:6891614-6891555	GO:0008150|GO:0008270|GO:0005634|GO:0003676	NM_101841	At.41731	#REF!	838574
A_84_P786857	S-adenosyl-L-methionine-dependent methyltransferase-like protein	chr4:13422452-13422604	GO:0006364|GO:0003723|GO:0008168|GO:0005730|GO:0008757|GO:0005634|GO:0006606	NM_118794	At.28358	#REF!	828767
A_84_P209378	calcineurin B-like protein 10	chr4:15926219-15926368	GO:0005515|GO:0019722|GO:0005886|GO:0009705|GO:0005509|GO:0042538|GO:0010817|GO:0009932|GO:0009825|GO:0005737|GO:0043481|GO:0071555|GO:0048767|GO:2000021|GO:0000271|GO:0009507	NM_001125633	At.31618	#REF!	829437
A_84_P17920	vacuolar protein / peptidase dimerization domain-containing protein	chr5:6990833-6990892	GO:0005783|GO:0006508|GO:0008233	NM_122073	At.31161	#REF!	832189
A_84_P802667	basic helix-loop-helix domain-containing protein	chr1:1716879-1716938	GO:0003700|GO:0009723|GO:0005634	NM_179266	At.42378	#REF!	837078
A_84_P21537	Sodium/calcium exchanger family protein	chr5:5900860-5900919	GO:0015491|GO:0035725|GO:0016021|GO:0055085|GO:0005432|GO:0006812	NM_121791	At.54892	#REF!	831653
A_84_P19177	thioredoxin O1	chr2:14755633-14755806	GO:0005739|GO:0005759|GO:0006662|GO:0016671|GO:0015035|GO:0009055|GO:0045454	NM_129053	At.37724	#REF!	818065
A_84_P249535	Regulator of Vps4 activity in the MVB pathway protein	chr1:4569730-4569671	GO:0005737|GO:0009697|GO:0045087|GO:0031348|GO:0009863|GO:0006979	NM_101205	At.43764	#REF!	837894
(+)E1A_r60_a135						#REF!
A_84_P101216	nucleoside diphosphate kinase IV	chr4:12424458-12424517	GO:0006241|GO:0006228|GO:0006165|GO:0005739|GO:0006183|GO:0004550|GO:0008270|GO:0005524|GO:0009507	NM_118522	At.32397	#REF!	828490
A_84_P137569	phospholipase C	chr1:2220474-2220415	GO:0005886|GO:0016788	NM_100597	At.43894	#REF!	837234
A_84_P818943	protein auxin SIGNALING F-BOX 2	chr3:9869392-9869451	GO:0048443|GO:0007165|GO:0005774|GO:0004842|GO:0010011|GO:0002237|GO:0010152|GO:0005634|GO:0010103	NM_113593	At.6031	#REF!	822296
A_84_P12066	protein kinase family protein	chr5:3638506-3638447	GO:0004672|GO:0005886|GO:0016301|GO:0006468|GO:0005524|GO:0016772	NM_121179	At.54818	#REF!	831012
A_84_P833504	ureide permease 2	chr2:1072041-1072100	GO:0005886|GO:0015505|GO:0015931	NM_001084405	At.41387	#REF!	814882
A_84_P792183	RING/U-box domain-containing protein	chr2:11903340-11903281	GO:0008150|GO:0005737|GO:0008270	NM_128354	At.38695	#REF!	817339
A_84_P861179	xyloglucan:xyloglucosyl transferase	chr4:14819606-14819547	GO:0005794|GO:0005886|GO:0005975|GO:0009505|GO:0007568|GO:0005618|GO:0005576|GO:0009739|GO:0006073|GO:0009828|GO:0004553|GO:0009741|GO:0009740|GO:0005737|GO:0016798|GO:0016762|GO:0048046	NM_119173	At.20967	#REF!	829150
A_84_P20495	ethylene-responsive transcription factor ERF043	chr4:15820355-15820414	GO:0006355|GO:0003700|GO:0005634|GO:0003677	NM_119433	At.31634	#REF!	829416
A_84_P21764	3-oxoacyl-[acyl-carrier-protein] reductase	chr1:8642936-8643121	GO:0000038|GO:0042335|GO:0005507|GO:0009409|GO:0009941|GO:0004316|GO:0009536|GO:0051287|GO:0000166|GO:0009570|GO:0008152|GO:0016491|GO:0006633|GO:0055114|GO:0009507	NM_102282	At.4	#REF!	839053
A_84_P270130	adenylosuccinate lyase	chr4:10186330-10186271	GO:0005737|GO:0009570|GO:0009152|GO:0004018|GO:0006188|GO:0003824|GO:0009507	NM_117957	At.23844	#REF!	827575
A_84_P803542	heat shock protein 70 (Hsp 70) family protein	chr4:15559011-15558952	GO:0005739|GO:0008150|GO:0003674	NM_001125621	At.73206	#REF!	6241015
A_84_P789183	acyl-CoA thioesterase family protein	chr4:231526-231585	GO:0047617|GO:0006637	NM_001084871	At.44071	#REF!	827955
A_84_P13583	regulatory associated protein of mTOR	chr3:2687104-2687045	GO:0005515|GO:0010431|GO:0080008|GO:0009793|GO:0010072|GO:0000911|GO:0009880|GO:0010228|GO:0000166|GO:0007062|GO:0016049|GO:0006486|GO:0045595|GO:0006487|GO:0051301	NM_111719	At.18622	#REF!	820032
A_84_P847914	hypothetical protein	chr2:8965198-8965257	GO:0008150|GO:0003674|GO:0009853|GO:0009507	NM_179675	At.21197	#REF!	816613
A_84_P822388	hypothetical protein	chr5:21785002-21785061	GO:0008150|GO:0009507|GO:0005829	NM_124742	At.7697	#REF!	835444
A_84_P15592	zinc finger (Ran-binding) domain-containing protein	chr1:17955565-17955506	GO:0005622|GO:0009220|GO:0008270|GO:0009507	NM_103753	At.28575	#REF!	841278
A_84_P97576	putative glutathione S-transferase	chr5:18170499-18170558	GO:0045492|GO:0005634|GO:0010413	NM_123870	At.28738	#REF!	834533
A_84_P16272	hypothetical protein	chr1:18929960-18929901	GO:0009536|GO:0008150|GO:0003674|GO:0016556|GO:0009507	NM_103986	At.37898	#REF!	841530
A_84_P827265	DNA-repair protein XRCC1	chr1:30236562-30236503	GO:0005622|GO:0006281|GO:0003713|GO:0005634	NM_180654	At.75584	#REF!	844382
A_84_P826818	RWP-RK domain-containing protein	chr1:23962837-23962896	GO:0003700|GO:0005634	NM_105128	At.27886	#REF!	842761
A_84_P827161	E3 ubiquitin protein ligase DRIP1	chr1:2080718-2080659	GO:0005515|GO:0005737|GO:0004842|GO:0016567|GO:0009414|GO:0008270|GO:0005634|GO:0051865	NM_202046	At.28756	#REF!	837188
A_84_P825120	hypothetical protein	chr1:27542558-27542499	GO:0008150|GO:0003674|GO:0009507	NM_105983	At.35016	#REF!	843658
A_84_P520558	hypothetical protein	chr1:19683013-19682954	GO:0008150|GO:0003674|GO:0005576	NM_202282	At.49491	#REF!	2745824
A_84_P786256	hypothetical protein	chr2:17013112-17013171	GO:0005739|GO:0008150|GO:0003674|GO:0034976|GO:0009627|GO:0009853|GO:0005750	NM_129639	At.25019	#REF!	818673
A_84_P797306	ESCRT-II complex subunit VPS22	chr4:13575496-13575437	GO:0003674|GO:0005737|GO:0000814|GO:0016192	NM_001125595	At.68944	#REF!	828812
A_84_P19308	auxin-responsive protein IAA2	chr3:8181290-8181231	GO:0005515|GO:0010583|GO:0006355|GO:0003700|GO:0009733|GO:0046983|GO:0005634	NM_113203	At.23539	#REF!	821877
A_84_P16839	NDR1/HIN1-like 25	chr5:14604439-14604380	GO:0003674|GO:0005886|GO:0009814|GO:0009863	NM_123055	At.55170	#REF!	833667
A_84_P214028	FOUR LIPS transcription factor R2R3-MYB	chr1:4910988-4911047	GO:0006355|GO:0003700|GO:0005634|GO:0010052|GO:0003677	NM_001084065	At.12041	#REF!	837997
A_84_P763570		chr4:003061074-003061015				#REF!
A_84_P289224	Mitochondrial substrate carrier family protein	chr2:19017948-19018007	GO:0005739|GO:0005215|GO:0006810|GO:0005743|GO:0055085|GO:0006839	NM_180121	At.36524	#REF!	819240
A_84_P16233	multidrug resistance-associated protein 13	chr1:10746104-10746248	GO:0017111|GO:0000166|GO:0006810|GO:0042626|GO:0016021|GO:0055085|GO:0016887|GO:0005524	NM_102778	At.40558	#REF!	839921
A_84_P17425	putative type 1 membrane protein	chr3:8728777-8728997	GO:0005774|GO:0005794|GO:0009651|GO:0005783|GO:0000902|GO:0003674|GO:0008150|GO:0016020|GO:0007030|GO:0006623|GO:0016049|GO:0048193|GO:0006816|GO:0007033	NM_113321	At.20418	#REF!	822002
A_84_P852212	MADS transcription factor MAF1	chr1:28955647-28955706	GO:0005515|GO:0009910|GO:0006355|GO:0010048|GO:0003700|GO:0048440|GO:0046983|GO:0043481|GO:0009909|GO:0005634|GO:0048573|GO:0003677	NM_180648	At.19799	#REF!	844042
A_84_P201648	NAC transcription factor-like 9	chr4:16888600-16888541	GO:0005515|GO:0005516|GO:0008284|GO:0006355|GO:0003700|GO:0031347|GO:0000956|GO:0005634|GO:0006487|GO:0045892	NM_001203998	At.20744	#REF!	829710
A_84_P20807	hypothetical protein	chr1:1451351-1451292	GO:0003674|GO:0042991|GO:0009507	NM_100385	At.42419	#REF!	839336
A_84_P843112		chr3:1348551-1348824				#REF!
A_84_P788389	HAD-superfamily hydrolase, subfamily IG, 5'-nucleotidase	chr2:10173335-10173394	GO:0051604|GO:0008150|GO:0008253|GO:0009507	NM_127950	At.39235	#REF!	816921
A_84_P809795		chr3:021671979-021672409				#REF!
A_84_P276900	hypothetical protein	chr5:13674511-13674570	GO:0008150|GO:0003674|GO:0005634	NM_122937	At.6877	#REF!	833509
A_84_P183854	LOV KELCH protein 2	chr2:8194851-8194792	GO:0005515|GO:0006511|GO:0004842|GO:0006355|GO:0015030|GO:0048574|GO:0005634|GO:0005829|GO:0007165|GO:0009639|GO:0006869|GO:0007623|GO:0042752|GO:0004871	NM_179652	At.19440	#REF!	816408
A_84_P18606	Ubiquitin carboxyl-terminal hydrolase family protein	chr4:16111443-16111384	GO:0008285|GO:0010102|GO:0009507	NM_148393	At.31579	#REF!	829487
(+)E1A_r60_a22						#REF!
A_84_P92159	leucine-rich repeats-ribonuclease inhibitor domain-containing protein	chr2:8721713-8721654	GO:0016114	NM_127580	At.39728	#REF!	816540
A_84_P15546	phosphoribosylaminoimidazole-succinocarboxamide synthase	chr3:7402868-7402720	GO:0009407|GO:0016874|GO:0009570|GO:0009733|GO:0004639|GO:0005524|GO:0009507|GO:0006164	NM_113005	At.43519	#REF!	821663
A_84_P790182	transducin/WD40 domain-containing protein	chr5:20578476-20578629	GO:0008150|GO:0000166|GO:0005575	NM_124442	At.49156	#REF!	835123
A_84_P813822	putative DNA repair protein RAD23-4	chr5:15406213-15406272	GO:0003684|GO:0043130|GO:0007067|GO:0009409|GO:0070628|GO:0043161|GO:0005634|GO:0006289|GO:0005829	NM_123208	At.25434	#REF!	833835
A_84_P585895	hydrolase, alpha/beta fold family protein	chr4:16002033-16002092	GO:0003824	NM_119472	At.31605	#REF!	829455
A_84_P811854	tetratricopeptide repeat domain protein	chr4:13948615-13948603	GO:0019288|GO:0016556|GO:0009737|GO:0005634|GO:0010103|GO:0006655	NM_118947	At.24978	#REF!	828923
A_84_P17727	NAC domain containing protein 80	chr5:2437252-2437311	GO:0006355|GO:0003700|GO:0007275|GO:0005634|GO:0003677	NM_120850	At.32689	#REF!	830661
A_84_P295374	PI-PLC X domain-containing protein	chr1:18409527-18409586	GO:0035556|GO:0006629|GO:0004629|GO:0008081|GO:0005886|GO:0009506	NM_103861	At.22602	#REF!	841397
A_84_P797883	zinc finger protein-like protein	chr3:6274984-6275043	GO:0010106|GO:0008270|GO:0005634|GO:0009793	NM_112713	At.43728	#REF!	821357
A_84_P19917	DEAD-box ATP-dependent RNA helicase 22	chr1:22090514-22090382	GO:0008026|GO:0004386|GO:0009220|GO:0003676|GO:0005524|GO:0009507	NM_104691	At.48	#REF!	842293
A_84_P787316	ribosomal protein S5 domain 2-like family protein	chr4:17884164-17884035	GO:0008150|GO:0003674|GO:0005575	NM_119970	At.31206	#REF!	829965
A_84_P12570	major facilitator protein	chr2:11987588-11987647	GO:0005886|GO:0016021|GO:0055085	NM_128372	At.13307	#REF!	817358
A_84_P22875	small subunit ribosomal protein S1	chr1:26985821-26985880	GO:0003723|GO:0009507	NM_105830	At.35171	#REF!	843502
A_84_P157275	OBERON 3 protein	chr1:5075437-5075378	GO:0009880|GO:0005515|GO:0001708|GO:0090421|GO:0005634	NM_101343	At.24757	#REF!	838039
A_84_P823532	protein phosphatase methylesterase 1	chr4:6285473-6285332	GO:0005773|GO:0004091|GO:0000394|GO:0016787|GO:0009086|GO:0005634	NM_117073	At.19290	#REF!	826596
A_84_P10795	Dihydroxyacetone kinase	chr3:6082400-6082253	GO:0042631|GO:0005737|GO:0004371|GO:0019375|GO:0009610|GO:0016036|GO:0006071|GO:0005524	NM_112658	At.38659	#REF!	821045
A_84_P259160	hypothetical protein	chr4:9918183-9918124	GO:0008150|GO:0003674|GO:0016020|GO:0009507	NM_117893	At.63702	#REF!	827507
A_84_P755077	hypothetical protein	chr2:17273927-17273986	GO:0005634	NM_001125024	At.73715	#REF!	818742
A_84_P20689	serine/threonine-protein phosphatase PP-X isozyme 2	chr5:22418437-22418572	GO:0016787|GO:0005575|GO:0004722	NM_124908	At.105	#REF!	835619
A_84_P164373	F-box/kelch-repeat protein	chr1:25278621-25278680	GO:0008150|GO:0003674|GO:0005737	NM_105415	At.35647	#REF!	843069
A_84_P786781	hypothetical protein	chr2:15032227-15032370	GO:0015996|GO:0009741|GO:0008150|GO:0003674|GO:0005575	NM_129134	At.28259	#REF!	818148
A_84_P846256	transducin/WD-40 repeat-containing protein	chr2:15610607-15610752	GO:0008150|GO:0000166|GO:0005575	NM_001036424	At.37461	#REF!	818292
A_84_P591642	cationic amino acid transporter 2	chr1:21464126-21464067	GO:0005773|GO:0005774|GO:0006635|GO:0016020|GO:0015171|GO:0009705|GO:0006810|GO:0016558|GO:0055085|GO:0048573|GO:0003333	NM_179491	At.43759	#REF!	842170
A_84_P839357	CBL-interacting serine/threonine-protein kinase 26	chr5:7221527-7221586	GO:0007165|GO:0004672|GO:0005886|GO:0004674|GO:0006468|GO:0005524|GO:0016772|GO:0005829	NM_180530	At.20987	#REF!	832246
A_84_P517738	DNA polymerase phi subunit	chr5:25761247-25761306	GO:0006260|GO:0003887|GO:0005634|GO:0003677|GO:0009165|GO:0006351|GO:0005829	NM_125838	At.27838	#REF!	836563
A_84_P13117	glutamate synthase 1 [NADH]	chr5:21709550-21709609	GO:0006807|GO:0045181|GO:0009651|GO:0010181|GO:0050660|GO:0006094|GO:0019676|GO:0003824|GO:0015930|GO:0006096|GO:0005829|GO:0005739|GO:0009536|GO:0048589|GO:0000166|GO:0009570|GO:0042128|GO:0051536|GO:0005506|GO:0006537|GO:0016639|GO:0016638|GO:0016040|GO:0008152|GO:0016491|GO:0046686|GO:0055114|GO:0009507	NM_001203600	At.8951	#REF!	835427
A_84_P789649		chr1:1943021-1942962			At.47669	#REF!
A_84_P796144	ethylene-responsive transcription factor 1A	chr4:9759655-9759596	GO:0006355|GO:0003700|GO:0009737|GO:0009738|GO:0042538|GO:0005634|GO:0003677|GO:0002679|GO:0035556|GO:0010200|GO:0005643|GO:0009414|GO:0009723|GO:0045893|GO:0009873		At.68141	#REF!	827464
A_84_P566922	ubiquitin-like protein ATG12B	chr3:4613651-4613592	GO:0003674|GO:0005737|GO:0006914|GO:0000045|GO:0009507	NM_112251	At.39312	#REF!	820611
A_84_P808417		chr4:011646464-011646523			At.23508	#REF!
A_84_P824053	Dof zinc finger protein DOF5.5	chr5:25069474-25069415	GO:0005515|GO:0006355|GO:0003700|GO:0048510|GO:0009658|GO:0005634|GO:0045892|GO:0003677	NM_125637	At.9300	#REF!	836364
A_84_P768357	bifunctional inhibitor/lipid-transfer protein/seed storage 2S albumin-like protein	chr5:22460925-22460984	GO:0006869|GO:0005576|GO:0008289	NM_124923	At.29444	#REF!	835634
A_84_P753341	hypothetical protein	chr1:10274528-10274469	GO:0008150|GO:0003674|GO:0005634		At.48245	#REF!	839810
(+)E1A_r60_a107						#REF!
A_84_P505985	pentatricopeptide repeat-containing protein	chr4:16721196-16721137	GO:0008150|GO:0009507	NM_119679	At.65456	#REF!	829665
A_84_P12437	putative protein phosphatase 2C 17	chr1:29421567-29421626	GO:0005886|GO:0005634|GO:0004722|GO:0003824	NM_202439	At.18010	#REF!	844156
A_84_P217728	hypothetical protein	chr2:17013245-17013304	GO:0005739|GO:0008150|GO:0003674|GO:0034976|GO:0009627|GO:0009853|GO:0005750	NM_129639	At.25019	#REF!	818673
A_84_P146548	putative sucrose-phosphatase 2	chr2:15055813-15055872	GO:0016791|GO:0005737|GO:0005986|GO:0000287|GO:0008152|GO:0005634|GO:0003824|GO:0050307|GO:0046686|GO:0009506|GO:0005829	NM_201880	At.14226	#REF!	818157
A_84_P257490	pleckstrin homology and lipid-binding START domain-containing protein	chr5:18470750-18470809	GO:0005739|GO:0000911|GO:0005543|GO:0006346|GO:0034968|GO:0000226|GO:0009909|GO:0031048|GO:0051567|GO:0008289	NM_123924	At.28292	#REF!	834592
A_84_P10725	DNA repair protein RAD50	chr2:13608614-13608673	GO:0009640|GO:0030870|GO:0016567|GO:0019915|GO:0010182|GO:0010162|GO:0007267|GO:0005634|GO:0009909|GO:0006606|GO:0009933|GO:0009793|GO:0006302|GO:0000911|GO:0009616|GO:0005737|GO:0009845|GO:0000723|GO:0006396|GO:0016233|GO:0000226|GO:0022402|GO:0006312|GO:0050826|GO:0005524|GO:0010267|GO:0010228|GO:0007346|GO:0004518|GO:0006281|GO:0010048|GO:0035196|GO:0008270|GO:0009560	NM_128757	At.65745	#REF!	817756
(+)E1A_r60_1						#REF!
A_84_P11769	chaperonin CPN60	chr3:8672069-8672221	GO:0042542|GO:0005774|GO:0034976|GO:0005794|GO:0009408|GO:0005507|GO:0006626|GO:0005524|GO:0009644|GO:0005829|GO:0005739|GO:0042026|GO:0022626|GO:0006457|GO:0005759|GO:0007005|GO:0051131|GO:0044267|GO:0046686	NM_113304	At.25152	#REF!	821983
A_84_P787909	hypothetical protein	chr1:23584210-23584151	GO:0008150|GO:0003674|GO:0009570|GO:0010207|GO:0009507	NM_105039	At.36100	#REF!	842666
A_84_P753493	hypothetical protein	chr1:3980906-3980233	GO:0008150|GO:0003674|GO:0005575	NM_001084050	At.51273	#REF!	5007687
A_84_P850296	hydroxyproline-rich glycoprotein family protein	chr3:20967959-20968018	GO:0008150|GO:0003674|GO:0005634	NM_115518	At.47969	#REF!	824826
A_84_P23520	putative LRR receptor-like serine/threonine-protein kinase	chr1:20995078-20995019	GO:0004672|GO:0016020|GO:0005886|GO:0004674|GO:0006468|GO:0004713|GO:0005524|GO:0016772	NM_104491	At.52228	#REF!	842065
A_84_P163193	hypothetical protein	chr4:851282-851223	GO:0008150|GO:0003674|GO:0005634	NM_116427	At.34349	#REF!	828190
A_84_P19590	alpha,alpha-trehalose-phosphate synthase [UDP-forming] 5	chr4:9879986-9880045	GO:0016757|GO:0008152|GO:0000023|GO:0005992|GO:0043085|GO:0004805|GO:0003824|GO:0019252|GO:0003825	NM_117886	At.4501	#REF!	827498
A_84_P843833	long-chain acyl-CoA synthetase 6	chr3:1787243-1787108	GO:0001676|GO:0006635|GO:0016020|GO:0010193|GO:0006631|GO:0006633|GO:0003824|GO:0002213|GO:0009507|GO:0005777|GO:0004467	NM_111471	At.25229	#REF!	819767
A_84_P10363	purine permease 1	chr1:9862288-9862229	GO:0010184|GO:0016020|GO:0005887|GO:0015211|GO:0005345|GO:0006863|GO:0015931|GO:0009507	NM_102588	At.14731	#REF!	839717
A_84_P23022	aminoacylase	chr1:16928087-16928146	GO:0006520|GO:0005737|GO:0016787|GO:0005783|GO:0008152|GO:0004046|GO:0009507	NM_103563	At.66852	#REF!	841046
A_84_P592181	hypothetical protein	chr5:2869517-2869458	GO:0005739|GO:0008150|GO:0003674	NM_203023	At.48013	#REF!	2745982
A_84_P760764		chr3:002882560-002882501				#REF!
A_84_P856515	putative aquaporin PIP1-4	chr4:187562-187503	GO:0005215|GO:0016020|GO:0005886|GO:0015250|GO:0010106|GO:0009414|GO:0006810|GO:0006826|GO:0016021|GO:0006833	NM_202760	At.20892	#REF!	827956
A_84_P22128	putative acetyl-CoA carboxylase biotin-containing subunit	chr3:5318930-5319081	GO:0030003|GO:0070838|GO:0009507	NM_180260	At.5618	#REF!	820812
A_84_P22238	structural maintenance of chromosomes 1	chr3:20243527-20243679	GO:0005215|GO:0006396|GO:0051276|GO:0016246|GO:0005694|GO:0006346|GO:0045492|GO:0005634|GO:0010413|GO:0022402|GO:0005524|GO:0010073|GO:0009630|GO:0010638|GO:0008278|GO:0007059|GO:0009888|GO:0007062|GO:0009887|GO:0045893|GO:0010014|GO:0009855|GO:0033044|GO:0009507	NM_001203163	At.21240	#REF!	824632
A_84_P181704	myb-related protein 3R-1	chr4:15795254-15795313	GO:0000911|GO:0006355|GO:0003700|GO:0003713|GO:0005634|GO:0003677	NM_202989	At.2235	#REF!	829409
A_84_P23864	RING/U-box domain-containing protein	chr2:15603829-15603770	GO:0010260|GO:0008270|GO:0005634	NM_201889	At.28350	#REF!	818291
A_84_P849748	Myosin family protein with Dil domain	chr5:6926942-6926883	GO:0030048|GO:0048467|GO:0010154|GO:0016459|GO:0009791|GO:0005524|GO:0003774|GO:0010090|GO:0010091|GO:0016049|GO:0048768|GO:0051645|GO:0060151|GO:0051646|GO:0009506|GO:0051301	NM_001161252	At.43864	#REF!	832171
A_84_P757039	vacuolar cation/proton exchanger 1	chr2:15990315-15990256	GO:0005515|GO:0009651|GO:0044242|GO:0008324|GO:0006882|GO:0009624|GO:0070838|GO:0032880|GO:0007030|GO:0015368|GO:0006816|GO:0006833|GO:0019761|GO:0006812|GO:0005773|GO:0005774|GO:0009705|GO:0055062|GO:0015085|GO:0030003|GO:0055085|GO:0030026|GO:0009631|GO:0016020|GO:0009750|GO:0015369|GO:0016021|GO:0009507	NM_201901	At.12459	#REF!	818395
A_84_P862058	polygalacturonase inhibitory protein-like protein	chr3:3875997-3875938	GO:0004857|GO:0010228|GO:0008134	NM_202562	At.17445	#REF!	820391
A_84_P851343	Root hair defective 3 GTP-binding protein RHD3	chr3:4570258-4570110	GO:0043090|GO:0006820|GO:0016817|GO:0030036|GO:0005886|GO:0005783|GO:0006865|GO:0005634|GO:0006862|GO:0006886|GO:0043269|GO:0009932|GO:0016051|GO:0043069|GO:0005737|GO:0006612|GO:0048765|GO:0010363|GO:0005774|GO:0015696|GO:0048527|GO:0005525|GO:0010053|GO:0006888|GO:0000902|GO:0009832|GO:0015802|GO:0006944|GO:0016049|GO:0048193|GO:0030243	NM_112241	At.23248	#REF!	820600
A_84_P808539	ATP synthase gamma chain 1	chr4:2351701-2351642	GO:0019344|GO:0009773|GO:0019288|GO:0006364|GO:0009657|GO:0009695|GO:0009772|GO:0030154|GO:0009535|GO:0006754|GO:0046961|GO:0009534|GO:0009106|GO:0009579|GO:0030234|GO:0009108|GO:0006733|GO:0006636|GO:0035304|GO:0015986|GO:0044272|GO:0019748|GO:0000023|GO:0009072|GO:0009965|GO:0008652|GO:0009941|GO:0019684|GO:0043085|GO:0019252|GO:0000096|GO:0016020|GO:0009544|GO:0006766|GO:0046933|GO:0045261|GO:…	NM_116702	At.291	#REF!	825797
A_84_P21630	yippee-like zinc-binding protein	chr5:21897238-21897179	GO:0008150|GO:0005634	NM_124773	At.29526	#REF!	835477
A_84_P67794	hypothetical protein	chr5:22291707-22291766	GO:0005773|GO:0008150|GO:0003674|GO:0010260	NM_124869	At.7202	#REF!	835578
A_84_P511186	nuclear pore complex component Nup93/Nic96 domain-containing protein	chr3:21220851-21220792	GO:0005515|GO:0005643|GO:0006810|GO:0005634|GO:0005635	NM_115595	At.53966	#REF!	824902
A_84_P828485	E3 ubiquitin protein ligase DRIP2	chr2:13029071-13029130	GO:0005515|GO:0004842|GO:0016567|GO:0009414|GO:0008270|GO:0005634|GO:0051865	NM_128610	At.14726	#REF!	817608
A_84_P795717		chr3:20550653-20550712			At.67973	#REF!
A_84_P853052		chr3:000681242-000681297				#REF!
A_84_P568853	UBX domain-containing protein	chr4:6640929-6640870	GO:0008150|GO:0005737|GO:0005886|GO:0006499	NM_117147	At.27791	#REF!	826675
A_84_P528878	zinc induced facilitator-like 2 protein	chr3:15658835-15658894	GO:0015144|GO:0016020|GO:0005886|GO:0005351|GO:0016021|GO:0009624|GO:0055085	NM_114247	At.36230	#REF!	823490
A_84_P100696	hypothetical protein	chr1:7814837-7814778	GO:0008150|GO:0003674|GO:0009507	NM_102064	At.26621	#REF!	838819
A_84_P817264	Flowering time control protein FPA	chr2:18030779-18030720	GO:0009553|GO:0010228|GO:0006378|GO:0009911|GO:0005737|GO:0000166|GO:0003723|GO:0005634|GO:0009790|GO:0031048|GO:0003676|GO:0000785	NM_129902	At.12188	#REF!	818942
A_84_P798596	farnesylated protein 6	chr4:18034514-18034573	GO:0005515|GO:0005886|GO:0005634|GO:0010286|GO:0046872|GO:0030001|GO:0009506	NM_120019	At.21139	#REF!	830015
A_84_P598436	Rubisco methyltransferase family protein	chr5:4604005-4604269	GO:0008150|GO:0003674|GO:0009570|GO:0009507	NM_121430	At.28593	#REF!	831276
A_84_P245515	phosphoglycerate mutase-like protein	chr5:25228366-25228307	GO:0016556|GO:0008152|GO:0009965|GO:0003824|GO:0030154|GO:0009507	NM_125679	At.29029	#REF!	836405
A_84_P845140	SH3 domain-containing protein	chr4:16545636-16545577	GO:0008150|GO:0030276|GO:0005829	NM_119632	At.2311	#REF!	829618
A_84_P14293	sulfate transmembrane transporter	chr1:30196237-30196296	GO:0005773|GO:0005215|GO:0015116|GO:0009705|GO:0015098|GO:0015689|GO:0006810|GO:0016021|GO:0055085|GO:0090414	NM_106680	At.74903	#REF!	844371
A_84_P847904	PGR5-like protein 1B	chr4:7177545-7176988	GO:0015996|GO:0009535|GO:0015979|GO:0003674|GO:0009773|GO:0009507	NM_117266	At.23036	#REF!	826803
A_84_P19081	lysine histidine transporter-like 6	chr1:8964919-8964860	GO:0016020|GO:0015171|GO:0005886|GO:0006865	NM_102364	At.41322	#REF!	839139
A_84_P19632	arabinogalactan protein 15	chr5:3784439-3784498	GO:0005886|GO:0031225	NM_121212	At.5118	#REF!	831046
A_84_P17506	Concanavalin A-like lectin family protein	chr3:20026356-20026415	GO:0008150|GO:0000394|GO:0048439|GO:0009887|GO:0009086|GO:0010051|GO:0048519|GO:0009855	NM_115268	At.922	#REF!	824575
A_84_P11736	golgin candidate 6	chr3:10193841-10193782	GO:0005794|GO:0005795|GO:0000956|GO:0048280|GO:0005634|GO:0009791|GO:0006886|GO:0005829|GO:0005737|GO:0016020|GO:0000139|GO:0009639|GO:0008565|GO:0048193|GO:0032527|GO:0006486|GO:0007033	NM_113669	At.23625	#REF!	822375
A_84_P858092		chr1:608084-608026			At.24204	#REF!
A_84_P830595	WRC, zf-4CXXC-R1 transcription factor and jumonji domain-containing protein	chr1:2924918-2924859	GO:0006355|GO:0003700|GO:0008270|GO:0005634	NM_001035930	At.10382	#REF!	837427
A_84_P222519	O-methyltransferase-like protein	chr1:7399831-7399772	GO:0008168|GO:0046983|GO:0005634|GO:0008171|GO:0005829	NM_101967	At.43828	#REF!	838709
A_84_P230999	hypothetical protein	chr5:22305510-22305569	GO:0003674|GO:0005634	NM_001125965	At.7207	#REF!	835583
A_84_P818272	hypothetical protein	chr2:13685178-13685119	GO:0003674|GO:0005737|GO:0005886|GO:0009737|GO:0046686|GO:0005829	NM_128783	At.47751	#REF!	817784
A_84_P861701	chlorophyll a-b binding protein CP29.2	chr3:2717980-2718039	GO:0019344|GO:0015979|GO:0035304|GO:0006364|GO:0009637|GO:0009941|GO:0019684|GO:0009644|GO:0009535|GO:0010114|GO:0016168|GO:0016020|GO:0009744|GO:0009765|GO:0009534|GO:0009579|GO:0010155|GO:0010218|GO:0009507	NM_111728	At.21828	#REF!	820043
A_84_P821310	methyl-CPG-binding domain protein 02	chr5:13525091-13525032	GO:0008150|GO:0008270|GO:0005634|GO:0019899|GO:0051747|GO:0003677	NM_203121	At.24132	#REF!	833487
A_84_P787209	DEK, chromatin associated protein	chr5:16818492-16818433	GO:0016592|GO:0005634	NM_123571	At.30192	#REF!	834211
A_84_P19829	peroxidase 67	chr5:23599885-23599826	GO:0004601|GO:0005576|GO:0006979|GO:0055114|GO:0020037	NM_125225	At.29283	#REF!	835952
A_84_P13846	urease accessory protein F	chr1:7667500-7667559	GO:0006807|GO:0005737|GO:0048554|GO:0006661|GO:0016151	NM_102032	At.49902	#REF!	838786
A_84_P785669	SCP1-like small phosphatase 4b	chr4:010046768-010046709	GO:0016791|GO:0006470|GO:0005634|GO:0008420		At.21834	#REF!	827539
A_84_P179334	putative LRR receptor-like serine/threonine-protein kinase	chr1:25390970-25391029	GO:0009616|GO:0004672|GO:0005886|GO:0035196|GO:0016301|GO:0004674|GO:0007267|GO:0006468|GO:0005524|GO:0016772|GO:0010267	NM_105440	At.26636	#REF!	843097
A_84_P10520	Winged helix-turn-helix transcription repressor DNA-binding protein	chr1:29143731-29143790	GO:0043565|GO:0006355|GO:0003700|GO:0005634|GO:0003677	NM_106405	At.34454	#REF!	844092
A_84_P60330	receptor like protein 53	chr5:9523613-9523554	GO:0007165|GO:0016301|GO:0006952|GO:0005576	NM_122588	At.65554	#REF!	832764
A_84_P13274	nuclear transcription factor Y subunit C-9	chr1:2883779-2883838	GO:0043565|GO:0005622|GO:0006355|GO:0005737|GO:0003700|GO:0005634|GO:0003677|GO:0005829	NM_100768	At.22258	#REF!	837417
A_84_P21546	photosystem II stability/assembly factor HCF136	chr5:7780228-7780444	GO:0031977|GO:0006364|GO:0009657|GO:0006098|GO:0009902|GO:0009535|GO:0010114|GO:0009570|GO:0009533|GO:0009534|GO:0009579|GO:0042744|GO:0010218|GO:0030095|GO:0035304|GO:0016117|GO:0009637|GO:0009941|GO:0034660|GO:0010304|GO:0006461|GO:0042793|GO:0009543|GO:0010027|GO:0010207|GO:0045893|GO:0015995|GO:0046686|GO:0009507	NM_122218	At.5360	#REF!	832376
A_84_P827109	Mitochondrial transcription termination factor family protein	chr4:8379306-8379445	GO:0005739|GO:0003674|GO:0009651|GO:0009737|GO:0009658|GO:0006970	NM_117541	At.33263	#REF!	827109
A_84_P18673	myb domain protein 29	chr5:2448217-2448276	GO:0006355|GO:0003700|GO:0009682|GO:0050832|GO:0009611|GO:0005634|GO:0009739|GO:0010439|GO:0010438|GO:0003677|GO:0009617|GO:0009753|GO:0009751	NM_120851	At.9094	#REF!	830662
A_84_P23047	serine carboxypeptidase-like 25	chr3:370972-370913	GO:0004185|GO:0006508|GO:0005576	NM_111077	At.21481	#REF!	821207
A_84_P11618	disease resistance-responsive, dirigent domain-containing protein	chr1:2397669-2397610	GO:0008150|GO:0003674|GO:0005576	NM_202053	At.72708	#REF!	2745746
A_84_P239015	hypothetical protein	chr1:29623990-29623931	GO:0008150|GO:0003674|GO:0006661|GO:0005634	NM_106526	At.45805	#REF!	844215
A_84_P151098	cysteine-rich repeat secretory protein 2	chr1:26653515-26653574	GO:0006914|GO:0005576|GO:0042742|GO:0009506|GO:0051707	NM_105737	At.42976	#REF!	843406
A_84_P12864	unfertilized embryo sac 16 protein / transcription factor	chr4:7936930-7936871	GO:0009567|GO:0003700|GO:0005634	NM_001036549	At.22199	#REF!	826998
A_84_P862697	DNAJ heat shock N-terminal domain-containing protein	chr1:6440230-6440713	GO:0006457|GO:0005783|GO:0031072|GO:0048573|GO:0009507	NM_001160878	At.28430	#REF!	838451
A_84_P129746	protein TRF-like 7	chr1:2122755-2122903	GO:0003700|GO:0009753|GO:0009751|GO:0003677	NM_148439	At.49861	#REF!	837201
A_84_P855653	methyl esterase 11	chr3:11648794-11649605	GO:0016787	NM_113902	At.36859	#REF!	822677
A_84_P154775	UBP1 interacting protein 1a	chr2:9388564-9388505	GO:0000166|GO:0000398|GO:0003723|GO:0017091|GO:0005634|GO:0048255|GO:0003676	NM_127778	At.25483	#REF!	816744
A_84_P756553	basic pentacysteine 7	chr2:14930285-14930344	GO:0006355|GO:0030422|GO:0003700|GO:0048522|GO:0035196|GO:0000398|GO:0009688|GO:0005634|GO:0045893|GO:0009410|GO:0003677|GO:0043687	NM_001084540	At.37658	#REF!	818120
A_84_P530784	methyl-CPG-binding domain 1	chr4:11947466-11947407	GO:0008150|GO:0008327|GO:0008270|GO:0005634|GO:0051747|GO:0003677|GO:0009507	NM_118401	At.32504	#REF!	828371
A_84_P13023	thioredoxin F2	chr5:5363975-5363916	GO:0009570|GO:0009534|GO:0006662|GO:0015035|GO:0009055|GO:0045454|GO:0043085|GO:0008047|GO:0009507|GO:0005829	NM_121645	At.6451	#REF!	831501
A_84_P786466	Cyclopropane-fatty-acyl-phospholipid synthase	chr3:8421874-8421933	GO:0008610|GO:0005737	NM_001203025	At.26450	#REF!	821929
A_84_P18849	hypothetical protein	chr5:4848697-4848756	GO:0015996|GO:0000023|GO:0019252	NM_121501	At.9888	#REF!	831349
A_84_P23179	C2H2-type zinc finger protein	chr3:19875943-19876002	GO:0035556|GO:0002679|GO:0006355|GO:0010200|GO:0003700|GO:0008270|GO:0005634|GO:0003676	NM_115220	At.49399	#REF!	824528
A_84_P123822	AP2-like ethylene-responsive transcription factor SNZ	chr2:16389091-16389032	GO:0006355|GO:0003700|GO:0005730|GO:0007275|GO:0005634|GO:0003677	NM_179982	At.27296	#REF!	818510
A_84_P793001	lipoxygenase 3	chr1:5977523-5977582	GO:0034440|GO:0009611|GO:0009620|GO:0009693|GO:0006952|GO:0009695|GO:0048653|GO:0009644|GO:0009555|GO:0010200|GO:0009753|GO:0009901|GO:0016165|GO:0080086|GO:0040007|GO:0009507	NM_101603	At.20467	#REF!	838314
A_84_P853070	CAAX amino terminal protease family protein	chr2:8933719-8933660	GO:0003674|GO:0016020|GO:0006508	NM_127637	At.21608	#REF!	816602
A_84_P854445	pentatricopeptide repeat-containing protein	chr1:2514711-2514652	GO:0003674|GO:0031425|GO:0009507	NM_100682	At.43030	#REF!	837325
A_84_P22635	30S ribosomal protein 3-2	chr5:5143836-5143895	GO:0005622|GO:0009536|GO:0003735|GO:0005840|GO:0006412|GO:0009507	NM_121581	At.66680	#REF!	831432
A_84_P21338	cysteine/histidine-rich C1 domain-containing protein	chr4:755305-755364	GO:0005634|GO:0047134|GO:0055114	NM_116404	At.54088	#REF!	828012
A_84_P514608	hypothetical protein	chr3:2757667-2757608	GO:0008150|GO:0003674|GO:0005634	NM_202533	At.49599	#REF!	2745876
A_84_P862121	glycoside hydrolase family 28 protein / polygalacturonase (pectinase) family protein	chr3:5750135-5750194	GO:0005773|GO:0046777|GO:0009651|GO:0005975|GO:0009505|GO:0004650|GO:0009637|GO:0007030|GO:0010155|GO:0006816|GO:0005576|GO:0048767	NM_112559	At.22797	#REF!	820938
A_84_P11277	receptor like protein 57	chr5:26342458-26342399	GO:0007165	NM_125980	At.28891	#REF!	836712
A_84_P10166	nuclear factor Y, subunit B12	chr5:2637049-2637108	GO:0043565|GO:0005622|GO:0006355|GO:0003700|GO:0005634|GO:0003677	NM_120902	At.23541	#REF!	830715
A_84_P136605	hypothetical protein	chr4:15520214-15520155	GO:0006888|GO:0008150|GO:0005783|GO:0006007|GO:0030246|GO:0009507	NM_119365	At.31685	#REF!	829345
A_84_P516350	hypothetical protein	chr2:18124250-18124309	GO:0008150|GO:0003674|GO:0009507	NM_129934	At.37032	#REF!	818974
A_84_P282820	dihydrodipicolinate reductase 1	chr2:18221883-18221824	GO:0000166|GO:0009570|GO:0009089|GO:0070402|GO:0008839|GO:0055114|GO:0009507	NM_129966	At.36804	#REF!	819009
A_84_P862212	AAA-type ATPase-like protein	chr2:18749857-18749798	GO:0017111|GO:0006635|GO:0000166|GO:0005634|GO:0016558|GO:0005524	NM_130112	At.36623	#REF!	819158
(+)E1A_r60_n9						#REF!
A_84_P10592	F-box/kelch-repeat protein SKIP11	chr1:4890446-4890387	GO:0008150|GO:0003674|GO:0005634	NM_101299	At.41976	#REF!	837994
A_84_P808060	40S ribosomal protein S23-2	chr5:693552-693405	GO:0005622|GO:0005737|GO:0005794|GO:0003735|GO:0022626|GO:0022627|GO:0015935|GO:0005840|GO:0006412	NM_120374	At.22945	#REF!	831724
A_84_P824463	wound-responsive protein-like protein	chr1:7575004-7575213	GO:0003674|GO:0006635|GO:0009611|GO:0005634|GO:0016558	NM_202151	At.43558	#REF!	838762
A_84_P767853	magnesium transporter MRS2-2	chr5:25807287-25807228	GO:0016020|GO:0046873|GO:0015095|GO:0005634|GO:0055085|GO:0030001	NM_125852	At.9122	#REF!	836577
A_84_P22882	glutaredoxin-C3	chr1:29074470-29074623	GO:0005737|GO:0019243|GO:0005794|GO:0008794|GO:0015035|GO:0009055|GO:0045454	NM_106386	At.28509	#REF!	844073
A_84_P812965	cystathionine gamma-synthase	chr3:40233-40081	GO:0006520|GO:0001887|GO:0003962|GO:0009570|GO:0030170|GO:0009086|GO:0003824|GO:0006730|GO:0009507	NM_110977	At.20198	#REF!	821292
A_84_P13459	hypothetical protein	chr1:23785385-23785234	GO:0008150|GO:0003674|GO:0005886|GO:0005634	NM_105081	At.36050	#REF!	842712
A_84_P587597	esterase/lipase domain-containing protein	chr4:8225800-8225741	GO:0010228|GO:0005737|GO:0005886|GO:0016926|GO:0050665	NM_117506	At.33296	#REF!	827070
A_84_P10499	arogenate dehydratase 6	chr1:2589055-2588996	GO:0047769|GO:0010048|GO:0009094|GO:0004664|GO:0048440|GO:0043481|GO:0009507	NM_100698	At.16611	#REF!	837345
A_84_P118462	hypothetical protein	chr2:12148723-12148664	GO:0008150|GO:0003674	NM_128400	At.28147	#REF!	817388
A_84_P785230	peroxin 3	chr1:17985867-17985926	GO:0005739|GO:0003674|GO:0007031|GO:0005779|GO:0005777	NM_001160938	At.18897	#REF!	841285
A_84_P808358	GATA transcription factor 10	chr1:2483584-2483525	GO:0043565|GO:0006355|GO:0003700|GO:0008270|GO:0005634	NM_202061	At.27130	#REF!	837315
A_84_P713061		chr5:000213212-000213271				#REF!
A_84_P823145	Sterile alpha motif (SAM) domain-containing protein	chr1:26428450-26428711	GO:0045132|GO:0042138|GO:0007062|GO:0005634|GO:0031048|GO:0033044|GO:0007131	NM_105686	At.10299	#REF!	843354
A_84_P515622	Alpha/beta hydrolase related protein	chr3:20738773-20738832	GO:0005739|GO:0003674|GO:0009970	NM_115446	At.45920	#REF!	824754
A_84_P10671	RNA recognition motif-containing protein	chr2:12220331-12220390	GO:0000166|GO:0008270|GO:0005634|GO:0003676	NM_128414	At.38609	#REF!	817402
A_84_P19338	proteasome subunit alpha type-4	chr3:7792915-7792856	GO:0005773|GO:0006511|GO:0000502|GO:0005839|GO:0009651|GO:0006094|GO:0006096|GO:0004298|GO:0005829|GO:0019773|GO:0004175|GO:0022626|GO:0051603|GO:0008233|GO:0046686	NM_113108	At.20713	#REF!	821774
A_84_P14671	SHI-related sequence 6	chr3:20147301-20147242	GO:0008150|GO:0003674|GO:0010014|GO:0010073|GO:0009855|GO:0009507	NM_115303	At.26489	#REF!	824609
A_84_P22417	nuclear transcription factor Y subunit B-3	chr4:8345087-8345146	GO:0043565|GO:0005622|GO:0006355|GO:0003700|GO:0005634|GO:0003677	NM_117534	At.33269	#REF!	827101
A_84_P17444	prolyl 4-hydroxylase	chr3:10676330-10676271	GO:0005802|GO:0005774|GO:0034976|GO:0005794|GO:0031418|GO:0005506|GO:0005576|GO:0009627|GO:0018401|GO:0016491|GO:0016706|GO:0016705|GO:0055114|GO:0005768	NM_001203065	At.28279	#REF!	822478
A_84_P20612	phosphoglucan, water dikinase	chr5:9267450-9267509	GO:0005975|GO:0019200|GO:0003824|GO:0005524|GO:0019252|GO:0009664|GO:0009536|GO:0016310|GO:0046777|GO:0051752|GO:0016301|GO:0009570|GO:0005982|GO:0030246|GO:0005983|GO:2001070|GO:0000272|GO:0009507	NM_122538	At.20942	#REF!	832706
A_84_P14759	AAA-type ATPase family protein	chr4:10333590-10333649	GO:0006260|GO:0017111|GO:0009360|GO:0005886|GO:0000166|GO:0003887|GO:0005634|GO:0010014|GO:0005524|GO:0003677|GO:0010073|GO:0009855	NM_117998	At.24326	#REF!	827616
A_84_P15063	metal transporter Nramp4	chr5:26863521-26863580	GO:0005773|GO:0015691|GO:0015692|GO:0005215|GO:0005774|GO:0006875|GO:0009624|GO:0055072|GO:0030001|GO:0015103|GO:0006879|GO:0005737|GO:0016020|GO:0005384|GO:0046873|GO:0010039|GO:0006810|GO:0006828|GO:2000379|GO:0042742	NM_126133	At.19993	#REF!	836868
A_84_P19791	CC-NBS-LRR class disease resistance protein	chr5:26718948-26718889	GO:0043531|GO:0006952|GO:0005634	NM_126090	At.28651	#REF!	836825
A_84_P601857	MFS transporter, OPA family, solute carrier family 37	chr4:9777715-9777656	GO:0005774|GO:0055062|GO:0008643|GO:0005351|GO:0016021|GO:0015706|GO:0055085|GO:0009507	NM_117861	At.48872	#REF!	827470
A_84_P16870	replication factor-A protein 1-like protein	chr5:18401450-18401509	GO:0006260|GO:0008270|GO:0005634|GO:0003676|GO:0003677	NM_123908	At.30014	#REF!	834576
A_84_P530870		chr5:2413925-2414269	GO:0016020|GO:0000280			#REF!
A_84_P12124	patellin-1	chr1:27150529-27150588	GO:0005773|GO:0005215|GO:0009651|GO:0005794|GO:0005886|GO:0005634|GO:0002020|GO:0006972|GO:0006096|GO:0005829|GO:0009266|GO:0016020|GO:0009860|GO:0006810|GO:0007030|GO:0048767|GO:0016021|GO:0006833|GO:0048046|GO:0046686|GO:0009506|GO:0009507	NM_105873	At.43384	#REF!	843546
A_84_P228509	BI1-like protein	chr4:8845482-8845541	GO:0006944|GO:0016197|GO:0006623|GO:0048193|GO:0016192	NM_117636	At.20495	#REF!	827218
A_84_P19087	TATA-box-binding protein 2	chr1:20726307-20726169	GO:0005515|GO:0006352|GO:0006355|GO:0006367|GO:0017025|GO:0005634|GO:0003677	NM_104427	At.192	#REF!	841999
A_84_P18038	tubulin alpha-1 chain	chr1:24052106-24052165	GO:0051258|GO:0005886|GO:0005874|GO:0003924|GO:0006094|GO:0005525|GO:0005829|GO:0006184|GO:0043234|GO:0005737|GO:0005198|GO:0015630|GO:0007010|GO:0005200|GO:0007017|GO:0010498|GO:0007018	NM_105148	At.328	#REF!	842782
A_84_P856259	phosphoinositide phospholipase C8	chr3:17423431-17423490	GO:0035556|GO:0006629|GO:0007165|GO:0004629|GO:0008081|GO:0004435	NM_114596	At.47563	#REF!	823882
A_84_P716347	Beta-galactosidase related protein	chr2:1526015-1525956	GO:0005739|GO:0005975|GO:0004553	NM_001124794	At.19914	#REF!	6241027
A_84_P868732	peptide alpha-N-acetyltransferase	chr5:4447817-4447758	GO:0051604|GO:0010228|GO:0005737|GO:0008080|GO:0008152	NM_121381	At.9249	#REF!	831223
A_84_P206238	chaperone protein dnaJ 2	chr5:7304009-7303950	GO:0042542|GO:0005737|GO:0009408|GO:0005886|GO:0006457|GO:0031072|GO:0051082|GO:0005524|GO:0009644|GO:0009506|GO:0006499|GO:0005829	NM_122127	At.20861	#REF!	832267
A_84_P92959	heat intolerant 1 protein	chr1:18708507-18708448	GO:0005739|GO:0000911|GO:0005215|GO:0009408|GO:0005886|GO:0006890|GO:0006810|GO:0000226|GO:0006970|GO:0005829	NM_001198259	At.23430	#REF!	841472
A_84_P11843	haloacid dehalogenase-like hydrolase domain-containing protein	chr3:20760924-20760865	GO:0016791|GO:0007623|GO:0005634|GO:0048767	NM_115454	At.23489	#REF!	824762
A_84_P224949	hypothetical protein	chr3:19323515-19323574	GO:0008150|GO:0003674|GO:0006661	NM_202686	At.70198	#REF!	2745960
A_84_P166243	hypothetical protein	chr5:26521783-26521724	GO:0009507	NM_126040	At.8554	#REF!	836774
A_84_P75964	glycine-rich protein	chr4:5188031-5187972	GO:0042542|GO:0008150|GO:0003674|GO:0034976|GO:0006984|GO:0009408|GO:0006457|GO:0031348|GO:0071216|GO:0009644	NM_001203759	At.33767	#REF!	826373
A_84_P546946	Putative methyltransferase family protein	chr5:20111072-20111013	GO:0008150|GO:0003674|GO:0005737	NM_124334	At.68529	#REF!	835018
A_84_P816321	glutathione gamma-glutamylcysteinyltransferase 1	chr5:17735651-17735710	GO:0052544|GO:0046685|GO:0009697|GO:0050832|GO:0009409|GO:0042344|GO:0009814|GO:0046870|GO:0046872|GO:0005829|GO:0000165|GO:0010038|GO:0006612|GO:0009595|GO:0009862|GO:0010310|GO:0010363|GO:0042742|GO:0009867|GO:0005507|GO:0016756|GO:0015446|GO:0019684|GO:0043900|GO:0010200|GO:0031348|GO:0046938|GO:0015700|GO:0002831|GO:0071992|GO:0046686|GO:0009507	NM_123774	At.7305	#REF!	834430
A_84_P547725	hypothetical protein	chr5:2974075-2974219	GO:0008150|GO:0003674|GO:0005575	NM_120995	At.54787	#REF!	830817
A_84_P16456	pentatricopeptide repeat-containing protein	chr3:7564976-7565035	GO:0005739|GO:0008150	NM_113042	At.50210	#REF!	821701
A_84_P846684	hydroquinone glucosyltransferase	chr4:462895-462836	GO:0006805|GO:0009651|GO:0016758|GO:0016757|GO:0042178|GO:0009611|GO:0009636|GO:0009805|GO:0005634|GO:0008194|GO:0009963|GO:0035251|GO:0006612|GO:0008152|GO:0010363	NM_001203720	At.22609	#REF!	827912
A_84_P129226	RNA polymerase II transcription mediator	chr3:1300625-1300684	GO:0005515|GO:0008284|GO:0006357|GO:0016592|GO:0006486|GO:0005634|GO:0045893|GO:0009506|GO:0009630	NM_111346	At.18555	#REF!	819634
A_84_P822525	Dof zinc finger protein DOF1.7	chr1:19174813-19174871	GO:0006355|GO:0010200|GO:0003700|GO:0008270|GO:0005634|GO:0003677	NM_104048	At.256	#REF!	841595
A_84_P294174	putative WRKY transcription factor 36	chr1:26277338-26277279	GO:0043565|GO:0006355|GO:0003700|GO:0015698|GO:0005634	NM_105649	At.26515	#REF!	843317
A_84_P16180	putative receptor-like protein kinase	chr1:3683703-3683762	GO:0035556|GO:0004672|GO:0005886|GO:0016301|GO:0004674|GO:0009693|GO:0009738|GO:0009723|GO:0006468|GO:0005524|GO:0016772	NM_100978	At.42154	#REF!	837646
A_84_P24037	Polyol transporter 5	chr3:6489155-6489096	GO:0043090|GO:0005215|GO:0015591|GO:0005886|GO:0022857|GO:0055085|GO:0015575|GO:0015576|GO:0015144|GO:0015168|GO:0016020|GO:0015148|GO:0031348|GO:0022891|GO:0015145|GO:0006810|GO:0005354|GO:0005351|GO:0016021|GO:0005365|GO:0005355	NM_112769	At.6395	#REF!	821416
A_84_P822429	armadillo/beta-catenin-like repeat-containing protein	chr1:300092-300033	GO:0005575	NM_001083975	At.26641	#REF!	839264
A_84_P845875	rhodanese-like domain-containing protein	chr4:13826624-13826565	GO:0009535|GO:0003674|GO:0009534|GO:0007568|GO:0000023|GO:0009941|GO:0043085|GO:0006098|GO:0019252|GO:0009507	NM_118909	At.24242	#REF!	828884
A_84_P176254	pentatricopeptide repeat-containing protein	chr5:24528364-24528305	GO:0005739|GO:0000085|GO:0009640|GO:0003723|GO:0010388|GO:0009220|GO:0005634	NM_125489	At.8467	#REF!	836217
A_84_P559833	pentatricopeptide repeat-containing protein	chr3:4574069-4574128	GO:0005739|GO:0008150	NM_112242	At.50181	#REF!	820601
A_84_P256200	protein dehydration-INDUCED 19-4	chr3:2134277-2134336	GO:0009414|GO:0005634|GO:0009507	NM_001161122	At.40468	#REF!	819861
A_84_P813683	pyruvate dehydrogenase E1 component subunit alpha	chr1:48944-48802	GO:0005739|GO:0009536|GO:0009570|GO:0008152|GO:0016624|GO:0009941|GO:0004739|GO:0006096|GO:0055114|GO:0043231|GO:0009507|GO:0005829	NM_099991	At.20069	#REF!	839429
A_84_P276680	microtubule-associated protein 65-2	chr4:13478706-13478647	GO:0009524|GO:0051258|GO:0008283|GO:0009909|GO:0016458|GO:0010564|GO:0000911|GO:0003674|GO:0000910|GO:0009574|GO:0042023|GO:0000087|GO:0055028|GO:0006275|GO:0007131|GO:0051322|GO:0000280|GO:0010389|GO:0016572|GO:0000226|GO:0034968|GO:0022402|GO:0048528|GO:0051225|GO:0045010|GO:0007129|GO:0007000|GO:0007067|GO:0051302	NM_118810	At.32160	#REF!	828783
A_84_P786374	chloride channel protein CLC-d	chr5:9194494-9194553	GO:0005802|GO:0006821|GO:0005247|GO:0055085|GO:0005253|GO:0009826|GO:0030002|GO:0045010|GO:0005622|GO:0016020|GO:0010038|GO:0010090|GO:0048765|GO:0071555|GO:0007155|GO:0005216	NM_122525	At.25560	#REF!	832693
A_84_P14590	malate dehydrogenase 2	chr3:5057870-5057929	GO:0044262|GO:0005507|GO:0005975|GO:0016615|GO:0006108|GO:0003824|GO:0005829|GO:0016616|GO:0005739|GO:0000166|GO:0016020|GO:0009853|GO:0016491|GO:0030060|GO:0048046|GO:0042742|GO:0055114	NM_001084687	At.75599	#REF!	820731
A_84_P828056	cytochrome P450, family 72, subfamily A, polypeptide 14	chr3:4936225-4936284	GO:0019825|GO:0005506|GO:0000041|GO:0009055|GO:0016705|GO:0055114|GO:0020037	NM_112329	At.28732	#REF!	820696
A_84_P760189	Pseudouridine synthase family protein	chr3:15285268-15284889	GO:0009982|GO:0005737|GO:0003723|GO:0009451|GO:0001522	NM_114202	At.53692	#REF!	823413
A_84_P13347	pentatricopeptide repeat-containing protein	chr1:26072175-26072234	GO:0005739|GO:0008150|GO:0003674	NM_105602	At.52447	#REF!	843267
A_84_P589129	Alpha/beta hydrolase related protein	chr2:16744517-16744576	GO:0005739|GO:0008150|GO:0003674	NM_179994	At.45683	#REF!	818598
A_84_P17109	zinc ion binding protein	chr1:28089777-28089718	GO:0008150|GO:0010106|GO:0010167|GO:0006826|GO:0008270|GO:0005634|GO:0015706|GO:0010043	NM_106135	At.34843	#REF!	843816
A_84_P579880	myb family transcription factor	chr2:16816974-16816915	GO:0006355|GO:0003700|GO:0005634|GO:0003677	NM_129584	At.53083	#REF!	818618
A_84_P838336	carbon catabolite repressor protein 4-like 2	chr3:21662127-21661971	GO:0010228|GO:0016787	NM_115720	At.34714	#REF!	825027
A_84_P832591	CC-NBS-LRR class disease resistance protein	chr5:26715033-26714974	GO:0043531|GO:0006952|GO:0005634	NM_126089	At.28841	#REF!	836824
A_84_P855973		chr3:20828539-20828480				#REF!
A_84_P13161	GTP cyclohydrolase-2	chr5:25720712-25720771	GO:0016020|GO:0009570|GO:0003935|GO:0048767|GO:0009507|GO:0009231|GO:0008686	NM_125826	At.49217	#REF!	836551
A_84_P787155	hypothetical protein	chr5:19800664-19800605	GO:0008150|GO:0003674	NM_001203567	At.29822	#REF!	834941
A_84_P109812	hypothetical protein	chr5:4072211-4072152	GO:0005515|GO:0008150|GO:0003674|GO:0005634	NM_121293	At.32133	#REF!	831130
A_84_P852521	serine/threonine-protein kinase SRK2C	chr1:29458192-29458133	GO:0005737|GO:0004672|GO:0016301|GO:0004674|GO:0080167|GO:0006970|GO:0006468|GO:0005634|GO:0005524|GO:0016772	NM_202441	At.70998	#REF!	844164
A_84_P12624	ubiquitin-protein ligase RNF5	chr2:10123616-10123557	GO:0006661|GO:0008270|GO:0005634	NM_127941	At.12626	#REF!	816910
A_84_P10807	pentatricopeptide repeat-containing protein	chr3:5275661-5275602	GO:0005739|GO:0003677	NM_112427	At.70112	#REF!	820799
A_84_P67134	loricrin-related protein	chr5:25801616-25801557	GO:0003674|GO:0005634	NM_125851	At.28952	#REF!	836576
A_84_P255920	transcription factor bHLH66	chr2:10319781-10319722	GO:0006355|GO:0080147|GO:0003700|GO:0005634|GO:0003677	NM_127988	At.20792	#REF!	816961
A_84_P21118	60S ribosomal protein L18a-2	chr2:14533780-14533218	GO:0005774|GO:0003735|GO:0005886|GO:0042545|GO:0042254|GO:0006412|GO:0005829|GO:0009664|GO:0005622|GO:0005737|GO:0022626|GO:0005840|GO:0022625	NM_129000	At.23545	#REF!	818011
A_84_P598084	transmembrane protein-like protein	chr2:18941299-18941240	GO:0008150|GO:0003674|GO:0016020|GO:0005576	NM_180114	At.28256	#REF!	819214
A_84_P786113	hypothetical protein	chr5:5261310-5261251	GO:0008150|GO:0003674	NM_121616	At.24196	#REF!	831468
A_84_P290174	DNA topoisomerase 2-associated protein PAT1	chr1:29749322-29749263	GO:0008150|GO:0003674|GO:0005737|GO:0006486	NM_106560	At.10596	#REF!	844250
A_84_P821127		chr1:6525677-6525736				#REF!
A_84_P23718	hypothetical protein	chr1:5581846-5581905	GO:0008150|GO:0003674	NM_101498	At.11307	#REF!	838201
A_84_P800747	fructose-bisphosphate aldolase, class I	chr3:19627991-19627932	GO:0006511|GO:0009651|GO:0005886|GO:0005618|GO:0006094|GO:0080167|GO:0005740|GO:0003824|GO:0006098|GO:0006096|GO:0005829|GO:0005739|GO:0009266|GO:0051788|GO:0005737|GO:0004332|GO:0009744|GO:0006007|GO:0007030|GO:0006833|GO:0048046|GO:0005774|GO:0005794|GO:0005507|GO:0005730|GO:0006085|GO:0006972|GO:0009749|GO:0080129|GO:0009853|GO:0009750|GO:0046686|GO:0009506|GO:0009507	NM_115153	At.25299	#REF!	824459
A_84_P76999	mitochondrial import inner membrane translocase subunit Tim17/Tim22/Tim23 family protein	chr5:22486697-22486638	GO:0005744|GO:0005739|GO:0015450|GO:0009941|GO:0015031	NM_124933	At.29437	#REF!	835645
A_84_P20646	disease resistance protein RPP8	chr5:17463489-17463430	GO:0051607|GO:0043531|GO:0005886|GO:0000166|GO:0009416|GO:0006952|GO:0009626|GO:0051707	NM_180793	At.47555	#REF!	834367
A_84_P590959	Got1/Sft2-like vescicle transport protein	chr3:734023-734082	GO:0003674|GO:0006661|GO:0005886|GO:0016192	NM_111188	At.41020	#REF!	821059
A_84_P854063	60S ribosomal protein L37a-2	chr3:22269042-22269373	GO:0005622|GO:0005737|GO:0003735|GO:0042254|GO:0005840|GO:0022625|GO:0006412|GO:0005829	NM_115888	At.43549	#REF!	825195
A_84_P280900	hypothetical protein	chr3:2348584-2348643	GO:0005739|GO:0008150|GO:0003674	NM_111614	At.28250	#REF!	819923
A_84_P265280	hydroxyproline-rich glycoprotein family protein	chr1:27396617-27396676	GO:0008150|GO:0003674|GO:0005886|GO:0005634|GO:0005829	NM_105937	At.27739	#REF!	843610
A_84_P550508	GCK domain-containing protein	chr5:23313936-23313877	GO:0003674|GO:0005634	NM_125138	At.65033	#REF!	835861
A_84_P536709	Stress responsive alpha-beta barrel domain protein	chr2:13795403-13795344	GO:0008150|GO:0003674	NM_128809	At.38065	#REF!	817811
A_84_P13343	ABC transporter G-24	chr1:19923629-19923688	GO:0017111|GO:0005886|GO:0000166|GO:0042626|GO:0016887|GO:0005524	NM_104218	At.37411	#REF!	841775
A_84_P607390	TIR-NBS-LRR class disease resistance protein	chr5:18849595-18849654	GO:0005622|GO:0007165|GO:0017111|GO:0043531|GO:0000166|GO:0006952|GO:0042742	NM_124017	At.49133	#REF!	834690
A_84_P15092	transcription factor TCP23	chr1:13116194-13116135	GO:0006355|GO:0003700|GO:0005634	NM_103253	At.26325	#REF!	840452
A_84_P160005	F-box protein	chr3:5494613-5494554	GO:0008150|GO:0003674|GO:0005737	NM_112492	At.65094	#REF!	820867
A_84_P255420		chr4:8693614-8693964	GO:0016020|GO:0005886|GO:0006855|GO:0042626			#REF!
A_84_P16121	ethylene-responsive transcription factor RAP2-6	chr1:16264581-16264640	GO:0006355|GO:0003700|GO:0009651|GO:0009409|GO:0009611|GO:0009620|GO:0009737|GO:0005634|GO:0006970|GO:0009658|GO:0009695|GO:0003677|GO:0034605|GO:0009753|GO:0009751|GO:0009414|GO:0045893	NM_103468	At.10778	#REF!	840915
A_84_P819652	nitrate transporter 1.7	chr1:26317026-26317085	GO:0005215|GO:0016020|GO:0006857|GO:0005886|GO:0080054|GO:0080055|GO:0015706|GO:0019761	NM_105655	At.23012	#REF!	843323
A_84_P829482	calcium-dependent protein kinase 19	chr5:6561386-6561327	GO:0004672|GO:0005886|GO:0016301|GO:0004674|GO:0005509|GO:0006468|GO:0005634|GO:0004713|GO:0004683|GO:0005524|GO:0016772	NM_180522	At.433	#REF!	832065
A_84_P12030	O-fucosyltransferase family protein	chr5:34931-34872	GO:0008150|GO:0005794|GO:0016757	NM_120188	At.33964	#REF!	831831
A_84_P101206	hypothetical protein	chr5:26385128-26385187	GO:0008150|GO:0003674|GO:0048193|GO:0006486|GO:0005634|GO:0030244	NM_125992	At.21706	#REF!	836725
A_84_P19797	putative serine/threonine protein kinase	chr5:5132982-5133041	GO:0043069|GO:0004672|GO:0006944|GO:0005886|GO:0016301|GO:0004674|GO:0006612|GO:0006468|GO:0010363|GO:0005524|GO:0030968|GO:0016772	NM_001085122	At.43456	#REF!	831429
A_84_P19908	Spermidine synthase 2	chr1:26485686-26485540	GO:0009616|GO:0008295|GO:0005515|GO:0000096|GO:0042545|GO:0005886|GO:0004766|GO:0009069|GO:0008652|GO:0005634|GO:0010050|GO:0003824	NM_105699	At.20978	#REF!	843367
A_84_P241449	hypothetical protein	chr1:9847116-9847057	GO:0035556|GO:0008150|GO:0003674|GO:0006612|GO:0009738|GO:0009723|GO:0005634|GO:0009863|GO:0010363|GO:0009867	NM_102584	At.40928	#REF!	839713
A_84_P563516	mitogen-activated protein kinase kinase kinase 9	chr4:5387833-5387774	GO:0005515|GO:0005737|GO:0016301|GO:0031347	NM_116917	At.33748	#REF!	826407
A_84_P611127	BED zinc finger and hAT dimerization domain-containing protein	chr1:6387818-6387877	GO:0008150|GO:0046983|GO:0005634|GO:0003677	NM_101714	At.41787	#REF!	838437
A_84_P15918	basic leucine zipper transcription factor	chr5:17738873-17738814	GO:0043565|GO:0006355|GO:0003700|GO:0046983|GO:0005634|GO:0009410|GO:0030968	NM_123775	At.43607	#REF!	834431
A_84_P162693	MATH domain-containing protein	chr1:1148865-1148806	GO:0008150|GO:0003674|GO:0005886|GO:0005634|GO:0009630	NM_001083985	At.24558	#REF!	839551
A_84_P17225	myb domain protein 2	chr2:19377025-19377084	GO:0005516|GO:0003700|GO:0009651|GO:0009409|GO:0009611|GO:0009737|GO:0009738|GO:0042538|GO:0005634|GO:0003677|GO:0007165|GO:0010260|GO:0009753|GO:0009751|GO:0009733|GO:0009414|GO:0009723|GO:0045893|GO:0046686	NM_130287	At.36396	#REF!	819332
A_84_P282590	hypothetical protein	chr2:18452993-18452934	GO:0008150|GO:0003674|GO:0009507	NM_130041	At.48590	#REF!	819085
A_84_P857625	40S ribosomal protein S7-3	chr5:5269145-5269202	GO:0003735|GO:0005794|GO:0005886|GO:0006364|GO:0032040|GO:0005730|GO:0006412|GO:0005829|GO:0005622|GO:0001510|GO:0016020|GO:0022626|GO:0022627|GO:0005840|GO:0042274|GO:0009506|GO:0030686	NM_121618	At.24171	#REF!	831470
A_84_P813625	ferredoxin--NADP+ reductase	chr1:6943591-6943650	GO:0050661|GO:0015979|GO:0009697|GO:0009773|GO:0006364|GO:0050832|GO:0050660|GO:0009409|GO:0009657|GO:0009814|GO:0009817|GO:0006098|GO:0005829|GO:0009535|GO:0008266|GO:0000165|GO:0006612|GO:0009570|GO:0009534|GO:0009595|GO:0009862|GO:0010310|GO:0009579|GO:0048046|GO:0019761|GO:0010363|GO:0042742|GO:0009867|GO:0043900|GO:0019684|GO:0010103|GO:0010200|GO:0004324|GO:0031348|GO:0016491|GO:0009853|GO:…	NM_001084096	At.24499	#REF!	838591
A_84_P738659	sucrose transport protein SUC2	chr1:8032779-8032838	GO:0015144|GO:0015770|GO:0016020|GO:0008506|GO:0005886|GO:0005351|GO:0008515|GO:0055085|GO:0009915		At.24746	#REF!	838877
A_84_P16012	cyclic nucleotide-gated ion channel 2	chr5:5003520-5003461	GO:0005516|GO:0005242|GO:0030551|GO:0005262|GO:0005261|GO:0007263|GO:0005886|GO:0005221|GO:0005222|GO:0006952|GO:0009626	NM_203054	At.20813	#REF!	831393
A_84_P805740		chr2:001967831-001967774				#REF!
A_84_P74364	hydrolase, alpha/beta fold family protein	chr4:16000558-16000617	GO:0003824		At.31605	#REF!	829455
A_84_P795124	hypothetical protein	chr2:17409627-17409568	GO:0003674|GO:0005737|GO:0005634|GO:0009061		At.67803	#REF!	818772
A_84_P525958	LysM domain-containing GPI-anchored protein 2	chr1:29175363-29175422	GO:0006955|GO:0042545|GO:0005886|GO:0016998|GO:0042834|GO:0031225|GO:0046658|GO:0009664	NM_106411	At.24354	#REF!	844098
A_84_P613251	Putative membrane lipoprotein	chr3:6258302-6258243	GO:0043090|GO:0008150|GO:0003674|GO:0005783	NM_112709	At.49389	#REF!	821353
A_84_P24024	histidine-containing phosphotransmitter 1	chr3:7578681-7578490	GO:0005515|GO:0015698|GO:0031537|GO:0048831|GO:0043424|GO:0005634|GO:0009553|GO:0080036|GO:0009927|GO:0000160|GO:0005737|GO:0009736|GO:0000041|GO:0016049|GO:0004871|GO:0010029|GO:0051301	NM_113046	At.24157	#REF!	821705
A_84_P170813	protein kinase domain-containing protein	chr1:27944881-27944822	GO:0004672|GO:0004674|GO:0006468|GO:0005634|GO:0004713|GO:0005524|GO:0016772	NM_106093	At.52511	#REF!	843774
A_84_P59580	hypothetical protein	chr4:16508538-16508597	GO:0008150|GO:0003674|GO:0009507	NM_119622	At.31493	#REF!	829608
A_84_P22053	calmodulin-like protein 12	chr2:17139338-17139397	GO:0005515|GO:0005774|GO:0019722|GO:0005509|GO:0009611|GO:0009646|GO:0009652|GO:0009612|GO:0005739|GO:0009266|GO:0043069|GO:0010200|GO:0006944|GO:0006612|GO:0010363|GO:0009506	NM_001202794	At.269	#REF!	818709
A_84_P211468	hypothetical protein	chr3:21703602-21703543	GO:0005634|GO:0047800|GO:0055114	NM_001203199		#REF!	825036
A_84_P786769	hypothetical protein	chr3:727752-727693	GO:0008150|GO:0003674	NM_111185	At.28221	#REF!	821070
A_84_P828692	Cation efflux family protein	chr1:29912974-29912915	GO:0016020|GO:0005886|GO:0008324|GO:0005634|GO:0016021|GO:0055085|GO:0006812	NM_106600	At.43219	#REF!	844290
A_84_P20605	downy mildew resistance 6 protein / oxidoreductase	chr5:8383079-8383138	GO:0034976|GO:0009697|GO:0050832|GO:0009620|GO:0009617|GO:0005737|GO:0000165|GO:0006612|GO:0009595|GO:0009862|GO:0010310|GO:0010363|GO:0042742|GO:0009867|GO:0001666|GO:0043900|GO:0010200|GO:0009813|GO:0009627|GO:0031348|GO:0045087|GO:0031347|GO:0016491|GO:0016706|GO:0002831|GO:0055114	NM_122361	At.23761	#REF!	832524
A_84_P582947	sodium/hydrogen exchanger 3	chr3:1930617-1930558	GO:0010351|GO:0005774|GO:0015385|GO:0009651|GO:0015299|GO:0035725|GO:0016021|GO:0015081|GO:0006814|GO:0055085|GO:0006885|GO:0006812	NM_111512	At.40533	#REF!	819811
A_84_P15119	hypothetical protein	chr1:5450005-5450064	GO:0008150|GO:0003674	NM_101451	At.41914	#REF!	838153
A_84_P524196	golgi nucleotide sugar transporter 3	chr1:28635089-28635030	GO:0015780|GO:0016020|GO:0005886	NM_106283	At.34670	#REF!	843966
A_84_P232469	Metal-dependent phosphohydrolase	chr1:9044548-9044489	GO:0008081|GO:0003824|GO:0046872|GO:0009507	NM_102381	At.17258	#REF!	839157
A_84_P825168	Imidazoleglycerol-phosphate dehydratase 2	chr4:8529258-8529092	GO:0004424|GO:0000105|GO:0009507	NM_001203805	At.4308	#REF!	827149
A_84_P21975	secretory carrier-associated membrane protein 1	chr2:8972153-8971995	GO:0006944|GO:0005886|GO:0022857|GO:0016021|GO:0016192|GO:0015031	NM_127653	At.28122	#REF!	816617
A_84_P10184	arabinogalactan protein 6	chr5:4636156-4636097	GO:0031012|GO:0005886|GO:0009860|GO:0031225|GO:0009827	NM_121442	At.501	#REF!	831289
A_84_P768317	pentatricopeptide repeat-containing protein	chr5:16171094-16171153	GO:0005739|GO:0008150|GO:0003674	NM_001036910	At.63338	#REF!	3771385
A_84_P240505	hypothetical protein	chr2:11833187-11833128	GO:0009507	NM_128336	At.38721	#REF!	817323
A_84_P811035	H(+)-ATPase 2	chr4:14770650-14770591	GO:0043090|GO:0005515|GO:0006200|GO:0005886|GO:0052541|GO:0006865|GO:0052546|GO:0003824|GO:0046872|GO:0005829|GO:0015662|GO:0006754|GO:0006857|GO:0000166|GO:0008553|GO:0016887|GO:0006812|GO:0005774|GO:0005794|GO:0000287|GO:0005524|GO:0006888|GO:0016020|GO:0008152|GO:0015991|GO:0010167|GO:0016021|GO:0015706|GO:0009506	NM_119165	At.23014	#REF!	829142
A_84_P19549	Exostosin family protein	chr4:15814800-15814859	GO:0008150|GO:0005794|GO:0016020|GO:0003824	NM_119432	At.31637	#REF!	829415
A_84_P11546	transcription factor TCP24	chr1:10628813-10628754	GO:0005515|GO:0048481|GO:0006355|GO:0035304|GO:0003700|GO:0008285|GO:0016226|GO:0009965|GO:0005634|GO:0030154|GO:0009793|GO:0048366|GO:0010228|GO:0009617|GO:0000165|GO:0045962|GO:0031348|GO:0006612|GO:0009862|GO:0010310|GO:0010027|GO:0045893|GO:0010363|GO:0009867	NM_102760	At.17198	#REF!	839901
A_84_P21326	translocase Oep16	chr3:23245172-23245113	GO:0005744|GO:0015450|GO:0009527|GO:0015031|GO:0009507	NM_116153	At.43139	#REF!	825463
A_84_P193714	B3 domain-containing transcription repressor VAL2	chr4:15484837-15484896	GO:0010030|GO:0006355|GO:0010431|GO:0003700|GO:0048316|GO:0010162|GO:0005634|GO:0010564|GO:0009790|GO:2000034|GO:0003677|GO:0009630|GO:0010072|GO:0048366|GO:0009880|GO:0048825|GO:0007062|GO:0045595|GO:0008270|GO:0045893|GO:0051301|GO:0043687	NM_119353	At.1885	#REF!	829332
A_84_P822574	calcium-dependent lipid-binding domain-containing protein	chr1:26701615-26701756	GO:0008150|GO:0003674	NM_179543	At.35268	#REF!	843416
A_84_P14067	major facilitator protein	chr5:22286955-22287014	GO:0005215|GO:0016020|GO:0009697|GO:0009627|GO:0006810	NM_124868	At.29472	#REF!	835577
A_84_P168773	radical SAM domain-containing protein	chr1:22212189-22212130	GO:0005737|GO:0051536|GO:0006364|GO:0003824|GO:0009507|GO:0008173	NM_104713	At.64986	#REF!	842318
A_84_P173611	F-box protein	chr2:17159216-17159157	GO:0008150|GO:0003674	NM_180016	At.44978	#REF!	818716
A_84_P18675	movement protein binding protein 2C	chr5:2600804-2600745	GO:0005515|GO:0051607|GO:0015630|GO:0010375|GO:0009414|GO:0005634|GO:0043622|GO:0010497	NM_120894	At.22525	#REF!	830707
A_84_P844212	protein Dom3z-like protein	chr4:9824291-9824461	GO:0008150|GO:0003674|GO:0010332|GO:0009507|GO:0006302|GO:0005829	NM_001036577	At.28784	#REF!	827482
A_84_P10492	sulfate transporter 2.2	chr1:29318039-29317980	GO:0005215|GO:0016020|GO:0015116|GO:0008272|GO:0006810|GO:0008271|GO:0016021|GO:0055085	NM_106448	At.23404	#REF!	844134
A_84_P284990	hypothetical protein	chr4:8910603-8910662	GO:0005802|GO:0010583|GO:0008150|GO:0003674|GO:0005794|GO:0009407|GO:0006865|GO:0010167|GO:0015706|GO:0005768	NM_117652	At.24397	#REF!	827238
A_84_P103006	EXS (ERD1/XPR1/SYG1) domain protein	chr5:13896840-13896899	GO:0008150|GO:0003674|GO:0005794|GO:0005886|GO:0016021	NM_122963	At.28421	#REF!	833549
A_84_P159155	Rer1-like protein	chr2:7936603-7936662	GO:0008150|GO:0003674|GO:0005737|GO:0016021	NM_127381	At.20126	#REF!	816339
A_84_P736436	hypothetical protein	chr1:5763595-5763654	GO:0015996|GO:0008150|GO:0003674|GO:0006944|GO:0048193|GO:0009507		At.49889	#REF!	838255
A_84_P198264	hypothetical protein	chr4:15569129-15569188	GO:0008150|GO:0003674	NM_119376	At.43388	#REF!	829357
A_84_P18668	STRUBBELIG-receptor family 2	chr5:2116555-2116614	GO:0004672|GO:0016301|GO:0004674|GO:0006468|GO:0005576|GO:0004713|GO:0007169|GO:0005524|GO:0016772	NM_120765	At.50440	#REF!	830573
A_84_P811894	Phosphate-responsive 1 family protein	chr4:5740686-5740745	GO:0009741|GO:0003674|GO:0005794|GO:0009505|GO:0016126|GO:0005618|GO:0005576|GO:0005829	NM_116964	At.22399	#REF!	826473
A_84_P860552		chr3:3777567-3777626				#REF!
A_84_P817605						#REF!
A_84_P302260	CST complex subunit STN1	chr1:2188446-2188505	GO:0005515|GO:0016233|GO:0006355|GO:0005634|GO:0045893|GO:0003676|GO:0000784|GO:0043687	NM_100586	At.74093	#REF!	837223
A_84_P852234	hypothetical protein	chr1:5278334-5278291	GO:0008150|GO:0003674|GO:0005634|GO:0009507	NM_179337	At.43878	#REF!	838104
A_84_P16831	E3 ubiquitin-protein ligase ATL31	chr5:9685115-9685174	GO:0004842|GO:0009611|GO:0009693|GO:0009737|GO:0009814|GO:0009738|GO:0042538|GO:0005576|GO:0009816|GO:0030968|GO:0035556|GO:0002679|GO:0007165|GO:0043562|GO:0010200|GO:0016020|GO:0009753|GO:0009733|GO:0009414|GO:0009723|GO:0008270	NM_122624	At.30807	#REF!	832801
A_84_P818559	MATE efflux family protein	chr1:5225802-5225861	GO:0005215|GO:0015297|GO:0016020|GO:0005886|GO:0006855|GO:0055085|GO:0015238	NM_101386	At.23858	#REF!	838084
A_84_P857761	zinc ion binding protein	chr1:830112-830171	GO:0008270|GO:0005634	NM_001197970	At.75389	#REF!	10723112
A_84_P23290	cysteine-rich receptor-like protein kinase 21	chr4:12178110-12178051	GO:0005739|GO:0004672|GO:0016301|GO:0004674|GO:0006468|GO:0005634|GO:0005576|GO:0004713|GO:0005524|GO:0016772	NM_118458	At.32447	#REF!	828428
A_84_P13098	40S ribosomal protein S27-3	chr5:19407028-19406504	GO:0005622|GO:0005737|GO:0003735|GO:0022626|GO:0005886|GO:0022627|GO:0042254|GO:0005840|GO:0006412	NM_124167	At.7906	#REF!	834844
A_84_P815819	F-box protein FBW2	chr4:5759259-5759480	GO:0005515|GO:0006511|GO:0010608|GO:0004842|GO:0010629|GO:0009737|GO:0005634	NM_001084890	At.27697	#REF!	826476
A_84_P21017	RNA-binding (RRM/RBD/RNP motifs) family protein	chr2:14899520-14899579	GO:0015979|GO:0019288|GO:0003723|GO:0006364|GO:0034660|GO:0003676|GO:0009902|GO:0000166|GO:0042793|GO:0009570|GO:0009579|GO:0010027|GO:0015995|GO:0009507	NM_129093	At.48551	#REF!	818107
A_84_P18338	ethylene-responsive transcription factor RAP2-3	chr3:5706621-5706680	GO:0005515|GO:0008219|GO:0006355|GO:0003700|GO:0005886|GO:0006950|GO:0005634|GO:0003677|GO:0005737|GO:0009735|GO:0009753|GO:0009723|GO:0045893|GO:0009873|GO:0051707	NM_112550	At.24773	#REF!	820929
A_84_P208418	translation initiation factor eIF-3 subunit 9	chr5:8973408-8973349	GO:0005515|GO:0005737|GO:0000166|GO:0003723|GO:0003743|GO:0005634|GO:0003676|GO:0006413|GO:0005829	NM_122479	At.16948	#REF!	832647
A_84_P14099	microtubule-associated protein, RP/EB family	chr5:25094824-25094883	GO:0008017|GO:0009524|GO:0051322|GO:0005815|GO:0005874|GO:0005819|GO:0005634|GO:0009652|GO:0000911|GO:0010228|GO:0005737|GO:0009958|GO:0010005	NM_125644	At.29046	#REF!	836370
A_84_P16231	Class I peptide chain release factor	chr1:12085881-12085940	GO:0006415|GO:0003747|GO:0009507|GO:0006783	NM_103060	At.28050	#REF!	840227
A_84_P811214	Glucose-6-phosphate/phosphate translocator-like protein	chr5:18697794-18697853	GO:0019344|GO:0005215|GO:0035304|GO:0035436|GO:0009941|GO:0019684|GO:0015120|GO:0009643|GO:0005739|GO:0015297|GO:0016020|GO:0009534|GO:0006810|GO:0015713|GO:0071917|GO:0016021|GO:0015717|GO:0009507	NM_001036940	At.25255	#REF!	834652
A_84_P759045	hypothetical protein	chr3:22121550-22121609	GO:0005739|GO:0008150|GO:0003674|GO:0005886	NM_115851	At.54010	#REF!	825158
A_84_P12213	DEAD-box ATP-dependent RNA helicase 31	chr5:25472677-25472618	GO:0008026|GO:0005739|GO:0004386|GO:0003676|GO:0005524	NM_125758	At.28989	#REF!	836483
A_84_P283390	tetratricopeptide repeat domain-containing protein	chr1:30141297-30141238	GO:0016020|GO:0006979	NM_106662	At.23459	#REF!	844353
A_84_P767995	lipase/lipooxygenase, PLAT/LH2 family protein	chr5:26030547-26030606	GO:0008150|GO:0003674|GO:0005634	NM_001037069	At.63376	#REF!	3771559
A_84_P20940	ATP-dependent helicase family protein	chr1:2502060-2502001	GO:0006344|GO:0006342|GO:0005634|GO:0032259|GO:0042803	NM_100680	At.20225	#REF!	837322
A_84_P198114	hypothetical protein	chr1:29015646-29015705	GO:0008150	NM_106371	At.10763	#REF!	844058
A_84_P13402	glyceraldehyde 3-phosphate dehydrogenase	chr1:4608752-4608693	GO:0009651|GO:0005886|GO:0019288|GO:0051049|GO:0006094|GO:0005618|GO:0005634|GO:0006098|GO:0006096|GO:0005829|GO:0005739|GO:0009266|GO:0005737|GO:0007010|GO:0007030|GO:0006006|GO:0006833|GO:0019761|GO:0006979|GO:0042742|GO:0005794|GO:0005507|GO:0005730|GO:0004365|GO:0006972|GO:0016020|GO:0008270|GO:0046686|GO:0009506|GO:0010498|GO:0055114|GO:0009507	NM_101214	At.24406	#REF!	837904
A_84_P821335	tyrosine aminotransferase	chr5:21910779-21910838	GO:0005737|GO:0009058|GO:0004838|GO:0008483|GO:0010189	NM_124776	At.24214	#REF!	835480
A_84_P175681	double Clp-N motif-containing P-loop nucleoside triphosphate hydrolase domain-containing protein	chr2:12779812-12779871	GO:0005737	NM_128551	At.22058	#REF!	817547
A_84_P756487	BTB/POZ and MATH domain-containing protein	chr2:16584739-16584798	GO:0005515|GO:0071472|GO:0031396|GO:0006970|GO:0005634|GO:0042802|GO:0005829	NM_001036439	At.37134	#REF!	818561
A_84_P78499	CTC-interacting domain 4 protein	chr3:4640726-4640785	GO:0005515|GO:0005634|GO:0009630	NM_112255	At.5643	#REF!	820615
A_84_P205488	SMAD/FHA domain-containing protein	chr3:491496-491555	GO:0006355|GO:0005737|GO:0005634|GO:0010332|GO:0003677|GO:0006302	NM_111107	At.53159	#REF!	821210
A_84_P157615	RING Zn-finger domain-containing protein	chr2:19341433-19341374	GO:0005622|GO:0008270|GO:0005634|GO:0003676	NM_130277	At.26314	#REF!	819322
A_84_P700711	ATP binding microtubule motor family protein	chr2:9114521-9114462	GO:0005737|GO:0005886|GO:0003777|GO:0005524|GO:0007018	NM_127702	At.43710	#REF!	816669
A_84_P813427		chr4:15059024-15058963				#REF!
A_84_P788394	holocarboxylase synthetase 2	chr1:14176275-14176123	GO:0015979|GO:0045333|GO:0005737|GO:0018271|GO:0004077|GO:0003824|GO:0006464	NM_180625	At.39275	#REF!	840632
A_84_P59240	putative Mn-specific cation diffusion facilitator transporter	chr2:16471777-16471718	GO:0005794|GO:0005770|GO:0008324|GO:0005634|GO:0055085|GO:0030026|GO:0010042|GO:0010264|GO:0016020|GO:0005384|GO:0010486|GO:0016021|GO:0046688|GO:0006812	NM_129503	At.21333	#REF!	818530
A_84_P290694		chr3:1743612-1743553			At.40606	#REF!
A_84_P118612	hypothetical protein	chr5:7006271-7006212	GO:0008150|GO:0009651|GO:0006612|GO:0009750|GO:0007030|GO:0006816|GO:0006833|GO:0010363|GO:0009963	NM_122077	At.43800	#REF!	832193
A_84_P18480	proteasome subunit beta type-1	chr3:22472319-22472058	GO:0006511|GO:0000502|GO:0005839|GO:0009651|GO:0006635|GO:0005886|GO:0009407|GO:0006094|GO:0009817|GO:0006096|GO:0004298|GO:0005829|GO:0043248|GO:0051788|GO:0005737|GO:0080129|GO:0004175|GO:0051603|GO:0043161|GO:0008233|GO:0048046|GO:0046686|GO:0009507	NM_001203217	At.20500	#REF!	825253
A_84_P112152	zinc finger CCCH domain-containing protein 68	chr5:26473577-26473518	GO:0008150|GO:0008270|GO:0005575|GO:0003676	NM_126025	At.28874	#REF!	836759
A_84_P20531	putative inactive receptor kinase	chr1:9447001-9446942	GO:0004672|GO:0005886|GO:0016301|GO:0004674|GO:0006468|GO:0005634|GO:0005576|GO:0004713|GO:0007169|GO:0005524|GO:0016772	NM_102481	At.16279	#REF!	839608
A_84_P15455	sucrose transport protein SUC3	chr2:828847-828672	GO:0005794|GO:0005886|GO:0008506|GO:0009611|GO:0009620|GO:0009695|GO:0055085|GO:0015144|GO:0015770|GO:0010200|GO:0016020|GO:0005887|GO:0009753|GO:0090406|GO:0005351|GO:0016021|GO:0008515	NM_126341	At.10182	#REF!	814817
A_84_P857496	light-harvesting complex II chlorophyll a/b binding protein 1	chr2:14524979-14525038	GO:0010287|GO:0015979|GO:0005794|GO:0042651|GO:0009941|GO:0009535|GO:0009769|GO:0016168|GO:0016020|GO:0009765|GO:0009534|GO:0009579|GO:0030076|GO:0009507	NM_128995	At.71449	#REF!	818006
A_84_P861877	hypothetical protein	chr5:25921548-25921871	GO:0010264|GO:0008150|GO:0003674|GO:0005886|GO:0005634	NM_125883	At.28935	#REF!	836608
A_84_P197724	HVA22-like protein i	chr5:17016937-17016996	GO:0008150|GO:0007165|GO:0003674|GO:0009755|GO:0005634	NM_001125889	At.27541	#REF!	834262
A_84_P828142	F-box family protein-like protein	chr3:7199117-7199058	GO:0008150|GO:0003674|GO:0005575	NM_112953	At.38206	#REF!	821609
A_84_P71404	post-illumination chlorophyll fluorescence increase protein	chr3:5356724-5356665	GO:0003674|GO:0009570|GO:0009579|GO:0010478|GO:0009507	NM_001035630	At.24608	#REF!	820827
A_84_P806792		chr3:6089815-6089756				#REF!
A_84_P167183	delayed greening 1 protein	chr5:26954767-26954823	GO:0005515|GO:0042793|GO:0009658|GO:0009793|GO:0009507	NM_126157	At.28806	#REF!	836893
A_84_P54690		chr3:2148020-2148305				#REF!
A_84_P11780	60S acidic ribosomal protein P2-3	chr3:10682491-10682550	GO:0005622|GO:0005737|GO:0003735|GO:0022626|GO:0005886|GO:0005840|GO:0006414|GO:0005829	NM_113770	At.6781	#REF!	822480
A_84_P19601	hypothetical protein	chr5:563540-563671	GO:0048453|GO:0048451|GO:0006346|GO:0007267|GO:0005634|GO:0031048|GO:0010267|GO:0009616|GO:0003674|GO:0008150|GO:0006270|GO:0035196|GO:0051726|GO:0006275|GO:0051567	NM_120330	At.72858	#REF!	831892
A_84_P855342	protein-protein interaction regulator family protein	chr1:5228739-5228680	GO:0008150|GO:0003674|GO:0005634	NM_001198072	At.20307	#REF!	838086
A_84_P10686	RING-H2 finger protein ATL44	chr2:7576728-7576669	GO:0008270|GO:0005634	NM_127300	At.25384	#REF!	816251
A_84_P786744	S-adenosylmethionine-dependent methyltransferase domain-containing protein	chr3:1425709-1425768	GO:0008150|GO:0003674|GO:0005575	NM_111382	At.28030	#REF!	819672
A_84_P812506	chaperonin-60alpha	chr2:11927288-11927347	GO:0048481|GO:0016226|GO:0009658|GO:0009941|GO:0009790|GO:0005524|GO:0009793|GO:0005829|GO:0005739|GO:0042026|GO:0005737|GO:0022626|GO:0016020|GO:0006457|GO:0009570|GO:0009579|GO:0048046|GO:0044267|GO:0009507	NM_128359	At.24154	#REF!	817344
A_84_P19950	glutamate decarboxylase 2	chr1:24557097-24557156	GO:0005516|GO:0006807|GO:0009651|GO:0006536|GO:0030003|GO:0006970|GO:0003824|GO:0070838|GO:0009963|GO:0004351|GO:0006612|GO:0030170|GO:0009750|GO:0016831|GO:0006833|GO:0019752|GO:0010363|GO:0046686	NM_105268	At.24993	#REF!	842908
A_84_P20413	Cofactor-independent phosphoglycerate mutase	chr4:6025039-6024980	GO:0008152|GO:0004619|GO:0003824|GO:0046872|GO:0005829	NM_117020	At.33689	#REF!	826536
A_84_P89489	hypothetical protein	chr3:5535774-5535833	GO:0052542|GO:0008150|GO:0003674|GO:0005575	NM_112504	At.38910	#REF!	820880
A_84_P20383	endonuclease III	chr1:1789432-1789491	GO:0005739|GO:0042644|GO:0019104|GO:0051539|GO:0006281|GO:0004519|GO:0006284|GO:0005634|GO:0003824|GO:0003677	NM_100471	At.26529	#REF!	837100
A_84_P17091	thioredoxin H7	chr1:21952836-21952777	GO:0007000|GO:0005737|GO:0000280|GO:0006662|GO:0015035|GO:0009055|GO:0045454	NM_104666	At.36796	#REF!	842266
A_84_P202818	putative FKBP-type peptidyl-prolyl cis-trans isomerase 4	chr4:18427228-18427169	GO:0000413|GO:0005515|GO:0003755|GO:0005528|GO:0005576|GO:0009535|GO:0010598|GO:0031679|GO:0006457|GO:0009543|GO:0018208|GO:0009579|GO:0009507	NM_001204042	At.693	#REF!	830126
A_84_P12182	gibberellic acid methyltransferase 2	chr5:22801424-22801483	GO:0010341|GO:0008168|GO:0008757|GO:0005575	NM_125013	At.29396	#REF!	835729
A_84_P816246	cinnamyl alcohol dehydrogenase 4	chr3:6747056-6747115	GO:0045551|GO:0005737|GO:0000166|GO:0016491|GO:0080167|GO:0008270|GO:0009809|GO:0055114	NM_112832	At.24340	#REF!	821479
A_84_P863432		chr1:027081067-027081012			At.35145	#REF!
A_84_P13471	methionine aminopeptidase 1A	chr2:18658474-18658623	GO:0005737|GO:0010048|GO:0016485|GO:0009987|GO:0048440|GO:0004177|GO:0008235|GO:0006508|GO:0043481|GO:0008270|GO:0031365|GO:0005829	NM_130087	At.12298	#REF!	819132
A_84_P813578	lactoylglutathione lyase	chr1:2536954-2537095	GO:0005516|GO:0009651|GO:0005975|GO:0006094|GO:0004462|GO:0046872|GO:0046686|GO:0006096|GO:0009507|GO:0005829	NM_179278	At.20038	#REF!	837330
A_84_P13581	E3 ubiquitin-protein ligase CHIP	chr3:2358392-2358333	GO:0004842|GO:0016567|GO:0009651|GO:0009408|GO:0051087|GO:0009611|GO:0009737|GO:0009738|GO:0000151|GO:0009610|GO:0042538|GO:0009266|GO:0007165|GO:0005737|GO:0009753|GO:0009733|GO:0009414|GO:0009723	NM_111616	At.18421	#REF!	819925
A_84_P13959	TerC integral membrane domain-containing protein	chr5:3922079-3922138	GO:0009535|GO:0005886|GO:0042793|GO:0010027|GO:0034660|GO:0016021|GO:0009902	NM_121251	At.27965	#REF!	831086
A_84_P21945	alternative oxidase 3	chr1:11667401-11667245	GO:0035556|GO:0005739|GO:0007585|GO:0009738|GO:0009723|GO:0009916|GO:0055114	NM_102968	At.40153	#REF!	840127
A_84_P10766	CCHC-type zinc knuckle protein	chr3:613220-613279	GO:0010228|GO:0006261|GO:0007049|GO:0048478|GO:0006270|GO:0051726|GO:0008270|GO:0005634|GO:0003676|GO:0006974|GO:0006275	NM_111150	At.41073	#REF!	821018
A_84_P185254	hypothetical protein	chr5:18359341-18359282	GO:0005794	NM_123899	At.27375	#REF!	834567
A_84_P605489	transformation/transcription domain-associated protein	chr4:17060004-17059945	GO:0016773|GO:0005634|GO:0016772|GO:0005829	NM_001204005	At.2227	#REF!	829764
A_84_P759140	lipoamide dehydrogenase 1	chr3:5786662-5786603	GO:0016668|GO:0050660|GO:0005730|GO:0009055|GO:0009941|GO:0006085|GO:0005829|GO:0006086|GO:0005739|GO:0005737|GO:0009570|GO:0016491|GO:0045454|GO:0042744|GO:0004148|GO:0055114|GO:0009507	NM_112571	At.16905	#REF!	820951
A_84_P583101	Tudor/PWWP/MBT domain-containing protein	chr3:23308998-23309211	GO:0008150|GO:0003674|GO:0005634	NM_116172	At.34000	#REF!	825482
A_84_P806047	heat shock 70kDa protein 1/8	chr5:556367-556308	GO:0005515|GO:0010187|GO:0009651|GO:0005886|GO:0009408|GO:0050832|GO:0009409|GO:0006094|GO:0005618|GO:0005634|GO:0002020|GO:0006096|GO:0005829|GO:0005737|GO:0006457|GO:0048046|GO:0042742|GO:0005774|GO:0005794|GO:0005730|GO:0090332|GO:0009615|GO:0005524|GO:0016020|GO:0022626|GO:0009506|GO:0046686|GO:0009507	NM_001125684	At.23663	#REF!	831020
A_84_P869119	omega-3 fatty acid desaturase, endoplasmic reticulum	chr2:12782355-12782296	GO:0006629|GO:0006636|GO:0005783|GO:0042389|GO:0080167|GO:0016717|GO:0055114|GO:0009507	NM_179808	At.271	#REF!	817548
A_84_P847375	hydroxyproline-rich glycoprotein-like protein	chr2:14187016-14187075	GO:0008150|GO:0003674|GO:0005886|GO:0005634	NM_128909	At.37921	#REF!	817914
A_84_P130156	pentatricopeptide repeat-containing protein	chr5:22803821-22803880	GO:0005739|GO:0008150|GO:0003674	NM_125014	At.70454	#REF!	835730
A_84_P15694	UDP-D-glucuronate 4-epimerase 5	chr4:7289609-7289550	GO:0005802|GO:0050662|GO:0042631|GO:0005794|GO:0019375|GO:0005975|GO:0009225|GO:0003824|GO:0000166|GO:0050378|GO:0016857|GO:0016036|GO:0044237|GO:0005768	NM_117295	At.48849	#REF!	826833
A_84_P10811	PYK10-binding protein 1	chr3:5579957-5580016	GO:0006457|GO:0005507|GO:0005634|GO:0005576|GO:0009506|GO:0005829	NM_001035633	At.22943	#REF!	820890
A_84_P16588	40S ribosomal protein S13-1	chr3:22460739-22460680	GO:0005622|GO:0001510|GO:0005794|GO:0003735|GO:0022626|GO:0022627|GO:0005730|GO:0005618|GO:0005840|GO:0006412|GO:0009507|GO:0005829	NM_115941	At.23276	#REF!	825248
A_84_P278640	PLAC8 family protein	chr1:3834107-3834166	GO:0008150|GO:0003674|GO:0005886	NM_101011	At.42137	#REF!	837680
A_84_P831269	GYF domain-containing protein	chr1:8617946-8617887	GO:0005737|GO:0009507	NM_001198154	At.21754	#REF!	839046
A_84_P12045	1-aminocyclopropane-1-carboxylate oxidase-4	chr1:2037011-2037070	GO:0005737|GO:0016706|GO:0016491|GO:0055114|GO:0005829	NM_179271	At.26217	#REF!	837175
A_84_P740096		chr5:15632007-15631948				#REF!
A_84_P17370	60S ribosomal protein L22-2	chr3:1614692-1614751	GO:0005622|GO:0005737|GO:0001510|GO:0003735|GO:0022626|GO:0005886|GO:0005730|GO:0005840|GO:0022625|GO:0006412|GO:0009506|GO:0005829	NM_001084643	At.28518	#REF!	819722
A_84_P536087	protein TIFY 4A	chr4:8426909-8426850	GO:0048366|GO:0005515|GO:0042127|GO:0005634|GO:0010309|GO:0055114	NM_202819	At.70266	#REF!	827123
A_84_P151898	40S ribosomal protein S2-2	chr1:21842480-21842421	GO:0005622|GO:0005794|GO:0003735|GO:0016020|GO:0022627|GO:0003723|GO:0015935|GO:0005618|GO:0005840|GO:0005634|GO:0006412|GO:0009506	NM_104640	At.23348	#REF!	842237
A_84_P861859	NEP1-interacting protein 2	chr2:7704225-7704284	GO:0009535|GO:0005515|GO:0009416|GO:0008270|GO:0009299|GO:0031351	NM_001202615	At.40107	#REF!	816282
A_84_P16189	protein kinase-like protein	chr1:27692306-27692247	GO:0009651|GO:0004672|GO:0016301|GO:0004674|GO:0006468|GO:0005634|GO:0004712|GO:0048573|GO:0005524|GO:0004709|GO:0016772	NM_106025	At.27746	#REF!	843701
A_84_P17589	putative quinone-oxidoreductase-like protein	chr4:7602438-7602497	GO:0009535|GO:0005773|GO:0005737|GO:0005794|GO:0005886|GO:0000166|GO:0016491|GO:0009941|GO:0008270|GO:0055114|GO:0009507|GO:0005829	NM_117370	At.22617	#REF!	826914
A_84_P787935	transcription factor PIL1	chr2:19295807-19295748	GO:0005515|GO:0006355|GO:0003700|GO:0010017|GO:0005634|GO:0009641	NM_130265	At.36425	#REF!	819311
A_84_P862021		chr4:15854608-15854667				#REF!
A_84_P133275	hypothetical protein	chr4:8639636-8639577	GO:0008150|GO:0003674|GO:0005634	NM_117603	At.4322	#REF!	827180
A_84_P846509	squamosa promoter-binding-like protein 10	chr1:9506544-9506485	GO:0006355|GO:0003700|GO:0010358|GO:0048510|GO:0005634|GO:0045893|GO:0003677	NM_202192	At.21970	#REF!	839626
A_84_P821494	DNA-binding storekeeper protein-related transcriptional regulator	chr4:117550-117491	GO:0008150|GO:0006355|GO:0005634	NM_116248	At.28698	#REF!	827164
A_84_P20402	cysteine-rich receptor-like protein kinase 38	chr4:2244597-2244656	GO:0004672|GO:0016301|GO:0004674|GO:0006468|GO:0005524|GO:0016772|GO:0009507	NM_116689	At.34005	#REF!	825781
A_84_P838558		chr1:17475811-17475870				#REF!
A_84_P109502	Surfeit locus protein 6	chr5:1549727-1549786	GO:0005737	NM_001085062	At.25850	#REF!	830403
A_84_P530104	copper transport family protein	chr5:21383116-21383175	GO:0034976|GO:0009627|GO:0005575|GO:0046872|GO:0030001	NM_124652	At.55513	#REF!	835351
A_84_P181354	F-box/kelch-repeat protein	chr5:16936254-16936195	GO:0008150|GO:0003674|GO:0005634	NM_123601	At.22844	#REF!	834242
A_84_P21464	V-type H+-transporting ATPase 16kDa proteolipid subunit	chr4:18148763-18148822	GO:0005773|GO:0033177|GO:0015078|GO:0015991|GO:0016887|GO:0033179|GO:0009507	NM_120052	At.23899	#REF!	830047
A_84_P79315	Translation initiation factor SUI1 family protein	chr5:22245328-22245481	GO:0003743|GO:0006413	NM_001203611	At.7195	#REF!	835566
A_84_P589473	hypothetical protein	chr5:1438538-1438597	GO:0008150|GO:0003674|GO:0006635|GO:0005634|GO:0048573	NM_120573	At.54724	#REF!	830373
A_84_P839088	putative germin-like protein subfamily 2 member 5	chr5:9308503-9308444	GO:0008150|GO:0030145|GO:0045735|GO:0005576|GO:0048046	NM_180544	At.71213	#REF!	832719
A_84_P527310	ethylene-insensitive protein 2	chr5:793060-793119	GO:0071281|GO:0005515|GO:0001736|GO:0008219|GO:0005215|GO:0052544|GO:0009651|GO:0009408|GO:0005886|GO:0010182|GO:0050832|GO:0002237|GO:0009926|GO:0048825|GO:0006810|GO:0048765|GO:0009723|GO:0009725|GO:0010119|GO:0016558|GO:0006979|GO:0042742|GO:0010351|GO:0009789|GO:0006891|GO:0006970|GO:0048585|GO:0010150|GO:0009871|GO:0009755|GO:0009753|GO:0031348|GO:0006869|GO:0009873	NM_120406	At.1598	#REF!	831889
A_84_P788067	alpha-crystallin domain of heat shock protein-containing protein	chr1:20455807-20455866	GO:0042542|GO:0008150|GO:0003674|GO:0009408|GO:0005730|GO:0005634|GO:0009644	NM_104358	At.37161	#REF!	841924
A_84_P11888	F-box/kelch-repeat protein OR23	chr4:1336011-1335952	GO:0008150|GO:0003674|GO:0009507	NM_116537	At.25585	#REF!	828110
A_84_P17661	aspartyl-tRNA synthetase	chr4:16189406-16189347	GO:0048481|GO:0006399|GO:0006364|GO:0016874|GO:0009658|GO:0003676|GO:0005524|GO:0004812|GO:0006418|GO:0005739|GO:0005737|GO:0000166|GO:0016020|GO:0009507	NM_119534	At.31557	#REF!	829518
A_84_P819372	DNA binding and zinc-finger domain-containing protein	chr5:13474622-13474563	GO:0006355|GO:0009707|GO:0010019|GO:0009941|GO:0005634|GO:0045893|GO:0003677|GO:0000979	NM_122912	At.1672	#REF!	833475
A_84_P17403	transducin/WD40 domain-containing protein	chr3:6212805-6212746	GO:1900091|GO:0005737|GO:0016020|GO:0000166|GO:1900088|GO:0080008|GO:0048571|GO:0005768	NM_001035643	At.6055	#REF!	821339
A_84_P859387		chr4:001068147-001068093			At.44203	#REF!
A_84_P59470	arabinogalactan protein 24	chr5:16301431-16301490	GO:0008150|GO:0005886|GO:0031225	NM_123438	At.43891	#REF!	834073
A_84_P23251	calcium-dependent protein kinase 4	chr4:6052125-6052184	GO:0005515|GO:0009789|GO:0009697|GO:0005509|GO:0005634|GO:0005524|GO:0030968|GO:0005829|GO:0004672|GO:0016301|GO:0004674|GO:0045087|GO:0031348|GO:0009627|GO:0006468|GO:0009863|GO:0004683|GO:0016772	NM_117025	At.42950	#REF!	826541
A_84_P753614	hypothetical protein	chr1:27987296-27987467	GO:0005739	NM_001084352	At.47667	#REF!	5007848
A_84_P792066	hypothetical protein	chr3:8260158-8260099	GO:0008150|GO:0003674	NM_113217	At.64131	#REF!	821892
A_84_P11596	DNA polymerase delta subunit 2	chr2:17563439-17563291	GO:0008283|GO:0003887|GO:0006346|GO:0034968|GO:0016570|GO:0005634|GO:0009909|GO:0016458|GO:0031047|GO:0031048|GO:0003677|GO:0006260|GO:0006306|GO:0006261|GO:0007020|GO:0048449|GO:0009560|GO:0051567	NM_129775	At.42746	#REF!	818812
A_84_P814018	lysine-ketoglutarate reductase/saccharopine dehydrogenase bifunctional enzyme	chr4:15990488-15990429	GO:0004753|GO:0016926|GO:0047130|GO:0080167|GO:0050665|GO:0005829|GO:0005739|GO:0010228|GO:0005737|GO:0000166|GO:0009744|GO:0009750|GO:0016491|GO:0019477|GO:0055114	NM_179155	At.20921	#REF!	829452
A_84_P815240	proline-rich family protein	chr4:10499292-10499351		NM_118040	At.43017	#REF!	827660
A_84_P247795	PIN domain-containing MEE21 protein	chr2:14563299-14563240	GO:0003674|GO:0009220|GO:0005634|GO:0009793	NM_129010	At.61738	#REF!	818021
A_84_P21261	putative chitinase	chr3:17521307-17521675	GO:0005975|GO:0016998|GO:0005576|GO:0004568	NM_114622	At.35796	#REF!	823908
A_84_P817397		chr4:011808924-011808978				#REF!
A_84_P784694	hypothetical protein	chr3:10657586-10657527	GO:0008150|GO:0003674	NM_113763	At.8200	#REF!	822473
A_84_P21817	peptide alpha-N-acetyltransferase	chr1:758359-758418	GO:0001676|GO:0008080|GO:0008152|GO:0006633|GO:0005575|GO:0002213	NM_100197	At.11121	#REF!	839562
A_84_P868161	RING/U-box domain-containing protein	chr1:4854399-4854384	GO:0042542|GO:0034976|GO:0009408|GO:0006457|GO:0008270|GO:0005634|GO:0009644	NM_101286	At.41984	#REF!	837980
A_84_P765164	Putative membrane lipoprotein	chr4:9604825-9604884	GO:0008150|GO:0003674	NM_001084932	At.47944	#REF!	5008146
A_84_P752319		chr1:012713359-012713418				#REF!
A_84_P281020		chr5:10633697-10633756			At.59676	#REF!
A_84_P854985	HXXXD-type acyl-transferase-like protein	chr4:8014131-8014072	GO:0016747|GO:0005737|GO:0019761|GO:0016740	NM_117458	At.2726	#REF!	827018
A_84_P867036	strictosidine synthase family protein	chr3:21995112-21995171	GO:0005739|GO:0016844|GO:0009821|GO:0009058|GO:0009860|GO:0010584|GO:0009827	NM_115815	At.43215	#REF!	825122
A_84_P184494	translocon at the inner envelope membrane of chloroplasts 110	chr1:2130274-2130215	GO:0005515|GO:0009536|GO:0045036|GO:0016020|GO:0045037|GO:0009941|GO:0009658|GO:0031897|GO:0009507	NM_100568	At.12081	#REF!	837205
A_84_P13407	sulfotransferase 17	chr1:6399597-6399656	GO:0019344|GO:0006569|GO:0005737|GO:0009684|GO:0008146|GO:0047364|GO:0019761|GO:0042742	NM_101717	At.28160	#REF!	838440
A_84_P824730	beta-galactosidase	chr3:20148849-20148640	GO:0009341|GO:0004565|GO:0043169|GO:0005975|GO:0030246|GO:0003824|GO:0004553|GO:0009507|GO:0005829	NM_148873	At.44380	#REF!	824610
A_84_P789091	Adaptin ear-binding coat-associated protein 1 NECAP-1	chr3:21669416-21669264	GO:0003674|GO:0005737|GO:0016020|GO:0006897	NM_115722	At.43654	#REF!	825029
A_84_P804142	ABC transporter G family member 11	chr1:6143038-6143097	GO:0015245|GO:0017111|GO:0009651|GO:0005886|GO:0009611|GO:0009737|GO:0042626|GO:0005524|GO:0000166|GO:0016020|GO:0015908|GO:0016887|GO:0080051|GO:0009897	NM_101647	At.70679	#REF!	838363
A_84_P23522	tyrosine aminotransferase	chr5:21912518-21912577	GO:0005737|GO:0009058|GO:0004838|GO:0008483|GO:0010189	NM_124776	At.24214	#REF!	835480
A_84_P267620	MATE efflux family protein	chr1:5226534-5226593	GO:0005215|GO:0015297|GO:0016020|GO:0005886|GO:0006855|GO:0055085|GO:0015238	NM_001123821	At.23858	#REF!	838084
A_84_P118262	hypothetical protein	chr2:18980558-18980617	GO:0008150|GO:0003674|GO:0009627|GO:0031347|GO:0009507	NM_130184	At.23006	#REF!	819229
A_84_P14390	glutathione peroxidase	chr1:23536158-23536217	GO:0004602|GO:0004601|GO:0009407|GO:0005634|GO:0006979|GO:0005829	NM_105025	At.15002	#REF!	842652
A_84_P838285	HEAT repeat-containing protein	chr1:25102690-25102631	GO:0005975|GO:0016926|GO:0000226|GO:0005634|GO:0010050|GO:0050665|GO:0005829|GO:0009630|GO:0010267|GO:0000911|GO:0009616|GO:0010228|GO:0035196|GO:0005982|GO:0005991	NM_105384	At.19701	#REF!	843034
A_84_P869439	PRA1 family protein D	chr1:1141162-1141103	GO:0005515|GO:0010351|GO:0046739|GO:0005737|GO:0005783|GO:0006869|GO:0006891|GO:0016558|GO:0016192	NM_100307	At.21183	#REF!	839565
A_84_P21195	putative protein phosphatase 2C 42	chr3:5829215-5829274	GO:0008287|GO:0006470|GO:0004722|GO:0003824	NM_001035637	At.6353	#REF!	820966
A_84_P22549	putative WRKY transcription factor 8	chr5:18801494-18801435	GO:0043565|GO:0006355|GO:0070301|GO:0003700|GO:0050832|GO:0009737|GO:0005634|GO:0042742	NM_124005	At.26517	#REF!	834678
A_84_P17433	cytochrome P450, family 705, subfamily A, polypeptide 15	chr3:7010228-7010287	GO:0005739|GO:0019825|GO:0005506|GO:0009055|GO:0005576|GO:0016705|GO:0055114|GO:0020037	NM_112899	At.27068	#REF!	821548
A_84_P20151	ADP-ribosylation factor GTPase-activating protein AGD7	chr2:15755765-15755706	GO:0008060|GO:0005794|GO:0032312|GO:0006007|GO:0008270|GO:0005634|GO:0003677|GO:0005829	NM_001036426	At.75563	#REF!	818331
A_84_P815766	cyanate hydratase	chr3:8423034-8423011	GO:0009651|GO:0009440|GO:0008824|GO:0003677|GO:0042802|GO:0009439|GO:0005829	NM_113252	At.20785	#REF!	821930
A_84_P16515	hypothetical protein	chr1:605189-605130	GO:0008150|GO:0003674|GO:0005634	NM_100156	At.42580	#REF!	839421
A_84_P11747	AGC kinase 1.5	chr3:4030663-4030604	GO:0005515|GO:0048610|GO:0048868|GO:0005634|GO:0005524|GO:0009827|GO:0009826|GO:0004672|GO:0004674|GO:0016301|GO:0009860|GO:0006468|GO:0016772	NM_202566	At.39562	#REF!	820450
A_84_P857943	GATA type zinc finger transcription factor-like protein	chr3:20704103-20704161	GO:0005737|GO:0051015|GO:0006944|GO:0051049|GO:0006623|GO:0008270|GO:0005634|GO:0051017|GO:0048573	NM_001203170	At.25097	#REF!	824743
A_84_P806064	Salt tolerance protein	chr1:1828820-1828761	GO:0005515|GO:0009640|GO:0009651|GO:0003700|GO:0009737|GO:0080167|GO:0005634|GO:0006972|GO:0003677|GO:0006096|GO:0005622|GO:0009266|GO:0007030|GO:0008270|GO:0009416|GO:0006833|GO:0046686	NM_179267	At.23289	#REF!	837113
A_84_P806987	light-harvesting chlorophyll B-binding protein 3	chr5:22039170-22039229	GO:0009535|GO:0015979|GO:0016020|GO:0005198|GO:0009765|GO:0009534|GO:0009579|GO:0030076|GO:0009507	NM_124807	At.49175	#REF!	835515
A_84_P851594	putative serine/threonine-protein kinase WNK4	chr5:23585506-23585639	GO:0042631|GO:0019375|GO:0005634|GO:0005524|GO:0005737|GO:0004672|GO:0046777|GO:0004674|GO:0010260|GO:0016301|GO:0006468|GO:0016036|GO:0016772	NM_125220	At.20717	#REF!	835947
A_84_P532908	hypothetical protein	chr1:5647610-5647551	GO:0008150|GO:0003674|GO:0005575	NM_202112	At.49448	#REF!	2745752
A_84_P128501	SWIB/MDM2, Plus-3 and GYF domain-containing protein	chr5:7919213-7919272	GO:0006352|GO:0016570|GO:0005634|GO:0003677	NM_122255	At.31007	#REF!	832414
A_84_P822473	Sodium bile acid symporter-like protein	chr2:11476277-11476218	GO:0005215|GO:0050833|GO:0008508|GO:0000023|GO:0009941|GO:0043085|GO:0019252|GO:0016020|GO:0009534|GO:0035725|GO:0006814|GO:0006849|GO:0019761|GO:0009507	NM_179758	At.38831	#REF!	817231
A_84_P283660	hypothetical protein	chr2:17545140-17545199	GO:0008150|GO:0003674	NM_129767	At.28471	#REF!	818804
A_84_P786940	gt-2-related protein	chr2:14210320-14210261	GO:0006355|GO:0003700|GO:0005634	NM_179882	At.28516	#REF!	817920
A_84_P815236	thioredoxin-like 1-1	chr1:2713862-2713921	GO:0031969|GO:0009570|GO:0006662|GO:0016671|GO:0015035|GO:0009055|GO:0045454|GO:0009507	NM_001123776	At.24182	#REF!	837379
A_84_P22347	FtsH extracellular protease	chr4:12441699-12441758	GO:0017111|GO:0010020|GO:0005886|GO:0009658|GO:0009941|GO:0005524|GO:0009536|GO:0000166|GO:0007020|GO:0004222|GO:0016887|GO:0008237|GO:0009507	NM_118526	At.3392	#REF!	828494
A_84_P821996	Plasma-membrane choline transporter family protein	chr4:18061954-18061895	GO:0005634|GO:0006499	NM_120025	At.22287	#REF!	830020
A_84_P19059	5-formyltetrahydrofolate cyclo-ligase	chr1:28803125-28803066	GO:0030272|GO:0016117|GO:0008152|GO:0000023|GO:0009396|GO:0003824|GO:0019252|GO:0009507	NM_106323	At.34623	#REF!	844007
A_84_P800117	SPla/RYanodine receptor (SPRY) domain-containing protein	chr4:3360852-3360911	GO:0008150|GO:0003674|GO:0005634	NM_178981	At.54182	#REF!	826007
A_84_P822829	hypothetical protein	chr4:16813029-16812970	GO:0004594|GO:0005737	NM_119702	At.27351	#REF!	829689
A_84_P752941	DNAJ heat shock N-terminal domain-containing protein	chr1:6442611-6442670	GO:0006457|GO:0005783|GO:0031072|GO:0048573|GO:0009507	NM_001160878	At.28430	#REF!	838451
A_84_P817413	chitinase	chr3:3963699-3963640	GO:0005773|GO:0005774|GO:0005975|GO:0050832|GO:0005576|GO:0005829|GO:0008061|GO:0009871|GO:0016998|GO:0010167|GO:0015706|GO:0004568|GO:0046686	NM_112085	At.75583	#REF!	820429
A_84_P14914	phytoene synthase	chr5:5659902-5659843	GO:0010287|GO:0006636|GO:0016767|GO:0009058|GO:0019288|GO:0016117|GO:0016765|GO:0046905|GO:0015995|GO:0016740|GO:0006655|GO:0009507	NM_001036818	At.23726	#REF!	831587
A_84_P756195	MATE efflux family protein	chr2:1353997-1353938	GO:0005215|GO:0015297|GO:0016020|GO:0005886|GO:0006855|GO:0006810|GO:0055085|GO:0015238	NM_126448	At.49329	#REF!	814943
A_84_P834403	T-complex protein 11	chr4:5829122-5829259	GO:0008150|GO:0031177|GO:0005634	NM_116984	At.4207	#REF!	826496
A_84_P14559	major facilitator protein	chr3:5481567-5481508	GO:0005215|GO:0016020|GO:0006857|GO:0005886	NM_112489	At.26494	#REF!	820864
A_84_P174281	exportin 1A	chr5:5602845-5602904	GO:0005515|GO:0000059|GO:0006094|GO:0005634|GO:0006886|GO:0009165|GO:0005829|GO:0009553|GO:0000911|GO:0009555|GO:0005737|GO:0009846|GO:0000741|GO:0005643|GO:0009860|GO:0008565|GO:0006611|GO:0007010|GO:0004872|GO:0010498|GO:0009560	NM_001203395	At.492	#REF!	831565
A_84_P14276	putative peptide/nitrate transporter	chr1:7966682-7966623	GO:0005215|GO:0016020|GO:0006857|GO:0005886	NM_102104	At.41594	#REF!	838861
A_84_P531516	aspartyl protease family protein	chr3:9360349-9360408	GO:0006508|GO:0005576|GO:0004190	NM_113469	At.37337	#REF!	822158
A_84_P827203	Rossmann-fold NAD(P)-binding domain-containing protein	chr4:6946636-6946479	GO:0000166|GO:0008152|GO:0016491|GO:0009507	NM_117212	At.33571	#REF!	826745
A_84_P200164	WPP domain-containing protein 3	chr5:9974998-9975057	GO:0008150|GO:0003674|GO:0005634	NM_122676	At.30777	#REF!	832861
A_84_P861010	hypothetical protein	chr3:4703897-4703838	GO:0008150|GO:0003674|GO:0005634	NM_001202961	At.21896	#REF!	5007999
A_84_P113602	maternal effect embryo arrest 12 protein	chr2:861686-861745	GO:0005634|GO:0009793	NM_147236	At.50973	#REF!	814824
A_84_P829854	transducin family protein / WD-40 repeat family protein	chr2:19117541-19117482	GO:0000911|GO:0000166|GO:0000226|GO:0080008	NM_130221	At.43364	#REF!	819268
A_84_P19988	UDP-D-glucose/UDP-D-galactose 4-epimerase 1	chr1:4356486-4356345	GO:0050662|GO:0005794|GO:0005886|GO:0005975|GO:0006950|GO:0003824|GO:0005829|GO:0003978|GO:0000166|GO:0016857|GO:0046983|GO:0006012|GO:0044237|GO:0046369	NM_101148	At.20506	#REF!	837834
A_84_P20936	transcription factor bHLH49	chr1:25917459-25917518	GO:0006355|GO:0003700|GO:0005634	NM_001036178	At.28096	#REF!	843225
A_84_P808334	tropine dehydrogenase	chr2:12604438-12604497	GO:0015979|GO:0000166|GO:0016556|GO:0008152|GO:0016491|GO:0005575	NM_128490	At.12681	#REF!	817485
A_84_P166353	hypothetical protein	chr5:3598377-3598436	GO:0008150|GO:0003674|GO:0009507	NM_121166	At.20347	#REF!	830998
A_84_P819067	hypothetical protein	chr5:226232-226407	GO:0009536|GO:0008150|GO:0003674|GO:0010075|GO:0005982|GO:0009941|GO:0005634|GO:0000272|GO:0009664|GO:0009507	NM_120237	At.4694	#REF!	830369
A_84_P853822	MATH domain-containing protein	chr1:1149197-1149138	GO:0008150|GO:0003674|GO:0005886|GO:0005634|GO:0009630	NM_001083985	At.24558	#REF!	839551
A_84_P826369		chr5:2141421-2141570				#REF!
A_84_P850876	peptide-N(4)-(N-acetyl-beta-glucosaminyl)asparagine amidase	chr5:20115493-20115337	GO:0003684|GO:0005737|GO:0010193|GO:0009751|GO:0005634|GO:0006289|GO:0010188|GO:0003824|GO:0006499|GO:0005829|GO:0000224	NM_124335	At.27656	#REF!	835019
A_84_P14891	syntaxin-132	chr5:2591037-2591096	GO:0005802|GO:0005484|GO:0006944|GO:0005886|GO:0009504|GO:0009737|GO:0005634|GO:0016192|GO:0006886|GO:0009506|GO:0005829	NM_001036776	At.27182	#REF!	830702
A_84_P855512	putative zinc finger protein	chr1:25559620-25559679	GO:0005622|GO:0006355|GO:0003700|GO:0008270|GO:0005634	NM_105490	At.35557	#REF!	843148
A_84_P857632	ethylene-responsive transcription factor RAP2-2	chr3:4737157-4737146	GO:0010468|GO:0001666|GO:0046685|GO:0006355|GO:0003700|GO:0005634|GO:0006487|GO:0003677	NM_180252	At.25146	#REF!	820643
A_84_P23131	actin-related protein 5	chr3:3938399-3938340	GO:0030029|GO:0005737|GO:0006281|GO:0005200|GO:0007275|GO:0005654|GO:0005634|GO:0009560	NM_112073	At.17437	#REF!	820416
A_84_P19535	Pyridoxal phosphate phosphatase-related protein	chr4:14497218-14497277	GO:0016791|GO:0008152|GO:0005634|GO:0003824	NM_119098	At.31912	#REF!	829074
A_84_P841219	CAAX amino terminal protease family protein	chr3:9532065-9532285	GO:0003674|GO:0016020|GO:0006508|GO:0009507	NM_001203051	At.37280	#REF!	822206
A_84_P841858		chr5:16782229-16782288				#REF!
A_84_P809827		chr4:015573956-015573904				#REF!
A_84_P768909		chr5:008214460-008214401				#REF!
A_84_P609548	hypothetical protein	chr2:10736836-10736777	GO:0008150|GO:0003674|GO:0009507	NM_179730	At.39052	#REF!	817058
A_84_P290414	hypothetical protein	chr4:18486685-18486744	GO:0005802|GO:0008150|GO:0003674|GO:0005794|GO:0005768	NM_120147	At.2859	#REF!	830143
A_84_P845045	UDP-D-glucose/UDP-D-galactose 4-epimerase 5	chr4:6716182-6716123	GO:0050662|GO:0003978|GO:0005794|GO:0000166|GO:0005975|GO:0046983|GO:0016857|GO:0006950|GO:0006012|GO:0003824|GO:0044237	NM_117166	At.48845	#REF!	826696
A_84_P14664	UDP-glucosyl transferase 73C7	chr3:19702564-19702505	GO:0016758|GO:0016757|GO:0008152|GO:0008194|GO:0005575|GO:0051707	NM_115176	At.50274	#REF!	824482
A_84_P849071		chr1:16643331-16643272			At.75398	#REF!
A_84_P815181		chr4:18113485-18113426				#REF!
A_84_P786547	S-adenosyl-L-methionine-dependent methyltransferase-like protein	chr3:22503044-22503103	GO:0005737|GO:0008168|GO:0008152|GO:0003824	NM_115955	At.26792	#REF!	825262
A_84_P571463	hypothetical protein	chr3:17774615-17774674	GO:0008150|GO:0003674|GO:0005737	NM_114681	At.35740	#REF!	823967
A_84_P20158	transducin-like protein	chr2:8464282-8464341	GO:0008150|GO:0000166|GO:0005634|GO:0080008	NM_127512	At.24966	#REF!	816473
A_84_P786720	protein ATAF2	chr5:2859302-2859243	GO:0008361|GO:0006355|GO:0009753|GO:0009744|GO:0009751|GO:0009620|GO:0009611|GO:0043424|GO:0009416|GO:0007275|GO:0005634|GO:0003677	NM_147856	At.27826	#REF!	830779
A_84_P858199		chr2:17590849-17590909			At.12442	#REF!
A_84_P20950	germin-like protein subfamily 3 member 1	chr1:27339374-27339315	GO:0031012|GO:0008150|GO:0030145|GO:0045735|GO:0030003|GO:0005576|GO:0070838|GO:0048046|GO:0010103|GO:0050162	NM_105920	At.75222	#REF!	843593
A_84_P16173	glutaredoxin-C9	chr1:10013693-10013634	GO:0005515|GO:0050832|GO:0009409|GO:0015035|GO:0009693|GO:0009738|GO:0009814|GO:0009695|GO:0030968|GO:0043069|GO:0009617|GO:0005737|GO:0007154|GO:0000165|GO:0006612|GO:0009414|GO:0009862|GO:0010310|GO:0009723|GO:0009863|GO:0009410|GO:0010363|GO:0042742|GO:0009867|GO:0006355|GO:0035304|GO:0009611|GO:0009055|GO:0042538|GO:0007165|GO:0009605|GO:0009753|GO:0031348|GO:0009733|GO:0009751|GO:0045454|GO:…	NM_102616	At.11829	#REF!	839748
A_84_P127361	pentatricopeptide repeat-containing protein	chr3:1956580-1956521	GO:0009553|GO:0005739|GO:0009555|GO:0048868|GO:0019843|GO:0009790|GO:0009793|GO:0009507	NM_111518	At.40524	#REF!	819817
A_84_P213598	hypothetical protein	chr1:21085833-21085774	GO:0008150|GO:0003674|GO:0031225	NM_104511	At.42801	#REF!	842085
A_84_P97466	hypothetical protein	chr2:11861249-11861308	GO:0003674|GO:0006914|GO:0005634	NM_128343	At.28225	#REF!	817330
A_84_P16266	FAD/NAD(P)-binding oxidoreductase domain-containing protein	chr1:21397908-21397967	GO:0005739|GO:0046608|GO:0016117|GO:0016491|GO:0055114|GO:0009507	NM_104572	At.28533	#REF!	842152
A_84_P311333	glycerol-3-phosphate acyltransferase 6	chr2:15952735-15952676	GO:0005739|GO:0016791|GO:0016746|GO:0008152|GO:0010143|GO:0009908|GO:0006655	NM_129367	At.21177	#REF!	818389
A_84_P856794	WWE protein-protein interaction domain family protein	chr1:11614906-11615290	GO:0005515|GO:0008219|GO:0042542|GO:0009651|GO:0009409|GO:0050832|GO:0009737|GO:0009738|GO:0009790|GO:0006096|GO:0003950|GO:0006809|GO:0030968|GO:0043069|GO:0009743|GO:0000165|GO:0006612|GO:0009414|GO:0007030|GO:0006833|GO:0006979|GO:0010193|GO:0010102|GO:0006944|GO:0031348|GO:0009733|GO:0000303|GO:0006486|GO:2000377|GO:0009873|GO:0046686|GO:0005634|GO:0009816|GO:0009266|GO:0005737|GO:0007154|GO:…	NM_179408	At.10171	#REF!	840115
A_84_P14503	protein kinase-like protein	chr2:11446884-11446943	GO:0005737|GO:0016301|GO:0016773|GO:0009793|GO:0016772	NM_128240	At.38841	#REF!	817224
A_84_P835970	proline-rich extensin-like receptor kinase 10	chr1:9041401-9041342	GO:0004672|GO:0005886|GO:0004674|GO:0006468|GO:0004713|GO:0005524|GO:0016772	NM_102380	At.43483	#REF!	839156
A_84_P15935	nitrile specifier protein 5	chr5:19541351-19541292	GO:0051788|GO:0003674|GO:0005737|GO:0080129|GO:0006635|GO:0009407|GO:0043161|GO:0019762|GO:0080028|GO:0005829	NM_124193	At.24869	#REF!	834871
A_84_P759188	hypothetical protein	chr3:22222309-22222466	GO:0005739|GO:0008150|GO:0003674	NM_115878	At.34488	#REF!	825185
A_84_P815139	SNAP25 homologous protein SNAP33	chr5:24623492-24623975	GO:0043090|GO:0006820|GO:0005515|GO:0005886|GO:0009697|GO:0050832|GO:0009504|GO:0009737|GO:0009620|GO:0005634|GO:0009695|GO:0006862|GO:0043269|GO:0030968|GO:0009625|GO:0002679|GO:0000911|GO:0043069|GO:0000910|GO:0000165|GO:0006612|GO:0009595|GO:0009862|GO:0010310|GO:0009863|GO:0016192|GO:0010363|GO:0042742|GO:0006499|GO:0009867|GO:0015696|GO:0009611|GO:0043900|GO:0009612|GO:0006888|GO:0005484|GO:…	NM_125514	At.24457	#REF!	836242
A_84_P255280	ZIP metal ion transporter	chr3:7309476-7309417	GO:0016020|GO:0005886|GO:0046873|GO:0055085|GO:0030001	NM_112979	At.26395	#REF!	821636
A_84_P12375	Ubiquinol-cytochrome C reductase hinge protein	chr1:5203746-5203897	GO:0009060|GO:0005739|GO:0051788|GO:0006511|GO:0080129|GO:0008121|GO:0006122|GO:0009853|GO:0005750|GO:0046686|GO:0006096	NM_101380	At.43509	#REF!	838075
A_84_P74114	hypothetical protein	chr4:6324510-6324569	GO:0005739|GO:0003674|GO:0005794|GO:0015824	NM_117082	At.33651	#REF!	826605
A_84_P20185	EIN3-binding F-box protein 1	chr2:10848090-10848031	GO:0005515|GO:0006511|GO:0004842|GO:0042752|GO:0009723|GO:0005634|GO:0010105	NM_128106	At.24288	#REF!	817087
A_84_P24167	zinc knuckle (CCHC-type) family protein	chr3:15512172-15512231	GO:0008270|GO:0005634|GO:0003676	NM_114227	At.36254	#REF!	823456
A_84_P93929	putative RNA-binding protein containing KH domain protein	chr4:18189430-18189291	GO:0008150|GO:0016226|GO:0019288|GO:0003723|GO:0016117|GO:0009073|GO:0045893|GO:0009507	NM_120064	At.2846	#REF!	830059
A_84_P817591		chr2:16855155-16855003				#REF!
A_84_P184664	DEAD-box ATP-dependent RNA helicase 3	chr5:9287085-9286945	GO:0008026|GO:0016020|GO:0009570|GO:0003723|GO:0004386|GO:0009941|GO:0008270|GO:0005634|GO:0003676|GO:0005524|GO:0009793|GO:0009507	NM_001203473	At.23875	#REF!	832713
A_84_P861990					At.47579	#REF!
A_84_P784871	syntaxin-related protein KNOLLE	chr1:2709838-2709779	GO:0009524|GO:0051322|GO:0005886|GO:0008283|GO:0009504|GO:0000226|GO:0051329|GO:0051225|GO:0006084|GO:0006886|GO:0012505|GO:0000911|GO:0000910|GO:0005484|GO:0010583|GO:0016020|GO:0006944|GO:0016126|GO:0016192|GO:0009506	NM_100729	At.10802	#REF!	837378
A_84_P755670	hemolysin-III related integral membrane protein	chr4:17943784-17943843	GO:0008150|GO:0003674|GO:0005737|GO:0016021	NM_119991	At.48954	#REF!	829986
A_84_P22369	ammonium transporter 1;4	chr4:14163102-14163161	GO:0015398|GO:0016020|GO:0015695|GO:0005886|GO:0072488|GO:0006810|GO:0008519|GO:0005576|GO:0009506	NM_119012	At.54537	#REF!	828988
A_84_P784478	ATP synthase subunit G protein	chr4:13283109-13283168	GO:0009536|GO:0015986|GO:0015078|GO:0006626|GO:0015992	NM_118754	At.2882	#REF!	828727
A_84_P833102	N2227-like domain-containing protein	chr2:13670602-13670752	GO:0005634|GO:0009165	NM_001161071	At.38114	#REF!	817776
A_84_P825624	zinc knuckle (CCHC-type) family protein	chr3:15512356-15512415	GO:0008270|GO:0005634|GO:0003676	NM_114227	At.36254	#REF!	823456
A_84_P280150		chr5:17103864-17103805				#REF!
A_84_P20719	BCL-2-associated athanogene 7	chr5:25052480-25052421	GO:0034605|GO:0005515|GO:0005516|GO:0046685|GO:0005886|GO:0006457|GO:0005783|GO:0034620|GO:0009506|GO:0070417|GO:0009507|GO:0005829	NM_125633	At.43914	#REF!	836360
A_84_P181424	hypothetical protein	chr5:8436474-8436533	GO:0008150|GO:0003674|GO:0005634	NM_122372	At.30948	#REF!	832535
A_84_P21292	glutathione reductase	chr3:20230748-20230598	GO:0050661|GO:0016668|GO:0048481|GO:0005507|GO:0009407|GO:0050660|GO:0006626|GO:0006749|GO:0009055|GO:0009658|GO:0005524|GO:0004362|GO:0005739|GO:0009570|GO:0016491|GO:0045454|GO:0055114|GO:0009507	NM_115323	At.21776	#REF!	824631
A_84_P22557	regulator of chromosome condensation repeat-containing protein	chr5:19587391-19587450	GO:0008150|GO:0005794	NM_124208	At.29855	#REF!	834886
A_84_P19999	phototropic-responsive NPH3-like protein	chr1:19657481-19657540	GO:0005886|GO:0009416|GO:0004871	NM_104155	At.37534	#REF!	841710
A_84_P850921	fructose-bisphosphate aldolase, class I	chr2:9130112-9130053	GO:0031977|GO:0006364|GO:0009657|GO:0009695|GO:0006098|GO:0006096|GO:0030154|GO:0004332|GO:0019760|GO:0009106|GO:0009108|GO:0042744|GO:0019761|GO:0010287|GO:0006636|GO:0044272|GO:0019748|GO:0009637|GO:0009072|GO:0008652|GO:0009073|GO:0009941|GO:0019684|GO:0019252|GO:0010304|GO:0006546|GO:0010207|GO:0015995|GO:0045893|GO:0046686|GO:0015979|GO:0019344|GO:0019288|GO:0003824|GO:0009902|GO:0010114|GO:…	NM_001036310	At.21716	#REF!	816672
A_84_P144029	Prefoldin chaperone subunit family protein	chr1:9213886-9213945	GO:0005737|GO:0006457|GO:0016272|GO:0051082|GO:0006312|GO:0009560	NM_102428	At.27100	#REF!	839206
A_84_P834124	putative protein kinase	chr3:21398166-21398225	GO:0004672|GO:0005886|GO:0016301|GO:0004674|GO:0006468|GO:0004713|GO:0005524|GO:0016772	NM_115637	At.34803	#REF!	824946
A_84_P784569	RING/U-box domain-containing protein	chr5:2616970-2617029	GO:0008150|GO:0008270|GO:0005634	NM_180459	At.66679	#REF!	830709
A_84_P16776	late embryogenesis abundant protein 4-5	chr5:2090098-2090039	GO:0003674|GO:0048316|GO:0009409|GO:0009414|GO:0006970|GO:0009790|GO:0005575|GO:0009793	NM_120759	At.48991	#REF!	830565
A_84_P852273	2-dehydro-3-deoxyphosphooctonate aldolase	chr1:29903806-29904046	GO:0005737|GO:0009058|GO:0008152|GO:0003824|GO:0010306|GO:0008676|GO:0005829	NM_001036223	At.19978	#REF!	844288
A_84_P20363	protein kinase family protein	chr3:21711133-21711192	GO:0004672|GO:0005886|GO:0016301|GO:0004674|GO:0006468|GO:0004713|GO:0005524|GO:0016772	NM_115731		#REF!	825038
A_84_P761854		chr3:17771357-17771298			At.20144	#REF!
A_84_P844940		chr5:020786756-020786814				#REF!
A_84_P815000	reticulon-like protein B2	chr4:6838032-6837973	GO:0005794|GO:0071782|GO:0005886|GO:0005783|GO:0071786|GO:0005789|GO:0005634|GO:0071458|GO:0010286	NM_117193	At.3649	#REF!	826724
A_84_P836203	RHOMBOID-like protein 10	chr1:8868003-8868143	GO:0005886|GO:0004252|GO:0031969|GO:0006508	NM_001198164	At.16920	#REF!	839113
A_84_P555700	pentatricopeptide repeat-containing protein	chr5:4858742-4858801	GO:0005739|GO:0008150|GO:0003674	NM_121505	At.54850	#REF!	831353
A_84_P816234	peroxiredoxin-2F	chr3:1827309-1827250	GO:0009060|GO:0005739|GO:0016209|GO:0004601|GO:0005759|GO:0016491|GO:0006979|GO:0046686|GO:0006096	NM_111480	At.20442	#REF!	819778
A_84_P17390	tyrS tyrosyl-tRNA synthetase	chr3:570281-570222	GO:0004831|GO:0048481|GO:0016226|GO:0003723|GO:0006437|GO:0009658|GO:0005524|GO:0009793|GO:0004812|GO:0006418|GO:0005739|GO:0010228|GO:0005737|GO:0000166|GO:0009570|GO:0010027|GO:0006655|GO:0009507	NM_111134	At.41099	#REF!	821282
A_84_P92099	TRAF-like family protein	chr2:13949913-13949854	GO:0008150|GO:0003674|GO:0005575	NM_128848	At.38009	#REF!	817849
A_84_P12819	Phototropic-responsive NPH3 family protein	chr3:16362013-16361954	GO:0005886|GO:0009416|GO:0004871	NM_114351	At.36101	#REF!	823616
A_84_P813499						#REF!
(+)eQC-42						#REF!
A_84_P785414	arabinogalactan family protein	chr4:9557541-9557600	GO:0008150|GO:0009651|GO:0005886|GO:0009750|GO:0019684|GO:0006833	NM_117802	At.20040	#REF!	827406
A_84_P13965	U-box domain-containing protein 26	chr1:18429109-18429050	GO:0005737|GO:0004842|GO:0016567|GO:0000151	NM_103865	At.38168	#REF!	841401
A_84_P23083	protein kinase family protein	chr3:10210684-10210625	GO:0005739|GO:0004672|GO:0016301|GO:0004674|GO:0006468|GO:0005634|GO:0004712|GO:0004713|GO:0005524|GO:0016772	NM_113672	At.138	#REF!	822378
A_84_P534704	hypothetical protein	chr1:9511015-9510956	GO:0008150|GO:0003674	NM_102501	At.41084	#REF!	839628
A_84_P848008	serine carboxypeptidase-like 51	chr2:11888145-11888086	GO:0034976|GO:0004185|GO:0009627|GO:0006508|GO:0005576	NM_128351	At.21190	#REF!	817336
A_84_P828786	pentatricopeptide repeat-containing protein	chr4:16599982-16599923	GO:0042793|GO:0019288|GO:0016556|GO:0010027|GO:0048255|GO:0034660|GO:0010103|GO:0009902|GO:0009507	NM_119649	At.31467	#REF!	829635
A_84_P858451	DNA-binding storekeeper protein-related transcriptional regulator	chr1:16924713-16924772	GO:0008150|GO:0006355|GO:0005634	NM_103562	At.14883	#REF!	841045
A_84_P574794	Toll-Interleukin-Resistance domain-containing protein	chr2:8695869-8695928	GO:0005622|GO:0007165|GO:0005737		At.28697	#REF!	2745551
A_84_P13141	Protein-tyrosine phosphatase-like, PTPLA	chr5:24079597-24079538	GO:0008150|GO:0003674|GO:0005575	NM_125369	At.70065	#REF!	836098
A_84_P854572	AGC (cAMP-dependent, cGMP-dependent and protein kinase C) kinase family protein	chr3:8339684-8339743	GO:0004672|GO:0005886|GO:0016301|GO:0004674|GO:0006468|GO:0005634|GO:0005524|GO:0016772|GO:0005829	NM_113233	At.27123	#REF!	821911
A_84_P175241	hypothetical protein	chr5:23063938-23063879	GO:0008150|GO:0003674|GO:0005634	NM_125082	At.29352	#REF!	835802
A_84_P814400	putative histone H2AXa	chr1:2847711-2847652	GO:0006334|GO:0005634|GO:0000786|GO:0003677	NM_100760	At.24300	#REF!	837409
A_84_P12062	cytochrome P450, family 81, subfamily K, polypeptide 1	chr5:3354121-3354180	GO:0019825|GO:0005506|GO:0005783|GO:0009055|GO:0016705|GO:0055114|GO:0020037	NM_121099	At.50444	#REF!	830926
A_84_P303500	4,5-DOPA dioxygenase extradiol-like protein	chr4:8619382-8619441	GO:0006725|GO:0005737|GO:0016491|GO:0008270|GO:0008198|GO:0055114|GO:0016701	NM_117597	At.26541	#REF!	827174
A_84_P21108	FTSH protease 10	chr1:2309252-2309311	GO:0017111|GO:0005524|GO:0005739|GO:0009535|GO:0009536|GO:0030163|GO:0000166|GO:0016020|GO:0006508|GO:0008270|GO:0016021|GO:0004222|GO:0016887	NM_100625	At.23339	#REF!	837265
A_84_P256760	hypothetical protein	chr5:5652794-5652853	GO:0005739|GO:0003674|GO:0005783|GO:0006007|GO:0016021|GO:0006886	NM_121725	At.20834	#REF!	831583
A_84_P231379	hypothetical protein	chr5:18742605-18742546	GO:0008150|GO:0005634	NM_123992	At.29966	#REF!	834665
A_84_P18650	Pyridoxal biosynthesis protein PDX1.3	chr5:172801-172742	GO:0005515|GO:0042823|GO:0009651|GO:0006982|GO:0005886|GO:0006098|GO:0003824|GO:0042803|GO:0005829|GO:0005737|GO:0010335|GO:0006979|GO:0008615|GO:0006520|GO:0046982|GO:0000023|GO:0006950|GO:0042538|GO:0043085|GO:0019252|GO:0012505|GO:0010224|GO:0008152|GO:0042819|GO:0015994	NM_120219	At.23386	#REF!	831738
A_84_P807962	translational initiation factor 4A-1	chr3:4592566-4592507	GO:0008026|GO:0005515|GO:0009651|GO:0005794|GO:0004386|GO:0005618|GO:0005730|GO:0006094|GO:0003743|GO:0005634|GO:0003676|GO:0005524|GO:0006413|GO:0006096|GO:0005829|GO:0005737|GO:0016020|GO:0048046|GO:0046686|GO:0009506	NM_001084679	At.23558	#REF!	820605
A_84_P23943	NAD(P)-linked oxidoreductase domain-containing protein	chr2:9104577-9104518	GO:0005737|GO:0016491|GO:0046686|GO:0055114|GO:0005829	NM_127697	At.27551	#REF!	816664
A_84_P849040	serine/threonine-protein phosphatase PP1 isozyme 6	chr4:6848053-6848111	GO:0051604|GO:0006470|GO:0016787|GO:0005575|GO:0004722	NM_117195	At.3651	#REF!	826726
A_84_P105026	hypothetical protein	chr1:25571651-25571710	GO:0008150|GO:0003674|GO:0005886|GO:0005576	NM_105493	At.18268	#REF!	843151
A_84_P858289	vacuolar protein sorting 46.1	chr1:6099232-6099291	GO:0000578|GO:0032509|GO:0009790|GO:0016192|GO:0015031|GO:0040007	NM_101635	At.41817	#REF!	838349
A_84_P21214	mannosyl-oligosaccharide 1,2-alpha-mannosidase MNS1	chr1:19128465-19128406	GO:0005802|GO:0005794|GO:0005886|GO:0004571|GO:0005509|GO:0043248|GO:0051788|GO:0016020|GO:0009735|GO:0006491|GO:0048364|GO:0043161|GO:0048767|GO:0004559|GO:0005768	NM_104037	At.37784	#REF!	841584
A_84_P784980	axial regulator YABBY 3	chr4:73676-73482	GO:0005515|GO:0006355|GO:0003700|GO:0010158|GO:0005634|GO:0010154	NM_001084868	At.11867	#REF!	827914
A_84_P132215	proteophosphoglycan-related protein	chr3:20245866-20245925	GO:0008150|GO:0003674|GO:0005634	NM_115325	At.43131	#REF!	824633
A_84_P152028	PsbP domain-containing protein 6	chr3:20985820-20985879	GO:0005515|GO:0031977|GO:0015979|GO:0009523|GO:0005509|GO:0009965|GO:0030154|GO:0009654|GO:0009570|GO:0009534|GO:0009543|GO:0009579|GO:0010027|GO:0009507|GO:0019898	NM_115524	At.34911	#REF!	824832
A_84_P13377	pentatricopeptide repeat-containing protein	chr1:28025214-28025155	GO:0005739|GO:0080156|GO:0009507	NM_106119	At.34861	#REF!	843800
A_84_P821653	rhamnogalacturonan xylosyltransferase 2	chr4:758314-758373	GO:0035252|GO:0005794|GO:0005783|GO:0010306|GO:0009507	NM_116405	At.3842	#REF!	827905
A_84_P815966	transcription factor lim1	chr1:3347388-3347230	GO:0005737|GO:0051015|GO:0003700|GO:0006944|GO:0005886|GO:0008270|GO:0051017	NM_100894	At.11276	#REF!	837558
A_84_P23327	ethylene-responsive transcription factor 3	chr1:18757677-18757618	GO:0005515|GO:0006355|GO:0003700|GO:0009737|GO:0009414|GO:0042538|GO:0005634|GO:0010105|GO:0045892|GO:0003677	NM_103946	At.1645	#REF!	841486
A_84_P862124	ubiquitin family protein	chr4:432559-432500	GO:0003674|GO:0009507	NM_116328	At.24461	#REF!	826414
A_84_P184094	hypothetical protein	chr1:5762842-5762783	GO:0015996|GO:0008150|GO:0003674|GO:0006944|GO:0048193|GO:0009507	NM_202117	At.16054	#REF!	838255
A_84_P602056	hypothetical protein	chr5:17338683-17338624	GO:0005739|GO:0008150|GO:0003674|GO:0016020	NM_203145	At.64269	#REF!	2746184
A_84_P827981	like COV 2 protein	chr1:16228865-16228717	GO:0005802|GO:0003674|GO:0005794|GO:0010222|GO:0005768	NM_103466	At.39020	#REF!	840912
A_84_P830689	NAC domain-containing protein 69	chr4:673888-673862	GO:0006355|GO:0003700|GO:0005886|GO:0007275|GO:0005634|GO:0045893|GO:0003677	NM_001084875	At.34408	#REF!	828144
A_84_P566564	nuclear matrix constituent protein-like protein	chr1:4520111-4520170	GO:0009616|GO:0006997|GO:0006342|GO:0035196|GO:0016572|GO:0007267|GO:0005654|GO:0005634|GO:0010050|GO:0051567|GO:0010267	NM_101194	At.11265	#REF!	837882
A_84_P66964	RING/FYVE/PHD zinc finger-containing protein	chr1:18750871-18750930	GO:0006355|GO:0008270|GO:0005634|GO:0003677	NM_103944	At.15785	#REF!	841484
A_84_P816480		chr1:4920382-4920238				#REF!
A_84_P76634	hypothetical protein	chr5:20975461-20975402	GO:0006865|GO:0009611|GO:0009738|GO:0042538|GO:0010150|GO:0035556|GO:0007165|GO:0009753|GO:0010260|GO:0009733|GO:0009414|GO:0009723|GO:0006499	NM_124543	At.7818	#REF!	835238
A_84_P839440	APO protein 2	chr5:23456273-23456332	GO:0003674|GO:0046777|GO:0016226|GO:0016556|GO:0000023|GO:0009637|GO:0009073|GO:0010155|GO:0019761|GO:0019252|GO:0009793|GO:0009507	NM_125178	At.27440	#REF!	835904
A_84_P21439	L-ascorbate peroxidase	chr4:15605156-15605215	GO:0004601|GO:0016688|GO:0005576|GO:0006979|GO:0055114|GO:0020037|GO:0005829	NM_119384	At.31673	#REF!	829366
A_84_P554551	embryo sac development arrest 6 protein	chr3:8404441-8404382	GO:0005739|GO:0003674|GO:0009793|GO:0009561	NM_113247	At.65136	#REF!	821925
A_84_P19289	shikimate kinase like 1	chr3:9912375-9912316	GO:0019344|GO:0006569|GO:0016226|GO:0019288|GO:0009658|GO:0009695|GO:0030154|GO:0009570|GO:0009106|GO:0009108|GO:0006733|GO:0006520|GO:0006636|GO:0004765|GO:0009684|GO:0044272|GO:0019748|GO:0009072|GO:0009965|GO:0009073|GO:0008652|GO:0005524|GO:0000096|GO:0006766|GO:0010027|GO:0006546|GO:0045893|GO:0015995|GO:0009117|GO:0009507	NM_113602	At.37144	#REF!	822306
A_84_P203128	Ninja-family protein AFP3	chr3:11382383-11382324	GO:0005515|GO:0008150|GO:0009738|GO:0005634|GO:0045893	NM_001084753	At.6431	#REF!	822619
A_84_P13570	putative complex I intermediate-associated protein 30	chr1:5944110-5944169	GO:0005739|GO:0008150|GO:0003674|GO:0009736	NM_001160875	At.47021	#REF!	838307
A_84_P815551	alpha/beta-hydrolase domain-containing protein	chr3:18037507-18037448	GO:0004091|GO:0005737|GO:0016787|GO:0008152|GO:0005634|GO:0005829	NM_114728	At.24698	#REF!	824030
A_84_P788766	nodulin MtN21 /EamA-like transporter protein	chr1:3854602-3854661	GO:0016020|GO:0009507	NM_101018	At.42131	#REF!	837687
A_84_P813957						#REF!
A_84_P851639	quinone reductase-like protein	chr5:23746466-23746407	GO:0005737|GO:0005886|GO:0010181|GO:0016491|GO:0045892	NM_125270	At.27481	#REF!	835997
A_84_P843698		chr2:17597542-17598004				#REF!
A_84_P820158	histone H1-3	chr2:7846509-7846568	GO:0031492|GO:0009414|GO:0006334|GO:0005634|GO:0000786|GO:0003677	NM_127361	At.24439	#REF!	816317
A_84_P562730	hypothetical protein	chr4:17873910-17873851	GO:0005739|GO:0008150|GO:0003674|GO:0009507	NM_119967	At.2743	#REF!	829962
A_84_P17007	(S)-2-hydroxy-acid oxidase	chr3:4820574-4820633	GO:0005773|GO:0010181|GO:0009570|GO:0008891|GO:0016491|GO:0005634|GO:0050665|GO:0003824|GO:0048046|GO:0042742|GO:0009507|GO:0005777	NM_001202963	At.20363	#REF!	820664
A_84_P788907	F-box/LRR-repeat protein	chr2:17072928-17072869	GO:0008150|GO:0003674|GO:0005634	NM_001036444	At.42895	#REF!	818689
A_84_P755961		chr2:003481219-003481160				#REF!
A_84_P60690	octicosapeptide/Phox/Bem1p domain-containing protein	chr5:5298436-5298377	GO:0008150|GO:0003674|GO:0005634	NM_121627	At.27450	#REF!	831481
A_84_P545008	hypothetical protein	chr4:15411776-15411717	GO:0005739|GO:0008150|GO:0003674	NM_119338	At.26241	#REF!	829317
A_84_P789249		chr3:9666123-9666182			At.44256	#REF!
A_84_P600993	cleavage/polyadenylation specificity factor	chr4:13051082-13051141	GO:0005515|GO:0008150|GO:0005634	NM_118687	At.44085	#REF!	828660
A_84_P180124	RING-H2 finger protein ATL1	chr1:1167631-1167572	GO:0008270|GO:0005634	NM_100316	At.42456	#REF!	839540
A_84_P13830	protein FIZZY-related 2	chr4:12015293-12015433	GO:0005515|GO:0051510|GO:0007276|GO:0005834|GO:0005634|GO:0032875|GO:0043248|GO:0051788|GO:0007165|GO:0042023|GO:0010091|GO:0016049|GO:0043161|GO:0004871|GO:0051302	NM_118420	At.2372	#REF!	828390
A_84_P24003	6-phosphogluconate dehydrogenase-like protein	chr3:2459099-2459158	GO:0009331|GO:0050662|GO:0005975|GO:0004367|GO:0016614|GO:0006072|GO:0016616|GO:0046168|GO:0005737|GO:0051287|GO:0000166|GO:0009627|GO:0016491|GO:0055114	NM_111648	At.40313	#REF!	819960
A_84_P826029	Transcription factor DP	chr5:845032-845091	GO:0005515|GO:0005667|GO:0006355|GO:0005737|GO:0000082|GO:0003700|GO:0046982|GO:0042023|GO:0010090|GO:0005634|GO:0051302	NM_180426	At.4864	#REF!	831847
A_84_P12039	GDSL esterase/lipase	chr5:918261-918320	GO:0006629|GO:0004091|GO:0016788|GO:0005576	NM_120442	At.22526	#REF!	831778
A_84_P805209	putative stress-inducible protein	chr1:23231317-23231376	GO:0042542|GO:0005737|GO:0005886|GO:0006950|GO:0005634|GO:0046686|GO:0009644|GO:0009165|GO:0005829	NM_104951	At.48334	#REF!	842572
A_84_P10970	Ribosomal protein L7Ae/L30e/S12e/Gadd45 family protein	chr4:7454122-7454181	GO:0001510|GO:0042254|GO:0030529|GO:0006364|GO:0003723|GO:0005730|GO:0005634|GO:0006164|GO:0005829	NM_117330	At.3234	#REF!	826873
A_84_P282270	hypothetical protein	chr5:17325621-17325680	GO:0015996|GO:0005739|GO:0008150|GO:0003674	NM_123681	At.30134	#REF!	834332
A_84_P18974	fatty acyl-ACP thioesterases B	chr1:2691605-2691546	GO:0009536|GO:0000036|GO:0008152|GO:0006633|GO:0016297|GO:0016790|GO:0009507	NM_100724	At.46797	#REF!	837372
A_84_P270640	exocyst complex component 7	chr1:20191732-20191791	GO:0005737|GO:0000145|GO:0005634|GO:0006887|GO:0006904|GO:0005829	NM_104286	At.37283	#REF!	841847
A_84_P15712	protein SCAR3	chr1:10190562-10190376	GO:0005515|GO:0031209|GO:0005737|GO:0051127	NM_001123903	At.51182	#REF!	839791
A_84_P233709	hypothetical protein	chr5:4933215-4933156	GO:0005739|GO:0008150|GO:0003674|GO:0009507	NM_180492	At.31834	#REF!	831371
A_84_P810307	L-ascorbate peroxidase	chr1:2437544-2438040	GO:0042542|GO:0006511|GO:0034976|GO:0009651|GO:0005886|GO:0009408|GO:0009698|GO:0006094|GO:0005618|GO:0009793|GO:0006096|GO:0009644|GO:0005829|GO:0009266|GO:0051788|GO:0006598|GO:0005737|GO:0004601|GO:0006457|GO:0009570|GO:0007030|GO:0006833|GO:0042744|GO:0006979|GO:0006499|GO:0005794|GO:0042398|GO:0006972|GO:0080129|GO:0016688|GO:0009853|GO:0000302|GO:0046686|GO:0009506|GO:0055114|GO:0020037|GO:…	NM_100663	At.47584	#REF!	837304
A_84_P20866	auxin-responsive protein IAA17	chr1:1137740-1137799	GO:0005515|GO:0006355|GO:0003700|GO:0009734|GO:0009733|GO:0046983|GO:0005634|GO:0042802	NM_100306	At.20252	#REF!	839568
A_84_P69324	O-fucosyltransferase family protein	chr3:1513614-1513555	GO:0008150|GO:0003674	NM_111405	At.40691	#REF!	819696
A_84_P12385	F-box protein PP2-B11	chr1:30136685-30136744	GO:0030246|GO:0005634	NM_106660	At.26547	#REF!	844351
A_84_P850957	DEAD-box ATP-dependent RNA helicase 6	chr2:18862837-18862896	GO:0008026|GO:0005737|GO:0004386|GO:0003676|GO:0005524|GO:0005829	NM_130144	At.46	#REF!	819189
A_84_P279800	CRT (chloroquine-resistance transporter)-like transporter 3	chr5:3934854-3934913	GO:0009536|GO:0034635|GO:0002229|GO:0046686|GO:0009507	NM_001085106	At.51404	#REF!	831090
A_84_P703774		chr2:8999456-8999397			At.28149	#REF!
A_84_P10011	chaperone DnaJ-domain containing protein	chr4:5931444-5931385	GO:0005737|GO:0006457|GO:0031072|GO:0009507	NM_117003	At.33701	#REF!	826517
A_84_P521677	Alcohol dehydrogenase transcription factor myb/SANT-like protein	chr2:18437569-18437510	GO:0006355|GO:0003700|GO:0005634|GO:0003677	NM_130037	At.36721	#REF!	819080
A_84_P19678	pre-mRNA-splicing factor 38B	chr5:14812944-14812885	GO:0006396|GO:0009651|GO:0000956|GO:0005634	NM_180770	At.24006	#REF!	833711
A_84_P19103	transcription factor bHLH76	chr1:9088842-9088901	GO:0009911|GO:0006355|GO:0003700|GO:0005634|GO:0048513|GO:0003677	NM_102390	At.41276	#REF!	839167
A_84_P799721	hypothetical protein	chr3:4589764-4589705	GO:0008150|GO:0003674|GO:0005886|GO:0005634		At.70579	#REF!	820604
A_84_P20727	fatty acid amide hydrolase	chr5:25770069-25770247	GO:0005773|GO:0005774|GO:0004040|GO:0016884|GO:0005794|GO:0005886|GO:0005783|GO:0070291|GO:0047412|GO:0042742	NM_125840	At.19619	#REF!	836565
A_84_P823773	hypothetical protein	chr1:9637502-9637561	GO:0005739|GO:0003674	NM_102534	At.23841	#REF!	839661
A_84_P869149	hypothetical protein	chr3:727953-727894	GO:0008150|GO:0003674	NM_111185	At.28221	#REF!	821070
A_84_P64884	Mitochondrial import inner membrane translocase subunit Tim17/Tim22/Tim23 family protein	chr5:20791737-20791796	GO:0009507	NM_124494	At.9687	#REF!	835189
A_84_P851818	nucleosome assembly protein 1-like 1	chr4:13233621-13233680	GO:0005737|GO:0006281|GO:0005886|GO:0006334|GO:0005634|GO:0003677|GO:0005829	NM_118744	At.349	#REF!	828717
A_84_P17049	ferric reduction oxidase 3	chr1:8150277-8150218	GO:0016020|GO:0005506|GO:0000293|GO:0050660|GO:0016491|GO:0010106|GO:0009055|GO:0006826|GO:0016021|GO:0006833|GO:0055114	NM_102150	At.41573	#REF!	838910
A_84_P120552	DNAJ heat shock N-terminal domain-containing protein	chr2:17553579-17553427	GO:0006457|GO:0031072	NM_129771	At.43572	#REF!	818808
A_84_P855789	glutathione S-transferase 6	chr2:19558848-19558907	GO:0005774|GO:0009651|GO:0009407|GO:0009409|GO:0080167|GO:0005634|GO:0006952|GO:0009941|GO:0004364|GO:0043295|GO:0010319|GO:0009570|GO:0009579|GO:0042742|GO:0009507	NM_180148	At.25017	#REF!	819386
A_84_P753349	hypothetical protein	chr1:1990867-1990808	GO:0005739|GO:0008150|GO:0003674	NM_001084000	At.47691	#REF!	5007668
A_84_P19016	transcription initiation factor TFIIH subunit H1	chr1:20841019-20840750	GO:0005634	NM_104451	At.42907	#REF!	842024
A_84_P850026	hypothetical protein	chr3:1091311-1091252	GO:0008150|GO:0003674|GO:0005634	NM_001202875	At.53176	#REF!	819571
A_84_P806515	high mobility group B3 protein	chr1:7180749-7181037	GO:0030527|GO:0003700|GO:0003682|GO:0006007|GO:0005634|GO:0003677|GO:0000785|GO:0006333	NM_101921	At.27031	#REF!	838659
A_84_P502963	hypothetical protein	chr2:9696697-9696756	GO:0008150|GO:0003674|GO:0009507	NM_127844	At.52870	#REF!	816809
A_84_P821629	PRA1 family protein B6	chr5:2206316-2206375	GO:0003674|GO:0005794|GO:0005783|GO:0016192	NM_120793	At.28633	#REF!	830602
A_84_P826123	beta-catenin-like protein 1	chr3:584217-584454	GO:0008380|GO:0005634|GO:0042732	NM_111139	At.19797	#REF!	821269
A_84_P24160	germin-like protein subfamily 2 member 4	chr3:22971537-22971478	GO:0008150|GO:0030145|GO:0009505|GO:0045735|GO:0005618|GO:0045492|GO:0005576|GO:0010413|GO:0048046	NM_202748	At.48796	#REF!	825375
A_84_P11365	regulator of chromosome condensation and FYVE zinc finger domain-containing protein	chr1:28911239-28911298	GO:0008150|GO:0005737|GO:0003682|GO:0008536|GO:0008270|GO:0046872	NM_106346	At.19186	#REF!	844030
A_84_P813123	beta-galactosidase 3	chr4:17176582-17176523	GO:0004565|GO:0005975|GO:0043169|GO:0009698|GO:0010075|GO:0042398|GO:0005576|GO:0003824|GO:0004553|GO:0009664|GO:0006598|GO:0009832|GO:0030246	NM_119799	At.703	#REF!	829788
A_84_P119352	proteasome inhibitor subunit 1 (PI31)	chr3:19987141-19987200	GO:0043248|GO:0051788|GO:0003674|GO:0042023|GO:0051510|GO:0043161	NM_202697	At.1410	#REF!	824564
A_84_P11264	glutathione S-transferase tau 9	chr5:25088844-25088785	GO:0010583|GO:0005737|GO:0009407|GO:0005634|GO:0004364	NM_125642	At.9304	#REF!	836368
A_84_P814923		chr2:15642725-15642864				#REF!
A_84_P805135	aluminum induced protein with YGL and LRDR motif	chr3:5213134-5213206	GO:0003674|GO:0009744|GO:0009750|GO:0009507	NM_001035625	At.25100	#REF!	820784
A_84_P247995	serrate RNA effector molecule	chr2:11576477-11576536	GO:2000011|GO:0005515|GO:0008380|GO:0006355|GO:0003700|GO:0010445|GO:0005730|GO:0005634|GO:0048509|GO:0003677|GO:0010267|GO:0005829|GO:0005622|GO:0007346|GO:0048367|GO:0016607|GO:0000398|GO:0031053|GO:0008270|GO:0045893|GO:0043687|GO:0016568|GO:0009507	NM_128268	At.25511	#REF!	817252
A_84_P17746	phosphate transporter 3;1	chr5:4531330-4531271	GO:0005739|GO:0005774|GO:0009651|GO:0005794|GO:0016020|GO:0006810|GO:0006007|GO:0005743|GO:0005618|GO:0006098|GO:0009507	NM_121407	At.47569	#REF!	831252
A_84_P607768	Kinase interacting (KIP1-like) family protein	chr2:9588598-9588657	GO:0008150|GO:0003674|GO:0005886	NM_127822	At.39420	#REF!	816788
A_84_P597037	HIPL1 protein	chr1:28101713-28101772	GO:0048038|GO:0016901|GO:0005886|GO:0005975|GO:0031225|GO:0003824|GO:0046658	NM_106137	At.43467	#REF!	843818
A_84_P265830	Rapid alkalinization factor (RALF) family protein	chr4:8095284-8095225	GO:0008150|GO:0003674|GO:0005634	NM_117477	At.33313	#REF!	827038
A_84_P788867	DNA-directed RNA polymerase III subunit C11	chr1:89486-89545	GO:0006355|GO:0006354|GO:0003700|GO:0003899|GO:0008270|GO:0005634|GO:0003676|GO:0003677|GO:0006351	NM_100003	At.42660	#REF!	839481
A_84_P791215		chr5:005448938-005448884			At.51407	#REF!
A_84_P274990	hypothetical protein	chr1:7485330-7485389	GO:0008150|GO:0003674	NM_101989	At.71200	#REF!	838736
A_84_P10488	RAB GTPase homolog G3E	chr1:18236725-18236784	GO:0005774|GO:0009651|GO:0005794|GO:0005886|GO:0007264|GO:0016192|GO:0015031|GO:0005525|GO:0006979	NM_103820	At.19280	#REF!	841353
A_84_P816799	Intracellular chloride channel-like protein	chr4:10784818-10784759	GO:0003674|GO:0046686|GO:0005829	NM_118108	At.24922	#REF!	827734
A_84_P855979		chr3:113146-113534				#REF!
A_84_P228239	mRNA-decapping enzyme subunit 2	chr5:4369916-4369975	GO:0044265|GO:0005515|GO:0030145|GO:0000287|GO:0006635|GO:0000956|GO:0005634|GO:0003729|GO:0006402|GO:0009791|GO:0050072|GO:0042803|GO:0016441|GO:0010072|GO:0031087|GO:0005737|GO:0016787|GO:0000932|GO:0016558	NM_001203375	At.32052	#REF!	831201
A_84_P14692	60S ribosomal protein L38	chr3:21996326-21996267	GO:0005622|GO:0005737|GO:0001510|GO:0003735|GO:0042254|GO:0005840|GO:0022625|GO:0006412	NM_115816	At.28719	#REF!	825123
A_84_P846448	pentatricopeptide repeat-containing protein	chr5:3376822-3376763	GO:0005739|GO:0008150|GO:0019288|GO:0016556|GO:0005829	NM_121106	At.32343	#REF!	830933
A_84_P786729	putative alpha,alpha-trehalose-phosphate synthase [UDP-forming] 10	chr1:22177783-22177724	GO:0016757|GO:0008152|GO:0005992|GO:0005634|GO:0004805|GO:0003824|GO:0003825	NM_104705	At.27896	#REF!	842309
A_84_P796412	cytochrome P450, family 705, subfamily A, polypeptide 28	chr3:7335717-7335776	GO:0005739|GO:0005506|GO:0009055|GO:0016705|GO:0055114|GO:0020037	NM_001161159	At.74598	#REF!	3768880
A_84_P16035	tRNA nucleotidyltransferase (CCA-adding enzyme)	chr1:9798603-9798752	GO:0005739|GO:0006396|GO:0003723|GO:0016779	NM_202195	At.40938	#REF!	839702
A_84_P13834	HMG (high mobility group) box protein	chr4:12392445-12392504	GO:0000911|GO:0010583|GO:0051322|GO:0003700|GO:0008283|GO:0042127|GO:0016572|GO:0000226|GO:0051329|GO:0005634|GO:0006084|GO:0003677	NM_118511	At.71059	#REF!	828480
A_84_P832134	RNA recognition motif-containing protein	chr2:14166233-14166292	GO:0008150|GO:0000166|GO:0003723|GO:0005634|GO:0003676	NM_179878	At.37925	#REF!	817908
A_84_P784686	methylthioalkylmalate synthase 1	chr5:7706256-7706417	GO:0019344|GO:0009684|GO:0046912|GO:0003824|GO:0019761|GO:0019752|GO:0010177|GO:0009507|GO:0003852	NM_122207	At.7567	#REF!	832365
A_84_P222889	hypothetical protein	chr1:26018537-26018478	GO:0008150|GO:0003674|GO:0005575|GO:0009560	NM_001124100	At.71139	#REF!	843252
A_84_P247035	Magnesium transporter CorA-like family protein	chr1:10440408-10440467	GO:0016020|GO:0046873|GO:0005634|GO:0055085|GO:0030001	NM_001123912	At.40654	#REF!	839860
A_84_P162633	ethylene-dependent gravitropism-deficient and yellow-green-like 3 protein	chr1:6150099-6150040	GO:0005739|GO:0042542|GO:0009408|GO:0006457|GO:0009644	NM_101650	At.66886	#REF!	838366
A_84_P96316	hypothetical protein	chr2:9356975-9357034	GO:0009534|GO:0006098|GO:0009507	NM_127765	At.24155	#REF!	816732
A_84_P164303	armadillo/beta-catenin-like repeat-containing protein	chr5:23708197-23708138	GO:0008150|GO:0009693|GO:0005575	NM_125255	At.29268	#REF!	835982
A_84_P22008	sterol 4-alpha-methyl-oxidase 2-2	chr2:12610919-12610776	GO:0046520|GO:0016020|GO:0005506|GO:0016491|GO:0016126|GO:0006633|GO:0080065|GO:0016132|GO:0006084|GO:0000254|GO:0055114	NM_201830	At.27345	#REF!	817488
A_84_P787412	hypothetical protein	chr4:14023230-14023289	GO:0008150|GO:0003674|GO:0005575		At.32026	#REF!	828948
A_84_P131366	structural constituent of ribosome	chr5:4953707-4953648	GO:0005622|GO:0003735|GO:0005840|GO:0006412	NM_121530	At.28272	#REF!	831378
A_84_P290204	replication factor C1	chr5:7280970-7280738	GO:0017111|GO:0003689|GO:0009737|GO:0005634|GO:0003677|GO:0005524|GO:0006974|GO:0005622|GO:0007126|GO:0000166|GO:0051570|GO:0031935|GO:0005663	NM_147883	At.45635	#REF!	832261
A_84_P542760		chr1:23274947-23274702	GO:0008150|GO:0005575			#REF!
A_84_P89829	F-box/FBD/LRR-repeat protein	chr5:7545717-7545658	GO:0008150|GO:0003674|GO:0005634	NM_122176	At.27754	#REF!	832333
A_84_P156825	hypothetical protein	chr3:17654258-17654199	GO:0008150|GO:0003674|GO:0005634|GO:0009507	NM_114655	At.26259	#REF!	823941
A_84_P856347	Late embryogenesis abundant protein, group 2	chr2:18227879-18228025	GO:0019344|GO:0005794|GO:0009651|GO:0005886|GO:0006094|GO:0005634|GO:0006970|GO:0006096|GO:0009793|GO:0005829|GO:0000902|GO:0003674|GO:0016020|GO:0016049|GO:0048193|GO:0009269|GO:0046686|GO:0009506	NM_129968	At.23563	#REF!	819011
A_84_P821578	F-box protein SKIP14	chr3:9507024-9506965	GO:0008150|GO:0003674	NM_113504	At.23470	#REF!	822197
A_84_P843180	golgi-body localisation and RNA pol II promoter Fmp27 domain-containing protein	chr1:21587379-21587320	GO:0005886|GO:0016049|GO:0009723|GO:0005576|GO:0009825	NM_001198333	At.17297	#REF!	842193
A_84_P762375	hypothetical protein	chr3:18663151-18663092	GO:0008150|GO:0003674|GO:0005575	NM_001125336	At.73581	#REF!	6240341
A_84_P576596	HAD-superfamily hydrolase, subfamily IG, 5'-nucleotidase	chr2:10173643-10173702	GO:0051604|GO:0008150|GO:0008253|GO:0009507	NM_127950	At.39235	#REF!	816921
A_84_P790133	DEAD-box ATP-dependent RNA helicase 56	chr5:3570847-3570906	GO:0008026|GO:0005737|GO:0005618|GO:0004386|GO:0005634|GO:0003676|GO:0005524|GO:0009506|GO:0005829	NM_001161234	At.49007	#REF!	830990
A_84_P765029	pentatricopeptide repeat-containing protein	chr4:11247664-11247723	GO:0005739|GO:0008150|GO:0003674	NM_001084945	At.49734	#REF!	5008150
A_84_P283520	hypothetical protein	chr4:14202491-14202550	GO:0003674|GO:0009658|GO:0006098|GO:0009507	NM_119018	At.2529	#REF!	828995
A_84_P823517	hypothetical protein	chr3:6801497-6801556	GO:0003674|GO:0009658|GO:0005634|GO:0005777	NM_112847	At.38386	#REF!	821494
A_84_P834245	target of AVRB operation1 protein	chr5:17931435-17931376	GO:0005622|GO:0007165|GO:0043531|GO:0006952|GO:0042742	NM_123818	At.22810	#REF!	834478
A_84_P823763	ubiquitin-protein ligase UBR7	chr4:12410910-12410969	GO:0006261|GO:0005737|GO:0004842|GO:0008270|GO:0005634	NM_202871	At.27342	#REF!	828485
A_84_P518394	hypothetical protein	chr4:14503961-14503902	GO:0008150|GO:0003674|GO:0005575	NM_119101	At.31908	#REF!	829077
A_84_P12296	clathrin coat assembly protein AP180	chr1:1435474-1435415	GO:0005515|GO:0005545|GO:0005543|GO:0030276|GO:0005634|GO:0048268|GO:0030118	NM_100381	At.42422	#REF!	839343
A_84_P811676	Papain family cysteine protease	chr4:9171673-9171732	GO:0005773|GO:0006508|GO:0005576|GO:0008234|GO:0042744	NM_117715	At.25555	#REF!	827311
A_84_P518558	hypothetical protein	chr5:19117875-19117934	GO:0008150|GO:0003674|GO:0005634	NM_124077	At.29915	#REF!	834752
A_84_P845229		chr3:004673119-004673060				#REF!
A_84_P17929	galactinol synthase 2	chr1:21209145-21209204	GO:0016051|GO:0009651|GO:0016758|GO:0016757|GO:0047216|GO:0009409|GO:0009737|GO:0009414|GO:0005634|GO:0006012|GO:0006979	NM_104537	At.19795	#REF!	842114
A_84_P20906	glutathione S-transferase TAU 19	chr1:29486732-29486673	GO:0042631|GO:0005774|GO:0009651|GO:0005794|GO:0006635|GO:0019375|GO:0005886|GO:0009407|GO:0006094|GO:0004364|GO:0006096|GO:0005829|GO:0051788|GO:0010583|GO:0043295|GO:0005737|GO:0080129|GO:0009570|GO:0043161|GO:0016036|GO:0006979|GO:0046686|GO:0009507	NM_106485	At.25493	#REF!	844174
A_84_P13304	Endoplasmic reticulum vesicle transporter protein	chr1:13452876-13453021	GO:0005774|GO:0003674|GO:0005794|GO:0005783	NM_001160922	At.28182	#REF!	840509
A_84_P22750	60S ribosomal protein L10a-1	chr1:2637459-2637518	GO:0005622|GO:0005737|GO:0003735|GO:0022626|GO:0005886|GO:0003723|GO:0015934|GO:0005840|GO:0022625|GO:0006412|GO:0009506|GO:0005829	NM_100709	At.24240	#REF!	837356
A_84_P764069	pumilio 6 protein	chr4:13159097-13159156	GO:0003723|GO:0003729|GO:0009165	NM_118721	At.21892	#REF!	828694
A_84_P290304	DEK, chromatin associated protein	chr5:16818458-16818399	GO:0016592|GO:0005634	NM_123571	At.30192	#REF!	834211
A_84_P826456		chr1:024251930-024251990				#REF!
A_84_P11200	GDSL esterase/lipase	chr5:18624611-18624670	GO:0006629|GO:0004091|GO:0016787|GO:0016788|GO:0005576	NM_123960	At.29986	#REF!	834632
A_84_P16677	DNA-binding storekeeper protein-related transcriptional regulator	chr4:12919472-12919531	GO:0008150|GO:0006355|GO:0016592|GO:0005730|GO:0005634|GO:0009507|GO:0005829	NM_118653	At.2577	#REF!	828624
A_84_P12728	kinesin motor protein-like protein	chr3:3834068-3834127	GO:0003777|GO:0005524|GO:0007018	NM_001202937	At.43261	#REF!	820376
A_84_P201098	Phototropic-responsive NPH3 family protein	chr4:15390810-15390751	GO:0048827|GO:0048825|GO:0009911|GO:0010540|GO:0005886|GO:0005770|GO:0045176|GO:0009416|GO:0009908|GO:0004871|GO:0010229	NM_119332	At.43160	#REF!	829311
A_84_P792296	Luminal-binding protein 1	chr5:10543236-10543012	GO:0005773|GO:0005774|GO:0010197|GO:0005794|GO:0005886|GO:0009408|GO:0005783|GO:0005618|GO:0030433|GO:0005524|GO:0005829|GO:0006457|GO:0016592|GO:0005788|GO:0009506|GO:0009507		At.64764	#REF!	832950
A_84_P784525		chr4:009611638-009611697				#REF!
A_84_P813618		chr1:6944702-6944847				#REF!
A_84_P54250	hypothetical protein	chr1:6928214-6928273	GO:0008150|GO:0003674|GO:0009718|GO:0005575	NM_101851	At.15454	#REF!	838585
A_84_P13282	C2H2-like zinc finger protein	chr1:28431052-28431111	GO:0005622|GO:0003700|GO:0008270|GO:0005634|GO:0003676	NM_106222	At.47595	#REF!	843905
A_84_P867428	duplicated SANT DNA-binding domain-containing protein	chr5:18405924-18405865	GO:0003700|GO:0005886|GO:0005783|GO:0005634|GO:0048767|GO:0003677	NM_123910	At.25208	#REF!	834578
A_84_P18284	thiamin pyrophosphokinase 2	chr2:18451784-18451959	GO:0004788|GO:0009229|GO:0006772|GO:0005737|GO:0005524|GO:0005829	NM_130040	At.70253	#REF!	819084
A_84_P23880	nonsense-mediated mRNA decay protein 3	chr2:1165243-1165184	GO:0009834|GO:0003674|GO:0005737|GO:0000184|GO:0006611|GO:0005634|GO:0007029|GO:0005829	NM_126428	At.20649	#REF!	814908
A_84_P159915	SLAC1 homologue 2	chr4:13918367-13918308	GO:0005215|GO:0005886|GO:0016021|GO:0055085	NM_118935	At.28729	#REF!	828910
A_84_P508549	signal peptidase subunit-25	chr4:2027185-2027244	GO:0005787|GO:0008233|GO:0016021|GO:0006465	NM_116658	At.34054	#REF!	825735
A_84_P304080	transcription factor SPATULA	chr4:17416184-17416243	GO:0010187|GO:0010114|GO:0005515|GO:0006355|GO:0003700|GO:0048440|GO:0009409|GO:0007623|GO:0005634|GO:0010154|GO:0009908|GO:0003677	NM_119857	At.4639	#REF!	829847
A_84_P19228	phosphomannomutase	chr2:18857592-18857742	GO:0005515|GO:0009651|GO:0019307|GO:0006094|GO:0003824|GO:0006972|GO:0006096|GO:0005829|GO:0004615|GO:0009266|GO:0005737|GO:0019932|GO:0019853|GO:0007010|GO:0008152|GO:0007030|GO:0006833|GO:0046686|GO:0010498	NM_130142	At.20569	#REF!	819187
A_84_P750837	protein AGAMOUS-like 87	chr1:7982045-7982104	GO:0006355|GO:0003700|GO:0046983|GO:0005634|GO:0003677	NM_102106	At.41592	#REF!	838865
A_84_P22769	hypothetical protein	chr1:3946335-3946394	GO:0008150|GO:0003674|GO:0009507	NM_101042	At.24842	#REF!	837714
A_84_P10713	exosome complex component RRP40	chr2:10803493-10803552	GO:0006626|GO:0005634	NM_128093	At.13764	#REF!	817074
A_84_P147438	diacylglycerol kinase family protein	chr5:20844125-20844066	GO:0008219|GO:0006672|GO:0030264|GO:0005634|GO:0001729	NM_124508	At.21774	#REF!	835203
A_84_P844265	ATP-dependent helicase BRM	chr2:18926395-18926454	GO:0006355|GO:0010199|GO:0043044|GO:0016585|GO:0004386|GO:0040029|GO:0005634|GO:0016818|GO:0003676|GO:0005524|GO:0003677|GO:0005829	NM_130165	At.48598	#REF!	819210
A_84_P761743	Plasma-membrane choline transporter family protein	chr3:916487-916428	GO:0008150|GO:0005886		At.70460	#REF!	819599
A_84_P17384	aspartyl protease-like protein	chr3:592992-593051	GO:0005886|GO:0006508|GO:0031225|GO:0004190|GO:0009506	NM_111142	At.43677	#REF!	821256
A_84_P785659	hypothetical protein	chr1:25445089-25445030	GO:0008150|GO:0003674|GO:0005575	NM_105455	At.21824	#REF!	843113
A_84_P161303	pfkB-type carbohydrate kinase-like protein	chr1:18267013-18267072	GO:0005737|GO:0016301|GO:0016773|GO:0004747|GO:0006014	NM_103825	At.19287	#REF!	841358
A_84_P13455	CBL-interacting serine/threonine-protein kinase 11	chr2:12937349-12937290	GO:0005515|GO:0019722|GO:0005886|GO:0009611|GO:0009620|GO:0009738|GO:0009695|GO:0042802|GO:0035556|GO:0007165|GO:0004672|GO:0010118|GO:0016301|GO:0009753|GO:0009723|GO:0006468|GO:0009268	NM_128589	At.12244	#REF!	817586
A_84_P802485					At.43238	#REF!
A_84_P113372	Vacuolar sorting protein 39	chr4:17271925-17271866	GO:0005083|GO:0006623|GO:0006486|GO:0007033|GO:0006487|GO:0016192|GO:0006886|GO:0009793|GO:0009506|GO:0042732	NM_119826	At.44832	#REF!	829815
A_84_P21206	vesicle-associated membrane protein 728	chr3:9098684-9098743	GO:0005739|GO:0003674|GO:0016020|GO:0016021|GO:0016192	NM_001203037	At.50842	#REF!	822087
A_84_P161083	hypothetical protein	chr5:21279345-21279404	GO:0009536|GO:0008150|GO:0005737|GO:0009941	NM_203198	At.28794	#REF!	835317
A_84_P275120	hypothetical protein	chr3:6142290-6142231	GO:0009535|GO:0003674|GO:0000023|GO:0010027|GO:0010207|GO:0010190|GO:0034660|GO:0043085|GO:0006098|GO:0009902|GO:0019252|GO:0009507	NM_112674	At.71140	#REF!	819775
A_84_P20344	uncoupling mitochondrial protein 1	chr3:20040802-20040965	GO:0005774|GO:0031966|GO:0005743|GO:0009749|GO:0005739|GO:0009744|GO:0017077|GO:0006007|GO:0006810|GO:0009750|GO:0009853|GO:0006839|GO:0009506|GO:0009507	NM_115271	At.25009	#REF!	824578
A_84_P819734	SPT2 chromatin protein	chr2:9658503-9658651	GO:0008150|GO:0003674	NM_127837	At.21735	#REF!	816802
A_84_P784185	RNA recognition motif-containing protein	chr5:6357894-6357835	GO:0005739|GO:0008150|GO:0000166|GO:0000398|GO:0003723|GO:0003676|GO:0009507	NM_203080	At.31343	#REF!	832022
A_84_P814147	Clathrin, heavy chain	chr3:3485108-3485049	GO:0005515|GO:0005773|GO:0005774|GO:0005794|GO:0030132|GO:0005886|GO:0006886|GO:0005829|GO:0006897|GO:0005198|GO:0030130|GO:0016192|GO:0009506	NM_111950	At.26828	#REF!	820284
A_84_P15509	hypothetical protein	chr3:6157113-6157281	GO:0005739	NM_001125181	At.21159	#REF!	6240538
A_84_P811841	thiol protease aleurain	chr5:24280030-24280089	GO:0005773|GO:0009651|GO:0007568|GO:0005576|GO:0006972|GO:0006096|GO:0005829|GO:0009266|GO:0009750|GO:0006508|GO:0007030|GO:0009723|GO:0006816|GO:0006833|GO:0008234|GO:0042744|GO:0046686	NM_001085305	At.25414	#REF!	836158
A_84_P852100	elongation factor EF-2	chr1:20970502-20970443	GO:0005774|GO:0005794|GO:0005886|GO:0005507|GO:0009409|GO:0003924|GO:0005730|GO:0003746|GO:0005525|GO:0005829|GO:0005737|GO:0016020|GO:0048046|GO:0008135|GO:0009506|GO:0009507	NM_179487	At.47544	#REF!	842058
A_84_P216058	tetratricopeptide repeat domain-containing protein	chr3:5705003-5705062	GO:0005886	NM_180673	At.21543	#REF!	820928
A_84_P808151	60S acidic ribosomal protein P1-1	chr1:51133-50912	GO:0005622|GO:0005737|GO:0003735|GO:0042545|GO:0022626|GO:0005886|GO:0005840|GO:0005634|GO:0009664|GO:0006414|GO:0005829	NM_001083969	At.11901	#REF!	839410
A_84_P11787	BED zinc finger and hAT dimerization domain-containing protein	chr3:14323857-14323916	GO:0046983|GO:0005634|GO:0009791|GO:0003677|GO:0005829	NM_114084	At.36513	#REF!	3769417
A_84_P104706	tRNA (adenine-N1-)-methyltransferase	chr5:4708977-4709036	GO:0016429|GO:0030488|GO:0005634	NM_121464	At.31909	#REF!	831312
A_84_P22835	RING/U-box domain-containing protein	chr1:27958265-27958206	GO:0005794|GO:0008270	NM_106097	At.48371	#REF!	843778
A_84_P15523	membrane-anchored ubiquitin-fold protein 4	chr3:9946679-9946620	GO:0003674|GO:0005886	NM_113612	At.21510	#REF!	822315
A_84_P16427	wound-responsive-related protein	chr3:2300124-2300183	GO:0008150|GO:0003674|GO:0005634|GO:0005829	NM_111603	At.40379	#REF!	819912
A_84_P821962	hypothetical protein	chr3:6132778-6133042	GO:0008150|GO:0003674|GO:0009507	NM_112671	At.8039	#REF!	821058
A_84_P788975	hypothetical protein	chr1:28593958-28594531	GO:0008150|GO:0003674|GO:0005747	NM_106270	At.43140	#REF!	843953
A_84_P817721	SNF1-related protein kinase catalytic subunit alpha KIN10	chr3:31236-31187	GO:0005515|GO:0010182|GO:0080022|GO:0006950|GO:0009738|GO:0005634|GO:0010050|GO:0000152|GO:0003006|GO:0004672|GO:0009594|GO:0010260|GO:0004674|GO:0006007|GO:0006468|GO:0006486	NM_001125074	At.22965	#REF!	821259
A_84_P850667	hypothetical protein	chr4:7903498-7903439	GO:0016020|GO:0009706|GO:0009941|GO:0009507	NM_117433	At.68238	#REF!	826992
A_84_P21403	CBL-interacting serine/threonine-protein kinase 8	chr4:12620413-12620472	GO:0005886|GO:0005524|GO:0009749|GO:0007165|GO:0004672|GO:0046777|GO:0004674|GO:0016301|GO:0048364|GO:0010167|GO:0006468|GO:0004713|GO:0016772	NM_118573	At.3467	#REF!	828542
A_84_P16506	nodulin MtN3-like protein	chr3:4957647-4957588	GO:0008150|GO:0003674|GO:0016020|GO:0005886|GO:0005887|GO:0051119|GO:0016021	NM_112338	At.26391	#REF!	820705
A_84_P599601	60S ribosomal protein L18a-1	chr1:10498412-10498353	GO:0005622|GO:0005737|GO:0003735|GO:0006914|GO:0005840|GO:0006412|GO:0005829	NM_001084157	At.40639	#REF!	839876
A_84_P856361	golgin candidate 1	chr2:8616381-8616322	GO:0008150|GO:0003674|GO:0005794|GO:0000956	NM_127553	At.39769	#REF!	816514
A_84_P13078	allene oxide synthase	chr5:17097900-17097841	GO:0009697|GO:0009978|GO:0050832|GO:0009695|GO:0009694|GO:0000165|GO:0006612|GO:0009595|GO:0009106|GO:0009416|GO:0009108|GO:0019761|GO:0042742|GO:0010287|GO:0006636|GO:0005506|GO:0044272|GO:0019748|GO:0009072|GO:0008652|GO:0006952|GO:0009941|GO:0019216|GO:0010200|GO:0031348|GO:0006546|GO:0002831|GO:0015994|GO:0055114|GO:0020037|GO:0031407|GO:0006569|GO:0016836|GO:0019288|GO:0031408|GO:0009620|GO:…	NM_123629	At.211	#REF!	834273
A_84_P10472	Ent-kaur-16-ene synthase	chr1:29894358-29894417	GO:0009740|GO:0009536|GO:0000287|GO:0042546|GO:0009570|GO:0008152|GO:0009899|GO:0009686|GO:0016829|GO:0010333|GO:0009507	NM_106594	At.10784	#REF!	844284
A_84_P787669	DNA-directed RNA polymerase II protein	chr4:5436170-5436229	GO:0008150|GO:0003674|GO:0005634	NM_116923	At.33744	#REF!	826413
A_84_P24177	protein kinase family protein	chr4:885149-885208	GO:0004672|GO:0005886|GO:0016301|GO:0004674|GO:0006468|GO:0005524|GO:0016772	NM_116432	At.27666	#REF!	827234
A_84_P21979	basic-leucine zipper transcription factor-like protein	chr2:9093994-9093935	GO:0043565|GO:0006355|GO:0003700|GO:0046983|GO:0009737|GO:0005634|GO:0009410|GO:0003677|GO:0030968	NM_001124883	At.22873	#REF!	816660
A_84_P516250	acyl-CoA N-acyltransferases-like protein	chr2:2352088-2352147	GO:0008080|GO:0008152|GO:0005575	NM_147251	At.45785	#REF!	815157
A_84_P807235	60S acidic ribosomal protein P1-2	chr4:346222-346163	GO:0005622|GO:0003735|GO:0022626|GO:0005840|GO:0005634|GO:0006414|GO:0005829	NM_116307	At.19113	#REF!	828004
A_84_P101566	putative stage III sporulation protein AA	chr1:12075974-12076033	GO:0017111|GO:0000166|GO:0005524|GO:0009507	NM_179413	At.43473	#REF!	840224
A_84_P17567	oxygen-evolving enhancer protein 3-2	chr4:2672187-2672128	GO:0031977|GO:0015979|GO:0030095|GO:0009523|GO:0005509|GO:0030003|GO:0070838|GO:0009654|GO:0009535|GO:0009570|GO:0009534|GO:0009543|GO:0009853|GO:0009579|GO:0048046|GO:0009507|GO:0019898	NM_116757	At.21853	#REF!	825866
A_84_P827667	CDK-activating kinase assembly factor MAT1	chr4:15008421-15008480	GO:0005515|GO:0007049|GO:0005634	NM_119228	At.31803	#REF!	829205
A_84_P12264	methyl esterase 18	chr5:23575324-23575265	GO:0005737|GO:0016787|GO:0016788|GO:0080030	NM_125216	At.70285	#REF!	835943
A_84_P15363	F-box and associated interaction domain-containing protein	chr1:3785797-3785738	GO:0003674|GO:0005634|GO:0010286	NM_101000	At.47848	#REF!	837669
A_84_P23149	UDP-glucosyl transferase 76E12	chr3:17189854-17189795	GO:0006635|GO:0016758|GO:0016757|GO:0008152|GO:0008194|GO:0005575|GO:0080044|GO:0080043|GO:0009062	NM_114533	At.600	#REF!	823819
A_84_P810932	60S ribosomal protein L35a-4	chr3:20699552-20699893	GO:0005622|GO:0005737|GO:0003735|GO:0022626|GO:0016020|GO:0042254|GO:0005840|GO:0022625|GO:0006412|GO:0005829	NM_115433	At.24952	#REF!	824741
A_84_P836914	UTP-glucose glucosyltransferase-like protein	chr3:7678047-7677988	GO:0016758|GO:0008152|GO:0008194|GO:0005575	NM_113074	At.65116	#REF!	821733
A_84_P15247	ATP-dependent Clp protease proteolytic subunit-related protein 1	chr1:18502179-18502120	GO:0004252|GO:0009840|GO:0009532|GO:0009570|GO:0009534|GO:0006508|GO:0009941|GO:0009507	NM_103884	At.23793	#REF!	841420
A_84_P20520	ubiquitin carboxyl-terminal hydrolase 27	chr4:18308550-18308609	GO:0006511|GO:0004843|GO:0005634|GO:0004221	NM_001204036	At.3432	#REF!	830092
A_84_P11820	chaperone DnaJ-domain containing protein	chr1:23325928-23325987	GO:0006457|GO:0031072|GO:0005634	NM_104975	At.70139	#REF!	842599
A_84_P12017	glucosyltransferase-related protein	chr4:8717029-8716970	GO:0016758|GO:0016757|GO:0008152|GO:0005575	NM_117615	At.48859	#REF!	827193
A_84_P310893	peroxin 14	chr5:25223603-25223662	GO:0005739|GO:0005515|GO:0006625|GO:0005886|GO:0008565|GO:0007031|GO:0005634|GO:0005829|GO:0005777	NM_125676	At.5422	#REF!	836402
A_84_P849000	40S ribosomal protein S18	chr4:6174724-6174875	GO:0005773|GO:0003735|GO:0005794|GO:0042254|GO:0003723|GO:0015935|GO:0005618|GO:0005730|GO:0003676|GO:0006412|GO:0005829|GO:0005622|GO:0001510|GO:0005737|GO:0022627|GO:0005840|GO:0009506	NM_117048	At.180	#REF!	826569
A_84_P14536	expansin A13	chr3:742745-742686	GO:0009831|GO:0005576|GO:0009828|GO:0009826|GO:0009664	NM_111192	At.23584	#REF!	821224
A_84_P20258	EPS15 homology domain 1 protein	chr3:7075141-7075082	GO:0005886|GO:0005509|GO:0003924|GO:0005525|GO:0006897|GO:0043231|GO:0005737|GO:0006944|GO:0016020|GO:0006623|GO:0048193|GO:0016192|GO:0009506|GO:0005768	NM_112920	At.8171	#REF!	821573
A_84_P869342	U6 snRNA-associated Sm-like protein LSm4	chr5:9816275-9816439	GO:0003674|GO:0005732|GO:0005634|GO:0009793	NM_122654	At.43840	#REF!	832834
A_84_P513046	metacaspase 2	chr4:12887678-12887619	GO:0004197|GO:0043069|GO:0006508|GO:0002237	NM_118643	At.32293	#REF!	828614
A_84_P23148	U-box domain-containing protein 13	chr3:17124277-17124218	GO:0005515|GO:0004842|GO:0016567|GO:0005634|GO:0005829|GO:0070696|GO:0032880|GO:0000902|GO:0005737|GO:0046777|GO:0016049|GO:0048193|GO:0048767|GO:0006487|GO:0006499|GO:0042742	NM_114518	At.23070	#REF!	823804
A_84_P131376	hypothetical protein	chr5:6457857-6457916	GO:0008150|GO:0003674|GO:0005634	NM_121924	At.43955	#REF!	832039
A_84_P788999	E3 ubiquitin protein ligase RIN2	chr4:12928247-12928306	GO:0005515|GO:0004842|GO:0034052|GO:0005886|GO:0008270	NM_179221	At.43259	#REF!	828626
A_84_P18073	sec.4-like phosphatidylinositol transfer protein	chr1:20808785-20808726	GO:0010228|GO:0005215|GO:0005794|GO:0016926|GO:0006810|GO:0050665	NM_179484	At.21485	#REF!	842018
A_84_P212858	ABC transporter F family member 4	chr3:20192536-20192595	GO:0005215|GO:0017111|GO:0019243|GO:0005886|GO:0000166|GO:0016887|GO:0005524	NM_115311	At.1464	#REF!	824619
A_84_P807367	chloroplast thylakoid lumen protein	chr4:1112402-1112343	GO:0031977|GO:0015979|GO:0006636|GO:0009697|GO:0019288|GO:0006364|GO:0016117|GO:0009409|GO:0009814|GO:0009941|GO:0019684|GO:0043085|GO:0006098|GO:0009535|GO:0003674|GO:0008150|GO:0009570|GO:0009534|GO:0009543|GO:0010027|GO:0009579|GO:0015995|GO:0042742|GO:0009507	NM_116487	At.22175	#REF!	827927
A_84_P825194	calcium-dependent lipid-binding-like protein	chr1:17732932-17732873	GO:0007165|GO:0008104|GO:0035091|GO:0009506|GO:0009507	NM_103704	At.27903	#REF!	841226
A_84_P210998	hypothetical protein	chr2:9952963-9952904	GO:0005739|GO:0008150|GO:0003674	NM_179709	At.39302	#REF!	816869
A_84_P817957		chr4:11307439-11307498				#REF!
A_84_P18232	Dof zinc finger protein DOF2.2	chr2:12364999-12365058	GO:0006355|GO:0003700|GO:0008270|GO:0005634|GO:0003677	NM_001202698	At.38565	#REF!	817430
A_84_P530384	hypothetical protein	chr1:27361848-27361907	GO:0008150|GO:0003674|GO:0005634	NM_105928	At.50029	#REF!	843601
A_84_P178674	putrescine-binding periplasmic protein-like protein	chr1:11247164-11247105	GO:0005215|GO:0006810|GO:0009941|GO:0005634	NM_102880	At.40347	#REF!	840031
A_84_P16641	OSBP(oxysterol binding protein)-related protein 2B	chr4:7395992-7396051	GO:0005543|GO:0008142|GO:0005886|GO:0005634|GO:0008202	NM_117316	At.33471	#REF!	826858
A_84_P114372	hydrolase, alpha/beta fold family protein	chr5:21510605-21510546	GO:0005737|GO:0016787|GO:0003824	NM_124684	At.29576	#REF!	835385
A_84_P143309	sequence-specific DNA binding transcription factor	chr3:3476337-3476278	GO:0006355|GO:0005737|GO:0003700|GO:0005634|GO:0048573|GO:0006301	NM_111947	At.27074	#REF!	820281
A_84_P825563	5' nucleotidase, deoxy (Pyrimidine), cytosolic type C protein domain containing protein-like protein	chr4:15984034-15984093	GO:0016791	NM_119468	At.2673	#REF!	829451
A_84_P116742	SEC-C motif-containing protein / OTU-like cysteine protease family protein	chr5:26801690-26801749	GO:0008150|GO:0005737|GO:0005634|GO:0008234	NM_126117	At.28822	#REF!	836852
A_84_P16414	serine/threonine-protein kinase WNK1	chr3:1357988-1358047	GO:0004672|GO:0016020|GO:0016301|GO:0004674|GO:0007623|GO:0006468|GO:0005634|GO:0004713|GO:0005524|GO:0016772	NM_001125104	At.27912	#REF!	819651
A_84_P20194	oleosin 5	chr3:222263-222204	GO:0003674|GO:0009845|GO:0016020|GO:0019915|GO:0016021|GO:0012511|GO:0050826	NM_111023	At.18462	#REF!	821106
A_84_P13037	putative amino acid permease 7	chr5:8030671-8030730	GO:0016020|GO:0015171|GO:0005886|GO:0006865	NM_122286	At.26436	#REF!	832446
A_84_P142669	cofactor assembly of complex C	chr1:22027993-22028141	GO:0003674|GO:0010207|GO:0010190|GO:0009507	NM_104677	At.36772	#REF!	842278
A_84_P23167	disease resistance RPP13-like protein 4	chr3:18938612-18938671	GO:0043531|GO:0006952|GO:0005634	NM_180346	At.3283	#REF!	824259
A_84_P529716	pentatricopeptide repeat-containing protein	chr3:6167442-6167501	GO:0005739|GO:0008150|GO:0003674	NM_112683	At.53363	#REF!	821326
A_84_P310923	hypothetical protein	chr1:8102301-8102360	GO:0008150|GO:0003674|GO:0006612|GO:0009611|GO:0009805|GO:0005576|GO:0010363|GO:0009963	NM_102135	At.41579	#REF!	838895
A_84_P20586	transducin/WD40 domain-containing protein	chr5:4685401-4685260	GO:0008150|GO:0005737|GO:0000166|GO:0080008|GO:0048573	NM_121457	At.28230	#REF!	831304
A_84_P13288	BSD domain-containing protein	chr1:822903-822844	GO:0008150|GO:0003674|GO:0005737	NM_100217	At.20403	#REF!	838679
A_84_P21686	Formate dehydrogenase	chr5:4779091-4779150	GO:0005739|GO:0048037|GO:0051287|GO:0000166|GO:0008152|GO:0009611|GO:0009579|GO:0046686|GO:0055114|GO:0016616|GO:0009507	NM_121482	At.23637	#REF!	831330
A_84_P867831	hypothetical protein	chr3:997135-997194	GO:0008150|GO:0003674|GO:0006661|GO:0005634	NM_111258	At.43810	#REF!	821099
A_84_P806724	ethylene-responsive transcription factor RAP2-4	chr1:29364389-29364448	GO:0005515|GO:0006355|GO:0003700|GO:0009651|GO:0071472|GO:0009409|GO:0009611|GO:0005634|GO:0006970|GO:0003677|GO:0043565|GO:0009736|GO:0009414|GO:0045595|GO:0010017|GO:0009416|GO:0009873	NM_106457	At.25524	#REF!	844143
A_84_P16901	UDP-glucose:flavonoid 3-o-glucosyltransferase	chr5:21937028-21936969	GO:0035252|GO:0016757|GO:0010224|GO:0009744|GO:0009718|GO:0009507	NM_124785	At.49795	#REF!	835489
A_84_P215318	RING/U-box protein	chr3:1656989-1657048	GO:0006355|GO:0008270|GO:0005634|GO:0003677	NM_111440	At.18633	#REF!	819734
A_84_P14635	Pectin lyase-like protein	chr1:505029-504970	GO:0005975|GO:0004650|GO:0005576	NM_100127	At.49842	#REF!	839443
A_84_P523166	14-3-3-like protein GF14 epsilon	chr1:7878990-7878931	GO:0005739|GO:0005737|GO:0009742|GO:0005886|GO:0045309|GO:0009570|GO:0019904|GO:0009737|GO:0005524|GO:0009506|GO:0005829	NM_179367	At.24553	#REF!	838837
A_84_P123262	Sulfite exporter TauE/SafE family protein	chr1:22798488-22798429	GO:0006612|GO:0010363|GO:0009963|GO:0009507	NM_104856	At.23611	#REF!	842471
A_84_P820492	Ninja-family protein AFP3	chr3:11383333-11383274	GO:0005515|GO:0008150|GO:0009738|GO:0005634|GO:0045893	NM_001084753	At.6431	#REF!	822619
A_84_P14174	light harvesting complex photosystem II subunit 6	chr1:5446773-5446714	GO:0010196|GO:0010287|GO:0019344|GO:0015979|GO:0035304|GO:0009651|GO:0009783|GO:0009941|GO:0019684|GO:0009535|GO:0016168|GO:0016020|GO:0009765|GO:0009534|GO:0007030|GO:0009579|GO:0006816|GO:0009507	NM_101450	At.15569	#REF!	838151
A_84_P292824	hypothetical protein	chr5:19384488-19384429	GO:0003674|GO:0000724|GO:0009507	NM_124161	At.63891	#REF!	834838
A_84_P218778	hypothetical protein	chr5:26544678-26544619	GO:0008150|GO:0003674|GO:0009507	NM_126046	At.26362	#REF!	836780
A_84_P21443	Tic22-like protein	chr4:16064711-16064652	GO:0009536|GO:0009706|GO:0009941|GO:0009507	NM_001203972	At.31588	#REF!	829471
A_84_P128301	Ubiquitin domain-containing protein	chr1:19926527-19926586	GO:0005737|GO:0006944|GO:0048193	NM_104219	At.25284	#REF!	841776
A_84_P858544	HS1 PRO-1 2-like protein	chr2:16701681-16701622	GO:0005739|GO:0005515|GO:0010200|GO:0009751|GO:0009646|GO:0009816|GO:0006979	NM_129558	At.27681	#REF!	818588
A_84_P15129	hypothetical protein	chr1:18627932-18627873	GO:0005739|GO:0003674|GO:0006979|GO:0005829	NM_103913	At.27053	#REF!	841451
A_84_P817805	Protein phosphatase 2A, regulatory subunit PR55	chr1:6097960-6097071	GO:0007165|GO:0005737|GO:0006470|GO:0000166|GO:0008601|GO:0000159|GO:0005829	NM_179350	At.19970	#REF!	838348
A_84_P105246	putative NADH dehydrogenase [ubiquinone] 1 alpha subcomplex subunit 12	chr3:705469-705410	GO:0005739|GO:0051788|GO:0006511|GO:0080129|GO:0005747|GO:0016020|GO:0016491|GO:0009853|GO:0009055|GO:0008137|GO:0050897	NM_001035551	At.47591	#REF!	821104
A_84_P824476	RNA recognition motif-containing protein	chr1:7262439-7262380	GO:0008150|GO:0005737|GO:0000166|GO:0003723|GO:0003676	NM_001198120	At.26164	#REF!	838681
A_84_P861297	40S ribosomal protein S12-2	chr2:13639222-13639163	GO:0005622|GO:0001510|GO:0003735|GO:0022626|GO:0022627|GO:0009853|GO:0005840|GO:0005634|GO:0006412	NM_179850	At.20560	#REF!	817766
A_84_P14682	strictosidine synthase family protein	chr3:21095913-21095854	GO:0016844|GO:0009821|GO:0009058|GO:0005783|GO:0016132|GO:0009507	NM_115560	At.25199	#REF!	824868
A_84_P10269	hypothetical protein	chr1:10356284-10356225	GO:0008150|GO:0003674|GO:0005634	NM_102704	At.40695	#REF!	839841
A_84_P847677	hypothetical protein	chr4:14563130-14562978	GO:0008150|GO:0003674|GO:0009507	NM_001160804	At.31892	#REF!	829095
A_84_P756892		chr1:024274906-024274965				#REF!
A_84_P11507	TIR-NBS-LRR class disease resistance protein	chr1:26148958-26148899	GO:0005622|GO:0007165|GO:0017111|GO:0043531|GO:0000166|GO:0006952	NM_105624	At.45170	#REF!	843291
A_84_P12675	protein ABCI12	chr3:7602084-7602025	GO:0000023|GO:0043085|GO:0019252|GO:0009507	NM_113053	At.5658	#REF!	821712
A_84_P795946	hypothetical protein	chr5:016290799-016290754	GO:0008150|GO:0005737|GO:0005634		At.68073	#REF!	834069
A_84_P19919	putative methyltransferase PMT8	chr1:1201206-1201265	GO:0005802|GO:0005774|GO:0005794|GO:0008168|GO:0043481|GO:0071555|GO:0048767|GO:0010817|GO:0009932|GO:0009825|GO:0005768|GO:0000271	NM_001123753	At.19913	#REF!	839522
A_84_P21360	Dof zinc finger protein DOF1.10	chr1:26161899-26161840	GO:0006355|GO:0003700|GO:0008270|GO:0005634|GO:0003677	NM_105626	At.10732	#REF!	843293
A_84_P754192		chr1:5903422-5903481			At.75428	#REF!
A_84_P845921	cytochrome P450, family 705, subfamily A, polypeptide 19	chr3:7019719-7019778	GO:0019825|GO:0005506|GO:0009055|GO:0016705|GO:0055114|GO:0020037	NM_112901	At.6684	#REF!	821553
A_84_P862873	transcription factor TGA1	chr5:26059815-26059955	GO:0005515|GO:0005516|GO:0006355|GO:0003700|GO:0005634|GO:0003677|GO:0010043|GO:0030968|GO:0043565|GO:0009617|GO:0010260|GO:0009862|GO:0010167|GO:0009410|GO:0015706|GO:0042742	NM_125919	At.20818	#REF!	836646
A_84_P834614	PHD finger family protein	chr5:7577336-7577395	GO:0006355|GO:0008270|GO:0005634|GO:0003677|GO:0009630	NM_122182	At.43647	#REF!	832339
A_84_P785780	hypothetical protein	chr3:19139908-19139770	GO:0003674|GO:0009555|GO:0005886|GO:0006979	NM_115020	At.22458	#REF!	824324
A_84_P213538	F-box/LRR-repeat protein 12	chr3:2411055-2411114	GO:0006511|GO:0004842|GO:0005634	NM_111633	At.18420	#REF!	819944
A_84_P18765	DNA replication licensing factor MCM3-like protein	chr5:18770067-18769918	GO:0017111|GO:0051322|GO:0008283|GO:0034968|GO:0016458|GO:0005634|GO:0009909|GO:0003677|GO:0005524|GO:0000911|GO:0006260|GO:0006306|GO:0000166|GO:0006270|GO:0051726|GO:0006268|GO:0006275|GO:0051567|GO:0008094	NM_123997	At.168	#REF!	834670
A_84_P232439	WRKY transcription factor 18	chr4:15384762-15384821	GO:0005515|GO:0006355|GO:0003700|GO:0050832|GO:0002237|GO:0005634|GO:0050691|GO:0042802|GO:0043565|GO:0010200|GO:0009751|GO:0031347|GO:0042742	NM_119329	At.19031	#REF!	829308
A_84_P18400	RING/U-box domain-containing protein	chr3:478172-478231	GO:0005737|GO:0008270	NM_111101	At.41149	#REF!	821090
A_84_P176644	hypothetical protein	chr3:11155177-11155118	GO:0008150|GO:0003674|GO:0016226|GO:0019288|GO:0000023|GO:0010027|GO:0043085|GO:0010103|GO:0019252|GO:0009793|GO:0006655|GO:0009507	NM_180316	At.36959	#REF!	822570
A_84_P20946	peroxin-2	chr1:30021781-30022055	GO:0044265|GO:0010351|GO:0009640|GO:0006635|GO:0005783|GO:0006891|GO:0005829|GO:0006888|GO:0006869|GO:0007031|GO:0008270|GO:0016558|GO:0009506|GO:0005777	NM_202454	At.14743	#REF!	844320
A_84_P189584	selenium binding protein	chr2:10392618-10392677	GO:0008430|GO:0045454|GO:0005634	NM_128005	At.39158	#REF!	816980
A_84_P835248	transcription factor bHLH110	chr1:9624376-9624708	GO:0003700|GO:0005634	NM_102531	At.49924	#REF!	839658
A_84_P818934	tRNA pseudouridine synthase A	chr3:2193125-2193273	GO:0009982|GO:0003723|GO:0009451|GO:0001522|GO:0006730|GO:0009507	NM_111575	At.40432	#REF!	819880
A_84_P23309	myosin heavy chain-like protein	chr4:13694945-13694886	GO:0030048|GO:0003774|GO:0016459|GO:0005524	NM_118871	At.54526	#REF!	828845
A_84_P792835	tRNA-dihydrouridine synthase A	chr5:19425486-19425545	GO:0009524|GO:0005737|GO:0019243|GO:0050660|GO:0017150|GO:0005634|GO:0003824|GO:0008033|GO:0006808|GO:0055114|GO:0009507	NM_124171	At.66758	#REF!	834848
A_84_P851982	squamosa promoter-binding-like protein 11	chr1:9502574-9502633	GO:0006355|GO:0003700|GO:0048510|GO:0005634|GO:0003677	NM_001084135	At.497	#REF!	839625
A_84_P814162	coatomer subunit epsilon-1	chr1:10859613-10859554	GO:0005774|GO:0030126|GO:0005198|GO:0006890|GO:0008565|GO:0005829	NM_102800	At.21622	#REF!	839943
A_84_P21818	aspartic proteinase-like protein 2	chr1:24231024-24230965	GO:0005886|GO:0006508|GO:0031225|GO:0004190|GO:0046658	NM_105197	At.11165	#REF!	842831
A_84_P230599	pentatricopeptide repeat-containing protein	chr2:17860290-17860349	GO:0009507	NM_129853	At.73075	#REF!	818893
A_84_P16793	beta-adaptin-like protein A	chr5:3676061-3676120	GO:0005622|GO:0008565|GO:0048193|GO:0043424|GO:0005634|GO:0006487|GO:0016192|GO:0015031|GO:0006886|GO:0030244	NM_121187	At.5131	#REF!	831021
A_84_P18709	dihydroorotate dehydrogenase	chr5:7848160-7848012	GO:0006355|GO:0006222|GO:0009220|GO:0003824|GO:0042991|GO:0005739|GO:0004152|GO:0006207|GO:0045893|GO:0004158|GO:0006164|GO:0043687|GO:0055114	NM_122236	At.8807	#REF!	832394
A_84_P18809	nudC domain-containing protein	chr5:23727085-23726722	GO:0008150|GO:0003674|GO:0005737	NM_125261	At.42961	#REF!	835988
A_84_P12117	putative polyketide cyclase/dehydrase and lipid transport-like protein	chr1:20928054-20927995	GO:0010264|GO:0008150|GO:0003674	NM_104474	At.23216	#REF!	842047
A_84_P815168	GroES-like zinc-binding alcohol dehydrogenase-like protein	chr3:20934319-20934260	GO:0005737|GO:0000166|GO:0016491|GO:0008270|GO:0055114|GO:0005829|GO:0005777	NM_115504	At.20516	#REF!	824813
A_84_P12737	TIR-NBS-LRR class disease resistance protein	chr3:16046534-16046475	GO:0005622|GO:0007165|GO:0017111|GO:0005737|GO:0043531|GO:0000166|GO:0006952	NM_114308	At.70152	#REF!	823565
A_84_P823548	autophagy-related protein 8c	chr1:22933227-22933486	GO:0008017|GO:0006661|GO:0006914|GO:0006301|GO:0009507	NM_104884	At.36324	#REF!	842499
A_84_P281350	ATPase, V0 complex, subunit E	chr5:22424066-22424007	GO:0005773|GO:0006661|GO:0015078|GO:0015991|GO:0033179	NM_124911	At.20840	#REF!	835622
A_84_P792827	hypothetical protein	chr5:16832035-16831976	GO:0008150|GO:0003674	NM_123576	At.30190	#REF!	834216
A_84_P817763	myb-like HTH transcriptional regulator-like protein	chr2:74101-73920	GO:0006355|GO:0006635|GO:0003700|GO:0006891|GO:0005634|GO:0016558|GO:0006499	NM_201656	At.24449	#REF!	814630
A_84_P836454		chr2:3277699-3277758				#REF!
A_84_P824162	threonine aldolase 2	chr3:1217577-1217518	GO:0006520|GO:0030170|GO:0005634|GO:0004793|GO:0003824|GO:0016829|GO:0006567	NM_001202878	At.19145	#REF!	819608
A_84_P822276		chr3:590789-590847				#REF!
A_84_P23475	leucine-rich receptor-like protein kinase	chr1:27167136-27167195	GO:0048443|GO:0007165|GO:0004672|GO:0005886|GO:0016301|GO:0004674|GO:0002237|GO:0006468|GO:0010103|GO:0007169|GO:0005524|GO:0016772	NM_105877	At.48363	#REF!	843550
A_84_P14718	putative calcium-activated outward-rectifying potassium channel 5	chr4:794869-794928	GO:0015271|GO:0016020|GO:0009705|GO:0005267|GO:0071805|GO:0009507	NM_116414	At.66593	#REF!	828091
A_84_P542292	Nucleic acid-binding, OB-fold-like protein	chr4:10237012-10237071	GO:0008150|GO:0003674|GO:0005575	NM_117973	At.32888	#REF!	827591
A_84_P199074	protein-L-isoaspartate O-methyltransferase	chr3:17893052-17892993	GO:0004719|GO:0009845|GO:0005737|GO:0009651|GO:0007568|GO:0009737|GO:0006464|GO:0005829	NM_148859	At.3161	#REF!	823991
A_84_P17211	BSD domain-containing protein	chr1:9096087-9096028	GO:0008150|GO:0003674|GO:0005575	NM_102394	At.26503	#REF!	839171
A_84_P720818		chr2:6392375-6392434			At.22707	#REF!
A_84_P21997	squamosa promoter-binding-like protein 9	chr2:17589392-17589451	GO:0048366|GO:2000025|GO:0010228|GO:0006355|GO:0003700|GO:0005634|GO:0003677|GO:0048653	NM_129782	At.498	#REF!	818820
A_84_P824756	transcription factor TGA5	chr5:2156930-2156989	GO:0005515|GO:0006396|GO:0008219|GO:0006355|GO:0003700|GO:0009651|GO:0009737|GO:0009814|GO:0005634|GO:0022402|GO:0003677|GO:0042802|GO:0030968|GO:0043565|GO:0009617|GO:0009743|GO:0048522|GO:0009733|GO:0046983|GO:0009862|GO:0000303|GO:0009863|GO:0009410|GO:0009873	NM_120778	At.5408	#REF!	830587
A_84_P845729	hypothetical protein	chr3:412735-412581	GO:0008150|GO:0001510|GO:0000398|GO:0005634|GO:0006333	NM_111089	At.46724	#REF!	821238
A_84_P853245	aquaporin PIP2-1	chr3:19803938-19803879	GO:0005215|GO:0019344|GO:0009651|GO:0005886|GO:0009409|GO:0009737|GO:0006096|GO:0009266|GO:0015250|GO:0007030|GO:0006810|GO:0009414|GO:0006816|GO:0048767|GO:0006833|GO:0009269|GO:0031625|GO:0005773|GO:0080170|GO:0010106|GO:0006970|GO:0006972|GO:0055085|GO:0016020|GO:0009750|GO:0006826|GO:0016021|GO:0046686|GO:0009506|GO:0009507	NM_001035774	At.47609	#REF!	824510
A_84_P808645	fructose-bisphosphate aldolase, class I	chr4:18165691-18165632	GO:0019344|GO:0019288|GO:0006364|GO:0009737|GO:0009657|GO:0009695|GO:0006098|GO:0003824|GO:0030154|GO:0006096|GO:0019760|GO:0004332|GO:0009570|GO:0009106|GO:0009579|GO:0009108|GO:0048046|GO:0006733|GO:0010287|GO:0006636|GO:0044272|GO:0019748|GO:0009072|GO:0009965|GO:0009073|GO:0008652|GO:0009941|GO:0019252|GO:0010304|GO:0000096|GO:0016020|GO:0006766|GO:0006546|GO:0010207|GO:0045893|GO:0015995|GO:…	NM_120057	At.24925	#REF!	830052
A_84_P21485	methyl esterase 9	chr4:17493049-17492990	GO:0005515|GO:0005737|GO:0009696|GO:0009627|GO:0016788|GO:0009817|GO:0080030|GO:0009694|GO:0080031|GO:0080032	NM_119878	At.31270	#REF!	829869
A_84_P67324	protein EARLY FLOWERING 3	chr2:11063088-11063147	GO:0010031|GO:0003700|GO:0009409|GO:0009737|GO:0005634|GO:0009909|GO:0008022|GO:0048573|GO:0009826|GO:0009585|GO:0009733|GO:0007623|GO:0010119	NM_128153	At.48519	#REF!	817134
A_84_P16465	universal stress protein (USP) family protein	chr3:5802805-5802746	GO:0003674|GO:0005737|GO:0005886|GO:0009409|GO:0006950|GO:0006623|GO:0002238	NM_112578	At.24032	#REF!	820958
A_84_P821467	inositol oxygenase 1	chr1:4968585-4968526	GO:0019310|GO:0050113|GO:0005737|GO:0006949|GO:0005506|GO:0016491|GO:0055114	NM_101319	At.23143	#REF!	838014
A_84_P16222	12-oxophytodienoate reductase 2	chr1:28780035-28780094	GO:0005737|GO:0010181|GO:0016491|GO:0009611|GO:0009695|GO:0003824|GO:0055114|GO:0016629	NM_106319	At.48382	#REF!	844002
A_84_P23534	adagio protein 1	chr5:23244196-23244255	GO:0044265|GO:0005515|GO:0006511|GO:0004842|GO:0006355|GO:0006635|GO:0005634|GO:0009908|GO:0031146|GO:0005829|GO:0010114|GO:0007165|GO:0009882|GO:0009639|GO:0042752|GO:0007623|GO:0004871|GO:0016558|GO:0043153|GO:0019005|GO:0010498	NM_125119	At.21022	#REF!	835842
A_84_P12704	plastocyanin-like domain-containing protein	chr3:10043812-10043753	GO:0005886|GO:0005507|GO:0009055|GO:0045492|GO:0031225|GO:0010413	NM_113634	At.37098	#REF!	822339
A_84_P702777		chr4:2507783-2507724			At.19693	#REF!
A_84_P10105	Xylem cysteine proteinase 1	chr4:16811737-16811796	GO:0000325|GO:0006508|GO:0045492|GO:0005634|GO:0005576|GO:0010413|GO:0008234|GO:0010623	NM_202958	At.2280	#REF!	829688
A_84_P758259	hypothetical protein	chr2:4804450-4804509	GO:0005634	NM_001124831	At.14286	#REF!	6241052
A_84_P10745	glutamate receptor 1.4	chr3:2395214-2395155	GO:0005215|GO:0005262|GO:0005261|GO:0005234|GO:0006874|GO:0030003|GO:0005576|GO:0016020|GO:0004970|GO:0006810|GO:0006816|GO:0009416|GO:0005217	NM_111630	At.40336	#REF!	819940
A_84_P12504	UDP-glucosyl transferase 71C1	chr2:12711279-12711338	GO:0016758|GO:0016757|GO:0010106|GO:0008194|GO:0005575|GO:0035251|GO:0008152|GO:0006826|GO:0010167|GO:0048765|GO:0015706|GO:0080044|GO:0080045	NM_128529	At.13110	#REF!	817525
A_84_P18649	sulfoquinovosyldiacylglycerol 2	chr5:86980-86921	GO:0006636|GO:0009247|GO:0019375|GO:0005886|GO:0009058|GO:0016757|GO:0019288|GO:0016117|GO:0008194|GO:0009941|GO:0009536|GO:0015995|GO:0019761|GO:0016036|GO:0046506|GO:0046510|GO:0009507	NM_120200	At.47995	#REF!	831888
A_84_P258350	stress-induced protein KIN2	chr5:5212512-5212571	GO:0003674|GO:0005737|GO:0005886|GO:0009409|GO:0009737|GO:0009414|GO:0006970|GO:0005634|GO:0009507	NM_121602	At.22305	#REF!	831454
A_84_P20715	6-phosphofructokinase 4	chr5:24763730-24763789	GO:0005524|GO:0006096|GO:0009507|GO:0005945|GO:0003872	NM_125551	At.29096	#REF!	836279
A_84_P192994	nucleotide sugar transporter-KT 1	chr4:18317798-18317857	GO:0015780|GO:0005886|GO:0005338|GO:0000139|GO:0006863|GO:0055085	NM_179196	At.31097	#REF!	830094
A_84_P298154	hypothetical protein	chr4:9686525-9686466	GO:0005739	NM_117836	At.26556	#REF!	827444
A_84_P187964	auxin efflux carrier-like protein	chr1:28717316-28717375	GO:0009926|GO:0019344|GO:0009672|GO:0015824|GO:0016021|GO:0055085	NM_179561	At.25397	#REF!	843985
A_84_P807555	aquaporin TIP1-1	chr2:15445564-15445623	GO:0005215|GO:0009651|GO:0009409|GO:0009698|GO:0009737|GO:0042807|GO:0006096|GO:0015840|GO:0009266|GO:0009740|GO:0006598|GO:0005737|GO:0015250|GO:0007030|GO:0006810|GO:0006816|GO:0015204|GO:0006833|GO:0009269|GO:0005773|GO:0005774|GO:0080170|GO:0000326|GO:0009705|GO:0042398|GO:0009941|GO:0006972|GO:0055085|GO:0016020|GO:0016021|GO:0046686	NM_129238	At.25221	#REF!	818255
A_84_P181324	hypothetical protein	chr2:8325865-8325924	GO:0008150|GO:0003674|GO:0009507	NM_127475	At.28744	#REF!	816435
A_84_P243315	hypothetical protein	chr3:18918430-18918489	GO:0005739|GO:0008150|GO:0003674	NM_114950	At.35443	#REF!	824254
A_84_P15082	NAC domain containing protein 83	chr5:4197511-4197570	GO:0005515|GO:0006355|GO:0003700|GO:0009651|GO:0009737|GO:0005634|GO:0007275|GO:0003677|GO:0009963|GO:0010089|GO:0010150|GO:0009741|GO:0006612|GO:0045892|GO:0010363	NM_121321	At.10079	#REF!	831157
A_84_P18902	protein TRF-like 5	chr1:5407220-5407279	GO:0003700|GO:0005634|GO:0003677	NM_101440	At.48193	#REF!	838141
A_84_P791084		chr4:16891632-16891573			At.51138	#REF!
A_84_P260600	Ctr copper transporter family	chr2:11513167-11513226	GO:0005773|GO:0005375|GO:0035434|GO:0016021|GO:0006825	NM_179760	At.44738	#REF!	817239
A_84_P867463	U-box domain-containing protein 56	chr1:243049-242990	GO:0004842|GO:0016567|GO:0000151|GO:0005634	NM_100049	At.42637	#REF!	839365
A_84_P22362	RabGAP/TBC domain-containing protein	chr4:13598405-13598464	GO:0005622|GO:0032313|GO:0005737|GO:0005097	NM_118844	At.32123	#REF!	828818
A_84_P750211		chr1:003062606-003062547				#REF!
A_84_P851363	dentin sialophosphoprotein-related protein	chr5:21318322-21318381	GO:0008150|GO:0003674|GO:0005634	NM_001203594	At.21910	#REF!	835329
A_84_P803521	scarecrow-like protein 11	chr5:23975403-23975462	GO:0006355|GO:0010200|GO:0003700|GO:0005634	NM_125336	At.29225	#REF!	836064
A_84_P849127	hypothetical protein	chr1:20974475-20974416	GO:0008150|GO:0003674|GO:0005886|GO:0005634	NM_104486	At.11793	#REF!	842059
A_84_P23584	syntaxin-21	chr5:5533140-5533081	GO:0005515|GO:0052543|GO:0005794|GO:0005770|GO:0006896|GO:0006886|GO:0005484|GO:0045324|GO:0009556|GO:0010200|GO:0006944|GO:0016020|GO:0016197|GO:0006623|GO:0048193|GO:0016192|GO:0030140	NM_121689	At.1639	#REF!	831546
A_84_P143149	cysteine-rich repeat secretory protein 11	chr2:14123044-14122985	GO:0003674|GO:0046739|GO:0005576|GO:0010497|GO:0009506	NM_128893	At.22255	#REF!	817896
A_84_P868433	SNARE associated Golgi protein	chr4:8547904-8547963	GO:0008150|GO:0003674|GO:0005783|GO:0009507	NM_202822	At.21742	#REF!	827153
A_84_P790848	thioesterase family protein	chr5:19847187-19847246	GO:0047617|GO:0016788|GO:0042372|GO:0009507|GO:0005777	NM_203182	At.50518	#REF!	834953
A_84_P10933	C2 calcium/lipid-binding and phosphoribosyltransferase C-terminal domain-containing protein	chr4:289229-289288	GO:0008150|GO:0003674|GO:0034976|GO:0009627|GO:0005575	NM_116295	At.3773	#REF!	828031
A_84_P20086	spliceosomal protein U1A	chr2:19518615-19518674	GO:0009651|GO:0000166|GO:0000398|GO:0003723|GO:0005730|GO:0005634|GO:0003676|GO:0005685|GO:0005829	NM_130326	At.200	#REF!	819371
A_84_P14220	hypothetical protein	chr1:30403281-30403340	GO:0005739|GO:0008150|GO:0003674	NM_106739	At.21479	#REF!	844431
A_84_P12747	glucuronosyl transferase-like protein	chr3:17200499-17200440	GO:0016758|GO:0016757|GO:0008152|GO:0008194	NM_114537	At.42959	#REF!	823823
A_84_P20424	cytochrome P450, family 706, subfamily A, polypeptide 5	chr4:7311077-7311018	GO:0019825|GO:0005506|GO:0009055|GO:0016705|GO:0055114|GO:0020037	NM_117301	At.27540	#REF!	826840
A_84_P131985	kinetochore protein Spc25	chr3:17851612-17851671	GO:0016444|GO:0005634|GO:0006310|GO:0006312|GO:0006302|GO:0007129|GO:0043247|GO:0003674|GO:0008150|GO:0007059|GO:0007126|GO:0045132|GO:0000724|GO:0042138|GO:0032204|GO:0007062|GO:0010332|GO:0009560|GO:0033044|GO:0007131|GO:0007140	NM_114691	At.22211	#REF!	823978
A_84_P189144	histone H3 K4-specific methyltransferase SET7/9-like protein	chr2:14829719-14829778	GO:0008150|GO:0003674|GO:0005737|GO:0009294	NM_129071	At.26654	#REF!	818084
A_84_P584025	hypothetical protein	chr4:5448330-5448389	GO:0008150|GO:0003674|GO:0005575	NM_179014	At.47040	#REF!	826416
A_84_P870071	lipid transporter	chr5:2414467-2414526	GO:0016020|GO:0000280|GO:0006869|GO:0016021|GO:0005319	NM_120845	At.50442	#REF!	830656
A_84_P862370	3-ketoacyl-CoA synthase 6	chr1:25713964-25713905	GO:0009409|GO:0009695|GO:0009793|GO:0009644|GO:0009932|GO:0009744|GO:0009106|GO:0009416|GO:0009108|GO:0042742|GO:0006636|GO:0008610|GO:0048481|GO:0044272|GO:0019748|GO:0009637|GO:0009072|GO:0008652|GO:0009826|GO:0009825|GO:0019216|GO:0006546|GO:0015995|GO:0015994|GO:0000038|GO:0016747|GO:0016226|GO:0005783|GO:0019288|GO:0031408|GO:0003824|GO:0010817|GO:0010114|GO:0043481|GO:0071555|GO:0006633|GO:…	NM_105524	At.23200	#REF!	843182
A_84_P787018	hypothetical protein	chr1:19158325-19158384	GO:0008150|GO:0003674|GO:0005634	NM_104045	At.28797	#REF!	841592
(+)E1A_r60_n11						#REF!
A_84_P12112	beta glucosidase 42	chr5:14542255-14542196	GO:0071281|GO:0071732|GO:0043169|GO:0005975|GO:0030245|GO:0071369|GO:0003824|GO:0008422|GO:0004553|GO:0009507|GO:0005829	NM_123047	At.30531	#REF!	833656
A_84_P238653	hypothetical protein	chr3:9490984-9491043	GO:0005622|GO:0008150|GO:0008270|GO:0005634	NM_113495	At.69646	#REF!	822188
A_84_P20674	protein kinase family protein	chr5:20693874-20693815	GO:0046777|GO:0004672|GO:0005886|GO:0004674|GO:0006468|GO:0005524|GO:0016772	NM_124464	At.29709	#REF!	835158
A_84_P786019	mitochondrial carnitine/acylcarnitine carrier-like protein	chr5:18989769-18989710	GO:0005739|GO:0015822|GO:0009536|GO:0005215|GO:0006810|GO:0005743|GO:0055085|GO:0006839|GO:0009507	NM_124051	At.23694	#REF!	834724
A_84_P14115	Phototropic-responsive NPH3 family protein	chr5:26566582-26566641	GO:0005886|GO:0009416|GO:0004871	NM_126054	At.8564	#REF!	836788
A_84_P55770	RING/U-box domain-containing protein	chr2:18757349-18757408	GO:0005737|GO:0008270	NM_130115	At.70362	#REF!	819161
A_84_P22101	putative boron transporter 3	chr3:1976242-1976183	GO:0006820|GO:0005737|GO:0016020|GO:0005886|GO:0005452|GO:0015301|GO:0016021	NM_111520	At.18604	#REF!	819821
A_84_P13432	pinoresinol reductase 1	chr1:11546534-11546475	GO:0005737|GO:0000166|GO:0045492|GO:0010413|GO:0010283|GO:0009807	NM_102944	At.28661	#REF!	840102
A_84_P85169	armadillo repeat only 4 protein	chr3:9771962-9772021	GO:0008150|GO:0009506	NM_113569	At.5	#REF!	822269
A_84_P10737	protein phosphatase 2C 37	chr3:3584452-3584393	GO:0005515|GO:0009788|GO:0009409|GO:0009737|GO:0009738|GO:0042538|GO:0005634|GO:0003824|GO:0005829|GO:0005737|GO:0006470|GO:0009414|GO:0004721|GO:0010119|GO:0004722	NM_111974	At.20739	#REF!	820314
A_84_P830605	protein FRA10AC1	chr4:8580251-8580390	GO:0008150|GO:0003674|GO:0005634	NM_001160763	At.43881	#REF!	827162
A_84_P512880	hypothetical protein	chr3:8260261-8260202	GO:0008150|GO:0003674	NM_113217	At.64131	#REF!	821892
A_84_P809022		chr3:019661103-019661041				#REF!
A_84_P15212	8-oxoguanine-DNA glycosylase 1	chr1:7625785-7625844	GO:0006306|GO:0003684|GO:0006281|GO:0008534|GO:0006284|GO:0005634|GO:0006289|GO:0003824|GO:0003677	NM_102020	At.10191	#REF!	838775
A_84_P76134	Polyadenylate-binding protein-interacting protein 2	chr4:8219072-8219131	GO:0008150|GO:0003674|GO:0005634	NM_117504	At.4262	#REF!	827068
A_84_P11358	hypothetical protein	chr1:960078-960019	GO:0008150|GO:0003674|GO:0009507	NM_100261	At.42519	#REF!	839400
A_84_P15844	aspartyl protease family protein	chr5:3403444-3403385	GO:0006508|GO:0005576|GO:0004190|GO:0003677	NM_121115	At.32336	#REF!	830944
A_84_P149098	selenoprotein-like protein	chr1:1717556-1717497	GO:0008150|GO:0008430	NM_100452	At.42377	#REF!	837079
A_84_P22913	RING/U-box domain-containing protein	chr2:6798718-6798777	GO:0005739|GO:0008270|GO:0005634	NM_001202602	At.43738	#REF!	816051
A_84_P814302	hypothetical protein	chr5:3645698-3645757	GO:0008150|GO:0003674|GO:0009505|GO:0005618|GO:0005576	NM_121180	At.21285	#REF!	831013
A_84_P859942	polyubiquitin 3	chr5:771784-771752	GO:0005773|GO:0005622|GO:0006511|GO:0010224|GO:0006623|GO:0016192|GO:0006464	NM_120402	At.46169	#REF!	831899
A_84_P264570	hypothetical protein	chr5:26887970-26887911	GO:0008150|GO:0003674|GO:0005575	NM_126139	At.28813	#REF!	836875
A_84_P266810	hypothetical protein	chr2:9255527-9255586	GO:0005739|GO:0003674|GO:0005634|GO:0006979	NM_127735	At.39547	#REF!	816702
A_84_P842849	RING/U-box-containing protein-like protein	chr3:6917806-6917631	GO:0008150|GO:0003674|GO:0005634	NM_148733	At.44269	#REF!	821527
A_84_P16447	peptidyl-prolyl cis-trans isomerase NIMA-interacting 4	chr1:9172560-9172709	GO:0005575|GO:0016853	NM_102417	At.15957	#REF!	839195
A_84_P519956	hypothetical protein	chr3:6284656-6284597	GO:0008150|GO:0005634	NM_112716	At.38573	#REF!	821360
A_84_P14291	photosystem I reaction center subunit V	chr1:20802936-20802877	GO:0015979|GO:0019344|GO:0042550|GO:0030093|GO:0009773|GO:0009522|GO:0050821|GO:0030003|GO:0009780|GO:0009941|GO:0070838|GO:0009535|GO:0003674|GO:0016020|GO:0009534|GO:0009579|GO:0009507	NM_104443	At.21811	#REF!	842016
A_84_P845206		chr1:1965956-1965897	GO:0009408|GO:0009451|GO:0004540			#REF!
A_84_P56150	DNA-directed RNA polymerase III subunit C11	chr1:89043-89193	GO:0006355|GO:0006354|GO:0003700|GO:0003899|GO:0008270|GO:0005634|GO:0003676|GO:0003677|GO:0006351	NM_100003	At.42660	#REF!	839481
A_84_P251415	Ribosomal protein L.2/L17e family protein	chr1:19508673-19508732	GO:0005622|GO:0003735|GO:0015934|GO:0005840|GO:0006412|GO:0009507	NM_001124001	At.43062	#REF!	841667
A_84_P255100	RNA pseudourine synthase 7	chr5:20784203-20784144	GO:0009982|GO:0000394|GO:0000038|GO:0005737|GO:0042335|GO:0003723|GO:0009409|GO:0009451|GO:0009086|GO:0001522|GO:0005829	NM_124493	At.63897	#REF!	835188
A_84_P13976	aspartyl protease family protein	chr5:6415676-6415735	GO:0006508|GO:0005576|GO:0004190	NM_121917	At.47575	#REF!	832032
A_84_P595864	autophagy 18F-like protein	chr5:22234282-22234133	GO:0042631|GO:0003674|GO:0042594|GO:0019375|GO:0016036	NM_124854	At.29479	#REF!	835562
A_84_P857130	auxin-responsive protein IAA26	chr3:5612535-5612500	GO:0006995|GO:0006355|GO:0003700|GO:0009733|GO:0046983|GO:0005634	NM_112521	At.20072	#REF!	820898
A_84_P539738	Proline-rich extensin-like family protein	chr5:2040687-2040628	GO:0005199|GO:0010054|GO:0009664	NM_120747	At.32829	#REF!	830552
A_84_P241623	histone-lysine N-methyltransferase	chr3:9896360-9896301	GO:0006355|GO:0005694|GO:0034968|GO:0045492|GO:0005634|GO:0010413|GO:0018024	NM_113597	At.6034	#REF!	822300
A_84_P813521	Early-responsive to dehydration stress protein (ERD4)	chr1:10715913-10715972	GO:0005773|GO:0005774|GO:0016020|GO:0005886|GO:0009941|GO:0005576|GO:0009506|GO:0009507	NM_102773	At.25329	#REF!	839916
A_84_P590774	short hypocotyl in white light1 protein	chr1:26342050-26341991	GO:0005739|GO:0003674|GO:0005634|GO:0010100	NM_105662	At.35361	#REF!	843330
A_84_P19811	ARMADILLO BTB protein 1	chr5:4146872-4146931	GO:0005515|GO:0006261|GO:0008285|GO:0042127|GO:2000104|GO:0005634|GO:0031261|GO:0009507	NM_121309	At.28791	#REF!	831145
A_84_P10422	putative serine/threonine-protein kinase WNK10	chr1:24022034-24022093	GO:0004672|GO:0003700|GO:0016301|GO:0004674|GO:0006468|GO:0005634|GO:0004713|GO:0005524|GO:0016772	NM_105138	At.71093	#REF!	842771
A_84_P251265	hypothetical protein	chr1:23636146-23636087	GO:0007165|GO:0009755|GO:0009753|GO:0009733|GO:0009737|GO:0009414|GO:0009738|GO:0009723|GO:0042538|GO:0005634	NM_105049	At.18166	#REF!	842676
A_84_P19889	hypothetical protein	chr1:26378091-26378150	GO:0008150|GO:0003674|GO:0005634	NM_105671	At.52456	#REF!	843339
A_84_P22318	hydrolase, alpha/beta fold family protein	chr4:7533078-7533137	GO:0016787|GO:0016556|GO:0003824|GO:0009507	NM_117352	At.3098	#REF!	826895
A_84_P850177	chromosome transmission fidelity protein 4	chr3:14755408-14755467	GO:0008283|GO:0010389|GO:0034968|GO:0016570|GO:0009909|GO:0016458|GO:0005575|GO:0006260|GO:0006306|GO:0006261|GO:0008150|GO:0000166|GO:0006270|GO:0051726|GO:0048449|GO:0006275|GO:0051567	NM_114133	At.66552	#REF!	823286
A_84_P819219	transcription factor TCP22	chr1:27108912-27108971	GO:0006355|GO:0003700|GO:0005634	NM_105859	At.23095	#REF!	843532
A_84_P299450	Sas10/U3 ribonucleoprotein-like protein	chr2:18103141-18103200	GO:0003674|GO:0016458|GO:0005634	NM_180066	At.36866	#REF!	818967
A_84_P203998	hypothetical protein	chr1:4796420-4796479	GO:0008150|GO:0003674|GO:0009646|GO:0009507	NM_001160863	At.25035	#REF!	837959
A_84_P21785		chr1:24362555-24362440				#REF!
A_84_P788021	ribosomal protein .1/L10 family protein	chr2:17784945-17785004	GO:0005622|GO:0006354|GO:0003735|GO:0003723|GO:0015934|GO:0005840|GO:0006412|GO:0009507	NM_180044	At.36979	#REF!	818871
A_84_P23996	auxin-responsive protein IAA16	chr3:1289144-1289004	GO:0005515|GO:0010583|GO:0006355|GO:0003700|GO:0009733|GO:0046983|GO:0006970|GO:0005634|GO:0046686	NM_111345	At.24121	#REF!	819633
A_84_P816336	phosphoenolpyruvate carboxylase 1	chr1:19887922-19887637	GO:0005515|GO:0051262|GO:0006099|GO:0009651|GO:0015977|GO:0003824|GO:0006972|GO:0006096|GO:0009749|GO:0005829|GO:0009266|GO:0005737|GO:0009744|GO:0009750|GO:0007030|GO:0006833|GO:0048046|GO:0016036|GO:0046686|GO:0008964	NM_001036102	At.23221	#REF!	841765
A_84_P18783	polyadenylate-binding protein 1	chr5:20781282-20781341	GO:0005515|GO:0006396|GO:0009640|GO:0003723|GO:0010388|GO:0003676|GO:0006606|GO:0022402|GO:0005829|GO:0000085|GO:0008150|GO:0000166|GO:0008143	NM_124491	At.24603	#REF!	835186
A_84_P823908	hypothetical protein	chr4:15885033-15885092	GO:0005515|GO:0016579|GO:0009640|GO:0016567|GO:0019915|GO:0010182|GO:0016571|GO:0010388|GO:0010162|GO:0010074|GO:0005634|GO:0009909|GO:0005635|GO:0050826|GO:0009933|GO:0009793|GO:0010228|GO:0000085|GO:0008150|GO:0009845|GO:0006406|GO:0010048|GO:0045893	NM_119444	At.28705	#REF!	829427
A_84_P787532	hypothetical protein	chr5:1913355-1913414	GO:0008150|GO:0003674|GO:0005634	NM_120710	At.32874	#REF!	830515
A_84_P18887	hypothetical protein	chr2:3434554-3434495	GO:0005739|GO:0008150|GO:0003674	NM_126758	At.48454	#REF!	815394
A_84_P12421	aspartate aminotransferase	chr1:23254760-23254701	GO:0006520|GO:0005737|GO:0009058|GO:0030170|GO:0009693|GO:0008483|GO:0003824|GO:0016740|GO:0005829	NM_179507	At.22970	#REF!	842579
A_84_P21941	proline-rich extensin-like receptor kinase 10	chr1:9039867-9039808	GO:0004672|GO:0005886|GO:0004674|GO:0006468|GO:0004713|GO:0005524|GO:0016772	NM_102380	At.43483	#REF!	839156
A_84_P18066	sec23/sec24-like transport protein	chr1:1631194-1631135	GO:0006888|GO:0005215|GO:0005737|GO:0030127|GO:0006810|GO:0008270|GO:0006886|GO:0005829	NM_100431	At.20860	#REF!	837054
A_84_P838894	signal recognition particle 43 kDa protein	chr2:19473003-19473062	GO:0005515|GO:0019344|GO:0009637|GO:0005634|GO:0009941|GO:0009644|GO:0042802|GO:0080085|GO:0009535|GO:0010114|GO:0046777|GO:0009744|GO:0045038|GO:0010155|GO:0010218|GO:0009507	NM_130313	At.19748	#REF!	819358
A_84_P815442	Monodehydroascorbate reductase	chr1:23733500-23733559	GO:0009409|GO:0050660|GO:0009055|GO:0005524|GO:0005829|GO:0005739|GO:0010319|GO:0009570|GO:0016491|GO:0042744|GO:0046686|GO:0009507|GO:0055114	NM_179509	At.24374	#REF!	842697
A_84_P57450	catalytic/ hydrolase	chr2:14903302-14903243	GO:0016787|GO:0008152|GO:0003824|GO:0009507	NM_179914	At.37668	#REF!	818110
A_84_P854273	putative protein phosphatase 2C 46	chr3:19070257-19070316	GO:0008287|GO:0006470|GO:0005886|GO:0004722|GO:0003824	NM_114996	At.21696	#REF!	824300
A_84_P259710	RING-H2 finger protein ATL65	chr3:6523563-6523504	GO:0009693|GO:0008270|GO:0005634	NM_112779	At.38477	#REF!	821425
A_84_P14833	pentatricopeptide repeat-containing protein	chr4:16986610-16986669	GO:0005739|GO:0003674|GO:0000085|GO:0009640|GO:0010388|GO:0034968|GO:0009220|GO:0009909	NM_119751	At.2486	#REF!	829739
A_84_P103846	protein ULTRAPETALA 1	chr4:13987008-13987067	GO:0010582|GO:0010022|GO:0010081|GO:0005634|GO:0010080|GO:0003677|GO:0005829	NM_118959	At.32037	#REF!	828934
A_84_P134135	armadillo/beta-catenin-like repeats-containing protein	chr1:19038910-19039228	GO:0008150|GO:0009543	NM_104013	At.37837	#REF!	841558
A_84_P18224	CHD3-type chromatin-remodeling factor PICKLE	chr2:10723553-10723612	GO:0016246|GO:0009788|GO:2000023|GO:0008283|GO:0006346|GO:0004386|GO:0005634|GO:0009739|GO:0003676|GO:0003677|GO:0005524|GO:0003678|GO:0003674|GO:0009736|GO:0048364|GO:0009733|GO:0008270|GO:0045892|GO:0016887|GO:0016568	NM_128074	At.11745	#REF!	817055
A_84_P19746	LORELEI-LIKE-GPI-ANCHORED PROTEIN 1	chr5:22736906-22736965	GO:0008150|GO:0003674|GO:0005886|GO:0090406|GO:0031225	NM_124999	At.28220	#REF!	835716
A_84_P14524		chr3:001377700-001377759				#REF!
A_84_P12527	dihydrodipicolinate synthase	chr2:18732772-18732831	GO:0008840|GO:0008152|GO:0009089|GO:0003824|GO:0016829|GO:0009507	NM_130106	At.12311	#REF!	819152
A_84_P11022	glutaredoxin-C5	chr4:14200638-14200697	GO:0016226|GO:0015035|GO:0009055|GO:0045454|GO:0004362|GO:0009507	NM_119017	At.31993	#REF!	828994
A_84_P849087	Sucrase/ferredoxin-like protein	chr3:10216204-10215528	GO:0008150|GO:0003674|GO:0005829	NM_113673	At.20089	#REF!	822379
A_84_P566916	homogentisate solanesyltransferase	chr3:3780032-3779973	GO:0010356|GO:0005739|GO:0010355|GO:0009536|GO:0016117|GO:0010357|GO:0004161|GO:0009941|GO:0016021|GO:0010236|GO:0004659	NM_001161137	At.71046	#REF!	5007993
A_84_P786736	dolichol-phosphate mannosyltransferase	chr1:7127303-7127244	GO:0004582|GO:0033185|GO:0005886|GO:0005783|GO:0004686|GO:0048193|GO:0006486|GO:0060359|GO:0030244	NM_101908	At.27953	#REF!	838646
A_84_P12265	Restriction endonuclease, type II-like protein	chr1:25365010-25365069	GO:0004518|GO:0005634|GO:0003677|GO:0009507	NM_001198416	At.35616	#REF!	843091
A_84_P161863	endoribonuclease	chr3:1194097-1194038	GO:0004521	NM_111319	At.18853	#REF!	819604
A_84_P23082	putative eukaryotic LigT protein	chr3:5503216-5503275	GO:0005739|GO:0005622|GO:0006355|GO:0005737|GO:0016070|GO:0003723|GO:0003824|GO:0009507	NM_112494	At.21462	#REF!	820869
A_84_P548865	hypothetical protein	chr1:6257323-6257478	GO:0006629|GO:0005737|GO:0005886|GO:0016021|GO:0016627	NM_101678	At.51660	#REF!	838397
A_84_P606205	hypothetical protein	chr3:17707987-17707928	GO:0008150|GO:0003674|GO:0005575	NM_202672	At.28702	#REF!	2745951
A_84_P195254	hypothetical protein	chr3:9798171-9798112	GO:0008150|GO:0003674|GO:0005886	NM_180303	At.37175	#REF!	822279
A_84_P15052	cell wall / vacuolar inhibitor of fructosidase 2	chr5:25832356-25832415	GO:0004857|GO:0030599|GO:0046910|GO:0080167|GO:0005576|GO:0043086	NM_125858	At.25570	#REF!	836583
A_84_P12659	germin-like protein subfamily 1 member 6	chr3:1103820-1103761	GO:0008150|GO:0030145|GO:0045735|GO:0005576|GO:0048046	NM_111291	At.40882	#REF!	819575
A_84_P788334	hypothetical protein	chr4:4201050-4201108	GO:0005739|GO:0008150|GO:0003674	NM_001125470	At.73521	#REF!	6241349
A_84_P838032		chr1:25747548-25747607				#REF!
A_84_P853336		chr5:009543705-009543763				#REF!
A_84_P21091	putative phosphoserine aminotransferase	chr2:7667690-7667749	GO:0009570|GO:0030170|GO:0009534|GO:0008152|GO:0008483|GO:0004648|GO:0006564|GO:0003824|GO:0046686|GO:0009507	NM_127317	At.40118	#REF!	816270
A_84_P282480	heme binding protein	chr3:23083204-23083263	GO:0005802|GO:0005794|GO:0020037|GO:0005768	NM_116102	At.34125	#REF!	825410
A_84_P211278	60S acidic ribosomal protein P1-1	chr1:50183-50124	GO:0005622|GO:0005737|GO:0003735|GO:0042545|GO:0022626|GO:0005886|GO:0005840|GO:0005634|GO:0009664|GO:0006414|GO:0005829	NM_001083970	At.11901	#REF!	839410
A_84_P23708	transcription initiation factor TFIID subunit D7	chr1:20214197-20214138	GO:0006352|GO:0000394|GO:0005669|GO:0006366|GO:0005634|GO:0003677|GO:0009560	NM_104292	At.65937	#REF!	841854
A_84_P538397	RNA recognition motif (RRM)-containing protein	chr1:30046175-30046116	GO:0006396|GO:0048522|GO:0000166|GO:0030529|GO:0003723|GO:0005634|GO:0022402|GO:0009410|GO:0003676	NM_202456	At.34029	#REF!	844327
A_84_P859246	hypothetical protein	chr1:30156848-30156826	GO:0003674|GO:0005886|GO:0010375	NM_106667	At.75141	#REF!	844358
A_84_P815131	chloroplast stem-loop binding protein-41	chr3:23327129-23327070	GO:0005515|GO:0015979|GO:0006364|GO:0009657|GO:0006098|GO:0003729|GO:0030154|GO:0010114|GO:0008266|GO:0009570|GO:0009534|GO:0009579|GO:0010218|GO:0048046|GO:0010287|GO:0032544|GO:0009965|GO:0009637|GO:0009941|GO:0045727|GO:0019684|GO:0010207|GO:0015995|GO:0045893|GO:0009507	NM_116179	At.5159	#REF!	825489
A_84_P22522	putative receptor-like protein kinase	chr5:15619291-15619350	GO:0009697|GO:0050832|GO:0002237|GO:0009625|GO:0043069|GO:0009617|GO:0000165|GO:0016301|GO:0006612|GO:0009595|GO:0009862|GO:0010310|GO:0009863|GO:0010363|GO:0042742|GO:0009867|GO:0016772|GO:0006355|GO:0035304|GO:0043900|GO:0005524|GO:0004672|GO:0010200|GO:0009581|GO:0004674|GO:0031348|GO:0045088|GO:0006468|GO:0002831|GO:0051707	NM_123264	At.55239	#REF!	833894
A_84_P15828	armadillo/beta-catenin-like repeat-containing protein	chr5:1852523-1852582	GO:0005739|GO:0005737|GO:0000059|GO:0005643|GO:0008565|GO:0006486|GO:0005634|GO:0006886|GO:0009630	NM_120694	At.23053	#REF!	830499
A_84_P190804	transcription factor bHLH143	chr5:2944512-2944453	GO:0006355|GO:0003700|GO:0005634	NM_120983	At.20593	#REF!	830805
A_84_P301160	hypothetical protein	chr3:1349054-1349113	GO:0008150|GO:0003674|GO:0005634	NM_001125103	At.19068	#REF!	819649
A_84_P189994	Putative thiol-disulfide oxidoreductase DCC	chr1:19589113-19589054	GO:0010287|GO:0008150|GO:0003674	NM_104137	At.37569	#REF!	841691
A_84_P276860	hypothetical protein	chr3:11192820-11192879	GO:0008150|GO:0003674|GO:0009543|GO:0009507	NM_180317	At.21226	#REF!	822579
A_84_P79225	glucose inhibited division protein B	chr5:20376030-20376089	GO:0008649|GO:0005737|GO:0006364	NM_124390	At.29749	#REF!	835075
A_84_P762464		chr3:9417777-9417718			At.67374	#REF!
A_84_P16377	SUMO-activating enzyme subunit 2	chr2:9202010-9202069	GO:0000166|GO:0016925|GO:0005634|GO:0008641|GO:0003824|GO:0005524|GO:0019948|GO:0009793|GO:0009506|GO:0006464|GO:0005829	NM_201777	At.43302	#REF!	816686
A_84_P760578	acyl-CoA dehydrogenase domain-containing protein	chr3:2115631-2115572	GO:0006635|GO:0003997|GO:0005634|GO:0016627|GO:0055114|GO:0005777	NM_111549	At.53206	#REF!	819854
A_84_P755497		chr2:10248018-10247959			At.44169	#REF!
A_84_P762532	Naringenin,2-oxoglutarate 3-dioxygenase	chr3:19025341-19025282	GO:0045486|GO:0005737|GO:0010224|GO:0009813|GO:0009744|GO:0009718|GO:0016706|GO:0016491|GO:0055114		At.23201	#REF!	824287
A_84_P277270	hypothetical protein	chr3:9679649-9679708	GO:0008150|GO:0005794|GO:0016757|GO:0005634	NM_001203052	At.21513	#REF!	822248
A_84_P799705		chr1:27599714-27599771			At.70569	#REF!
A_84_P10189		chr1:18389036-18388904				#REF!
A_84_P12173	late embryogenesis abundant hydroxyproline-rich glycoprotein	chr5:21808154-21808095	GO:0008150|GO:0003674|GO:0005886	NM_124752	At.29536	#REF!	835454
A_84_P116502	Integral membrane protein hemolysin-III like protein	chr2:18662471-18662530	GO:0005739|GO:0008150|GO:0003674|GO:0005634|GO:0016021|GO:0009507	NM_130088	At.47234	#REF!	819133
A_84_P289214	hypothetical protein	chr2:13263774-13263715	GO:0008150|GO:0003674|GO:0005634	NM_128669	At.12973	#REF!	817669
A_84_P804563	double-stranded DNA-binding-like protein	chr1:10449413-10449472	GO:0008150|GO:0003690|GO:0003677|GO:0005829	NM_179397	At.22177	#REF!	839863
A_84_P185834	RING/U-box domain-containing protein	chr5:760494-760435	GO:0005737|GO:0004842|GO:0008270	NM_120398	At.63785	#REF!	831908
A_84_P814902	30S ribosomal protein S10	chr3:4221114-4220566	GO:0015979|GO:0003735|GO:0019288|GO:0003723|GO:0006364|GO:0015935|GO:0034660|GO:0006412|GO:0009902|GO:0009570|GO:0010027|GO:0015995|GO:0009507	NM_112151	At.25565	#REF!	820500
A_84_P839881	C2 domain and GRAM domain-containing protein	chr3:22034485-22034426	GO:0009617|GO:0008150|GO:0003674|GO:0009697|GO:0045087|GO:0031348|GO:0009627|GO:0005576	NM_115828	At.27280	#REF!	825135
A_84_P23845	UDP-glycosyltransferase 74 F1	chr2:18159090-18159149	GO:0016758|GO:0009696|GO:0016757|GO:0008194|GO:0018874|GO:0080002|GO:0035251|GO:0052640|GO:0080046|GO:0005737|GO:0008152|GO:0052641|GO:0080044|GO:0046482	NM_201953	At.50136	#REF!	818988
A_84_P851298	ankyrin repeat domain-containing protein	chr5:26417701-26417642	GO:0005515|GO:0005634|GO:0009793|GO:0009507	NM_203271	At.68506	#REF!	836737
A_84_P805915	Isochorismate synthase 1	chr1:28074044-28074103	GO:0034976|GO:0009697|GO:0050832|GO:0009409|GO:0009814|GO:0002679|GO:0043069|GO:0009617|GO:0009536|GO:0010118|GO:0000165|GO:0006612|GO:0009595|GO:0009862|GO:0010310|GO:0009863|GO:0010363|GO:0042742|GO:0042372|GO:0009867|GO:0009058|GO:0043900|GO:0019684|GO:0010200|GO:0006944|GO:0045087|GO:0009627|GO:0031348|GO:0045088|GO:0002831|GO:0008909|GO:0009507	NM_202414	At.22628	#REF!	843810
A_84_P822795	hypothetical protein	chr2:5005153-5005094	GO:0008150|GO:0003674|GO:0005576|GO:0009506	NM_126891	At.14383	#REF!	815712
A_84_P11646	peptide alpha-N-acetyltransferase	chr2:15978706-15978647	GO:0005737|GO:0001676|GO:0008080|GO:0008152|GO:0006633|GO:0006301|GO:0002213	NM_129369	At.12456	#REF!	818391
A_84_P23491	putative WRKY transcription factor 52	chr5:18330243-18330302	GO:0043565|GO:0005622|GO:0008219|GO:0007165|GO:0006355|GO:0003700|GO:0043531|GO:0006952|GO:0005634|GO:0009816|GO:0003677	NM_123894	At.30021	#REF!	834562
A_84_P839291		chr3:319829-319689				#REF!
A_84_P240945	condensin-2 complex subunit G2	chr1:24133988-24134047	GO:0005739|GO:0005634	NM_105170	At.46752	#REF!	842804
A_84_P501178	tetraspanin8	chr2:10135878-10135819	GO:0005794|GO:0005886|GO:0007568|GO:0050832|GO:0009611|GO:0009693|GO:0005576|GO:0009612|GO:0003674|GO:0010200|GO:0016020|GO:0016021|GO:0009506	NM_179714	At.20664	#REF!	816913
A_84_P848088	PLAC8-like protein	chr1:23686631-23686690	GO:0016020|GO:0005886	NM_105058	At.36076	#REF!	842686
A_84_P19184		chr2:9504472-9504531	GO:0006355|GO:0000160|GO:0005886|GO:0007264|GO:0016023|GO:0005575|GO:0015031|GO:0005525|GO:0006886|GO:0003677			#REF!
A_84_P18792	early nodulin-like protein 1	chr5:21870127-21870068	GO:0005886|GO:0005507|GO:0009055|GO:0031225	NM_124766	At.49170	#REF!	835468
A_84_P98726	transcription termination factor-like protein	chr2:14578131-14578190	GO:0008150|GO:0003674|GO:0009507	NM_129016	At.37779	#REF!	818027
A_84_P13277	putative transmembrane protein 97	chr1:1511419-1511478	GO:0008150|GO:0003674	NM_100400	At.42414	#REF!	839261
A_84_P21538	glutamate dehydrogenase 1	chr5:6008131-6008190	GO:0006520|GO:0006807|GO:0009651|GO:0005507|GO:0009646|GO:0016639|GO:0005524|GO:0005739|GO:0004353|GO:0000166|GO:0016491|GO:0008270|GO:0046686|GO:0055114|GO:0050897	NM_121822	At.23609	#REF!	831935
A_84_P792126	hypothetical protein	chr4:18252169-18252110	GO:0008150|GO:0003674|GO:0005575	NM_120079	At.64217	#REF!	830074
A_84_P804590	peroxisomal 2,4-dienoyl-CoA reductase	chr3:4063730-4063582	GO:0005774|GO:0006635|GO:0000166|GO:0008152|GO:0016491|GO:0005829|GO:0005777	NM_112116	At.47252	#REF!	820462
A_84_P19781	oligopeptide transporter 4	chr5:25751005-25750946	GO:0016020|GO:0006857|GO:0080167|GO:0055085|GO:0015198	NM_125837	At.7393	#REF!	836562
A_84_P62330	hypothetical protein	chr3:18440108-18440049	GO:0009535|GO:0005802|GO:0008150|GO:0005774|GO:0003674|GO:0005794|GO:0016020|GO:0005886|GO:0005768	NM_001084796	At.22445	#REF!	824134
A_84_P535954	hypothetical protein	chr3:9278437-9278496	GO:0008150|GO:0003674|GO:0005634|GO:0005829	NM_113451	At.22640	#REF!	822141
A_84_P19701	protein PINHEAD	chr5:17616495-17616554	GO:0016246|GO:0006346|GO:0007267|GO:0003743|GO:0010051|GO:0010050|GO:0003676|GO:0048519|GO:0010073|GO:0010586|GO:0010267|GO:0009944|GO:0009616|GO:0005737|GO:0035198|GO:0035196|GO:0048439|GO:0009887|GO:0035019|GO:0010014|GO:0009855	NM_001203535	At.11438	#REF!	834403
A_84_P122612	transducin/WD40 domain-containing protein	chr4:14603359-14603300	GO:0000166|GO:0005634|GO:0080008|GO:0009790|GO:0048700|GO:0009793	NM_119132	At.31884	#REF!	829108
A_84_P534779	RECQ helicase L4B	chr1:22431622-22431563	GO:0008026|GO:0043140|GO:0004386|GO:0005634|GO:0006310|GO:0003676|GO:0003824|GO:0005524|GO:0003678|GO:0070417|GO:0005622|GO:0006260|GO:0010228|GO:0006281|GO:0000166|GO:0044237	NM_104773	At.36565	#REF!	842384
A_84_P856111	60S ribosomal protein L6-1	chr1:6378505-6378446	GO:0003735|GO:0005886|GO:0005783|GO:0006412|GO:0005829|GO:0005622|GO:0001510|GO:0005737|GO:0022626|GO:0016020|GO:0005840|GO:0022625|GO:0009506|GO:0009507	NM_101712	At.24719	#REF!	838435
A_84_P19309	Ribosomal protein L18ae family	chr1:19985055-19984913	GO:0003735|GO:0005840|GO:0006412	NM_104234	At.37385	#REF!	841791
A_84_P243465	Mitochondrial transcription termination factor family protein	chr3:17290776-17290835	GO:0005739|GO:0008150|GO:0003674	NM_114562	At.28750	#REF!	823848
A_84_P125451	ARM repeat-containing protein-like protein	chr5:25122223-25122282	GO:0008150|GO:0005737	NM_125653	At.19834	#REF!	836379
A_84_P22925	SWI/SNF complex subunit SWI3A	chr2:19534155-19534214	GO:0016514|GO:0040029|GO:0006338|GO:0005634|GO:0003677|GO:0009560	NM_180145	At.27229	#REF!	819375
A_84_P535812	RRP6-like protein 3	chr2:13761202-13761143	GO:0005622|GO:0008408|GO:0006139|GO:0005576|GO:0003676	NM_001202727	At.47141	#REF!	817803
A_84_P170753	HXXXD-type acyl-transferase-like protein	chr5:670229-670170	GO:0016747|GO:0005575|GO:0016740	NM_120367	At.27947	#REF!	831751
A_84_P852060	purine permease 14	chr1:6832752-6832811	GO:0016020|GO:0005345|GO:0006863|GO:0015931	NM_101833	At.24554	#REF!	838565
A_84_P811877	tetratricopeptide repeat domain protein	chr4:013950597-013950538	GO:0019288|GO:0016556|GO:0009737|GO:0005634|GO:0010103|GO:0006655		At.75409	#REF!	828923
A_84_P16971	GDP-mannose 3,5-epimerase	chr5:10862605-10862546	GO:0050662|GO:0005737|GO:0051287|GO:0000166|GO:0009225|GO:0019853|GO:0047918|GO:0003824|GO:0044237|GO:0005829	NM_001203488	At.21733	#REF!	833002
A_84_P830800	peroxidase 67	chr5:23601074-23600917	GO:0004601|GO:0005576|GO:0006979|GO:0055114|GO:0020037	NM_125225	At.29283	#REF!	835952
A_84_P172561	hypothetical protein	chr1:11261695-11261636	GO:0008150|GO:0003674|GO:0005886|GO:0005634	NM_102885	At.17561	#REF!	840036
A_84_P17742	pyrimidine 2	chr5:3941770-3941711	GO:0043562|GO:0006635|GO:0005794|GO:0016810|GO:0016787|GO:0005783|GO:0016812|GO:0006212|GO:0016558|GO:0004157|GO:0012505|GO:0006208	NM_121258	At.8822	#REF!	831093
A_84_P824470	homogentisate phytyltransferase 1	chr2:8209810-8209869	GO:0005886|GO:0019288|GO:0031408|GO:0009695|GO:0030154|GO:0004659|GO:0009266|GO:0009106|GO:0071555|GO:0009108|GO:0009416|GO:0006733|GO:0006636|GO:0044272|GO:0010176|GO:0019748|GO:0009072|GO:0009965|GO:0008652|GO:0009915|GO:0019216|GO:0000096|GO:0006766|GO:0031347|GO:0006546|GO:0016021|GO:0045893|GO:0042362|GO:0010189|GO:0015994|GO:0009117|GO:0009507	NM_179653	At.27152	#REF!	816412
A_84_P840260		chr1:16983424-16983301				#REF!
A_84_P18446	ser/arg-rich protein kinase 4	chr3:19664302-19664361	GO:0004672|GO:0016301|GO:0004674|GO:0006468|GO:0005634|GO:0004713|GO:0006979|GO:0005524|GO:0016772	NM_115163	At.9863	#REF!	824469
A_84_P14012	5'-AMP-activated protein kinase-like protein	chr5:15932985-15932926	GO:0030247|GO:0009507	NM_123342	At.26168	#REF!	833975
A_84_P836251		chr5:4968539-4968480				#REF!
A_84_P769882		chrC:93552-93611				#REF!
A_84_P22122	translocase of chloroplast 120	chr3:5658544-5658485	GO:0009536|GO:0016817|GO:0045036|GO:0009707|GO:0006606|GO:0005525|GO:0009507	NM_112535	At.38870	#REF!	820913
A_84_P807424	FRIGIDA-like protein	chr4:271041-271100	GO:0005515|GO:0010228|GO:0009910|GO:0010048|GO:0046982|GO:0048510|GO:0005634|GO:0010321|GO:0042803|GO:0009507	NM_116290	At.16827	#REF!	828044
A_84_P553120	glutamate receptor 1.2	chr5:19618649-19618708	GO:0005515|GO:0042631|GO:0005215|GO:0019375|GO:0005234|GO:0030003|GO:0006865|GO:0006874|GO:0005576|GO:0016020|GO:0004970|GO:0006810|GO:0009416|GO:0005217|GO:0016036	NM_180824	At.29852	#REF!	834895
A_84_P861671	alpha/beta-hydrolase domain-containing protein	chr2:17777293-17777234	GO:0006629|GO:0019344|GO:0009650|GO:0004806|GO:0009651|GO:0019375|GO:0016117|GO:0071493|GO:0005737|GO:0009750|GO:0008970|GO:0006833|GO:0019761|GO:0016036|GO:0009507	NM_129830	At.14148	#REF!	818869
A_84_P137329	AFP-like protein 2	chr4:14264641-14264582	GO:0005515|GO:0009753|GO:0005634|GO:0045892|GO:0009867	NM_001084997	At.3398	#REF!	829012
A_84_P21265	carboxyesterase 13	chr3:18038897-18038838	GO:0016787|GO:0008152|GO:0005634|GO:0005829	NM_114729	At.35693	#REF!	824031
A_84_P13319		chr1:5265899-5265840			At.41936	#REF!
A_84_P107082	adenine nucleotide alpha hydrolases-like protein	chr3:762097-762038	GO:0005737|GO:0016020|GO:0005886|GO:0006950|GO:0002238	NM_180175	At.26182	#REF!	821303
A_84_P851315	TIR-NBS-LRR class disease resistance protein	chr1:23651385-23651441	GO:0005622|GO:0007165|GO:0017111|GO:0043531|GO:0000166|GO:0006952|GO:0005634	NM_001084299	At.50001	#REF!	842679
A_84_P854789	Emsy N Terminus and plant Tudor-like domain-containing protein	chr5:4130011-4129880	GO:0008150|GO:0003674|GO:0008284|GO:0045492|GO:0005634|GO:0010413	NM_121305	At.32119	#REF!	831142
A_84_P15198	cell division protease ftsH-12	chr1:29932117-29932266	GO:0048481|GO:0017111|GO:0005886|GO:0009658|GO:0009941|GO:0005524|GO:0009793|GO:0005739|GO:0010304|GO:0009536|GO:0000166|GO:0004176|GO:0006508|GO:0004222|GO:0016887|GO:0008237|GO:0009507	NM_106604	At.66914	#REF!	844294
A_84_P241235	RCD-one 1-like protein	chr2:14916794-14916735	GO:0009651|GO:0006970|GO:0005634|GO:0009790|GO:0010102|GO:0048573|GO:0006979|GO:0003950	NM_129103	At.26378	#REF!	818116
A_84_P17870	nuclear RNA polymerase C1	chr5:24182953-24183245	GO:0006396|GO:0016567|GO:0006354|GO:0003899|GO:0032549|GO:0005634|GO:0006310|GO:0010564|GO:0022402|GO:0006312|GO:0003677|GO:0006351|GO:0006302|GO:0007129|GO:0043247|GO:0007126|GO:0045132|GO:0042138|GO:0032204|GO:0007062|GO:0008270|GO:0010332|GO:0009560|GO:0007131	NM_001203644	At.29190	#REF!	836126
A_84_P19726	Rossmann-fold NAD(P)-binding domain-containing protein	chr5:20392961-20393020	GO:0000166|GO:0008152|GO:0016491|GO:0005634	NM_203191	At.9029	#REF!	835078
A_84_P753559		chr1:21743758-21743552			At.62381	#REF!
A_84_P800880	sulfotransferase 2A	chr5:2174683-2174678	GO:0009753|GO:0009611|GO:0008146|GO:0009695|GO:0009694|GO:0080131|GO:0009867|GO:0009507	NM_120783	At.21805	#REF!	830592
A_84_P808299	30S ribosomal protein S5	chr2:14302192-14302133	GO:0003735|GO:0003723|GO:0009409|GO:0005634|GO:0006412|GO:0005622|GO:0009535|GO:0045036|GO:0016020|GO:0009570|GO:0009534|GO:0005840|GO:0009579|GO:0046686|GO:0042742|GO:0009507	NM_128939	At.24873	#REF!	817947
A_84_P866944	trypsin-like protein	chr3:4132687-4132628	GO:0005575|GO:0003824	NM_112131	At.43756	#REF!	820480
A_84_P21421	putative wound-responsive protein	chr4:13998044-13997985	GO:0008150|GO:0003674|GO:0005634	NM_118964	At.4519	#REF!	828939
A_84_P20155	cyclic nucleotide gated channel	chr2:19068243-19068302	GO:0030551|GO:0005261|GO:0016020|GO:0005886|GO:0009620|GO:0055085|GO:0005216|GO:0006811	NM_001202830	At.50596	#REF!	819253
A_84_P21501	dehydration-responsive element-binding protein 2A	chr5:1603579-1603638	GO:0005515|GO:0042542|GO:0006355|GO:0003700|GO:0009408|GO:0005634|GO:0003677|GO:0009644|GO:0010200|GO:0006457|GO:0010224|GO:0009414|GO:0010286	NM_120623	At.25247	#REF!	830424
A_84_P140769	protein-S-isoprenylcysteine O-methyltransferase B	chr5:2683580-2683639	GO:0009788|GO:0004671|GO:0048367|GO:0006481|GO:0005783|GO:0016021|GO:0009908	NM_120917	At.19166	#REF!	830731
A_84_P17893	kinesin like protein for actin based chloroplast movement 2	chr5:26161901-26161842	GO:0005515|GO:0008017|GO:0005886|GO:0005634|GO:0003777|GO:0009903|GO:0031048|GO:0005524|GO:0005829|GO:0009904|GO:0045132|GO:0007062|GO:0007018	NM_125944	At.28909	#REF!	836671
A_84_P802534	hypothetical protein	chr5:17268820-17268879	GO:0010196|GO:0003674|GO:0009507	NM_123671	At.49818	#REF!	834320
A_84_P18817	LIM domain-containing protein	chr1:283911-283970	GO:0005737|GO:0051015|GO:0006944|GO:0008270|GO:0051017	NM_100061	At.72422	#REF!	839267
A_84_P248325	hypothetical protein	chr2:13829131-13829190	GO:0008150|GO:0003674|GO:0005794|GO:0005634	NM_001202729	At.38051	#REF!	817818
A_84_P190494	SWI/SNF complex component SNF12-like protein	chr5:4568715-4568656	GO:0003674|GO:0008284|GO:0006281|GO:0010224|GO:0048364|GO:0000956|GO:0005634	NM_121421	At.6512	#REF!	831267
A_84_P272380	pentatricopeptide repeat-containing protein	chr4:8951350-8951409	GO:0005739|GO:0008150|GO:0003674	NM_117663	At.48860	#REF!	827250
A_84_P11042	Vacuolar import/degradation, Vid27-related protein	chr4:16078296-16078237	GO:0016579|GO:0006342|GO:0009640|GO:0016567|GO:0005886|GO:0008283|GO:0016571|GO:0010389|GO:0016572|GO:0010388|GO:0034968|GO:0016458|GO:0005634|GO:0009909|GO:0031047|GO:0005829|GO:0006260|GO:0006306|GO:0000085|GO:0003674|GO:0005737|GO:0045893|GO:0006275|GO:0051567	NM_119494	At.27712	#REF!	829477
A_84_P510013	protein kinase domain-containing protein	chr1:29967420-29967259	GO:0004672|GO:0016301|GO:0006468|GO:0005634|GO:0004713|GO:0005524|GO:0016772	NM_106613	At.47688	#REF!	844303
A_84_P754435	hypothetical protein	chr1:24350086-24350145	GO:0008150|GO:0003674|GO:0005634|GO:0005576	NM_001124079	At.47651	#REF!	6240283
A_84_P817891	beta-adaptin-like protein B	chr4:6925562-6925621	GO:0005622|GO:0005886|GO:0030276|GO:0008565|GO:0048193|GO:0005634|GO:0016192|GO:0015031|GO:0006886|GO:0030244|GO:0009630|GO:0005829	NM_117209	At.3659	#REF!	826741
A_84_P63150	CCT motif family protein	chr5:21675213-21675272	GO:0008150|GO:0003674|GO:0005634	NM_124721	At.8948	#REF!	835423
A_84_P549850	U-box domain-containing protein 19	chr1:22199968-22200027	GO:0004842|GO:0016567|GO:0000151|GO:0008270|GO:0005634|GO:0010029	NM_104709	At.66059	#REF!	842314
A_84_P807471	glyceraldehyde 3-phosphate dehydrogenase	chr1:4608467-4608408	GO:0009651|GO:0005886|GO:0019288|GO:0051049|GO:0006094|GO:0005618|GO:0005634|GO:0006098|GO:0006096|GO:0005829|GO:0005739|GO:0009266|GO:0005737|GO:0007010|GO:0007030|GO:0006006|GO:0006833|GO:0019761|GO:0006979|GO:0042742|GO:0005794|GO:0005507|GO:0005730|GO:0004365|GO:0006972|GO:0016020|GO:0008270|GO:0046686|GO:0009506|GO:0010498|GO:0055114|GO:0009507	NM_101214	At.24406	#REF!	837904
A_84_P828803	SWI/SNF-related matrix-associated actin-dependent regulator of	chr3:311203-311262	GO:0008150|GO:0003674|GO:0005634	NM_111055	At.45849	#REF!	820093
A_84_P19531	photosystem II reaction center PSB28 protein	chr4:14150866-14150925	GO:0000038|GO:0015979|GO:0042335|GO:0019288|GO:0009523|GO:0009654|GO:0009539|GO:0009535|GO:0003674|GO:0016020|GO:0009570|GO:0009579|GO:0010207|GO:0006655|GO:0009507	NM_001203931	At.28252	#REF!	828984
A_84_P20584	ABC transporter I family member 11	chr5:4550052-4549775	GO:0005215|GO:0017111|GO:0016020|GO:0005886|GO:0000166|GO:0009941|GO:0016887|GO:0005524|GO:0009507	NM_121413	At.31976	#REF!	831259
A_84_P251945	PWWP domain-containing protein	chr5:9788992-9789051	GO:0008150|GO:0003674|GO:0005634	NM_122647	At.30794	#REF!	832827
A_84_P834716	hypothetical protein	chr3:6711560-6711619	GO:0005737|GO:0005886|GO:0006612|GO:0010363|GO:0009963	NM_112824	At.5706	#REF!	821471
A_84_P239155	hypothetical protein	chr5:20614657-20615159	GO:0008150|GO:0003674	NM_001203576	At.66677	#REF!	835125
A_84_P309023	hypothetical protein	chr5:26530353-26530294	GO:0003674|GO:0005634	NM_126042	At.26559	#REF!	836776
A_84_P14445	Cd2+/Zn2+-exporting ATPase	chr2:8286133-8286192	GO:0005515|GO:0043682|GO:0005886|GO:0003824|GO:0016818|GO:0010043|GO:0046872|GO:0015662|GO:0006754|GO:0055069|GO:0000166|GO:0010038|GO:0000041|GO:0032025|GO:0006812|GO:0015691|GO:0046034|GO:0015086|GO:0005524|GO:0030001|GO:0005385|GO:0016020|GO:0046873|GO:0008152|GO:0006829|GO:0015434|GO:0016021|GO:0046686|GO:0009506	NM_127468	At.25023	#REF!	816428
A_84_P15877	major facilitator protein	chr5:8633740-8633799	GO:0005215|GO:0016020|GO:0006810	NM_122414	At.30930	#REF!	832576
A_84_P11579	ABC transporter C family member 4	chr2:19580152-19580294	GO:0005773|GO:0005774|GO:0034976|GO:0017111|GO:0005794|GO:0005886|GO:0000325|GO:0009611|GO:0042626|GO:0008517|GO:0009624|GO:0055085|GO:0005524|GO:0010118|GO:0000166|GO:0009627|GO:0006855|GO:0006810|GO:0009414|GO:0016021|GO:0016887|GO:0009506	NM_130347	At.37	#REF!	819392
A_84_P10039	hypothetical protein	chr1:9380197-9380256	GO:0008150|GO:0003674|GO:0005634	NM_102464	At.27549	#REF!	839591
A_84_P287150	heat shock protein 81-3	chr5:22683895-22683954	GO:0005737|GO:0005794|GO:0016020|GO:0009408|GO:0005886|GO:0006457|GO:0071277|GO:0006950|GO:0005730|GO:0051082|GO:0005524|GO:0005829	NM_124983	At.45945	#REF!	835699
A_84_P11856		chr3:21927156-21927097			At.34639	#REF!
A_84_P152928	hypothetical protein	chr5:1412707-1412648	GO:0005739|GO:0008150|GO:0005634	NM_120568	At.43958	#REF!	830365
A_84_P259500	ARID/BRIGHT DNA-binding domain-containing protein	chr2:7563274-7563411	GO:0005622|GO:0016246|GO:0006355|GO:0003700|GO:0006346|GO:0005634|GO:0003677|GO:0009630	NM_001202611	At.12107	#REF!	816247
A_84_P20042	secretory carrier-associated membrane protein 4	chr1:11530775-11530834	GO:0005739|GO:0005794|GO:0006944|GO:0005886|GO:0022857|GO:0016021|GO:0016192|GO:0015031	NM_102939	At.43052	#REF!	840097
A_84_P530790	hypothetical protein	chr4:12415942-12415883	GO:0008150|GO:0003674|GO:0005634	NM_118519	At.49713	#REF!	828487
A_84_P753734	hypothetical protein	chr1:1244142-1244201	GO:0005739|GO:0008150|GO:0003674	NM_001083988	At.47621	#REF!	5007662
A_84_P856049	Mitochondrial substrate carrier family protein	chr5:6681877-6681818	GO:0005774|GO:0005310|GO:0005794|GO:0035674|GO:0005618|GO:0005743|GO:0009941|GO:0055085|GO:0006096|GO:0005739|GO:0009060|GO:0015142|GO:0017077|GO:0006007|GO:0006810|GO:0006835|GO:0006839|GO:0046686|GO:0009506|GO:0009507	NM_121981	At.24857	#REF!	832096
A_84_P803388	SRPBCC ligand-binding domain-containing protein	chr4:12332847-12332906	GO:0009607|GO:0005773|GO:0019344|GO:0009651|GO:0005507|GO:0009750|GO:0006970|GO:0006952|GO:0006833|GO:0046686|GO:0042742		At.72676	#REF!	828467
A_84_P133045	F-box protein	chr1:21404577-21404518	GO:0008150|GO:0003674|GO:0005634	NM_104574	At.36966	#REF!	842154
A_84_P270180	Transmembrane Fragile-X-F-associated protein	chr1:6356330-6356271	GO:0005739|GO:0008270|GO:0005576|GO:0005829	NM_202128	At.41793	#REF!	838427
A_84_P20756	Peptidyl-tRNA hydrolase II (PTH2) family protein	chr5:3378269-3378083	GO:0006470|GO:0004045|GO:0004725	NM_121108	At.32341	#REF!	830935
A_84_P154615	PLATZ transcription factor domain-containing protein	chr1:28742120-28742179	GO:0005739|GO:0008150|GO:0010286	NM_106309	At.19392	#REF!	843992
A_84_P858372	gamma carbonic anhydrase-like 2	chr1:028459585-028459640	GO:0005515|GO:0005774|GO:0006511|GO:0009651|GO:0031966|GO:0009737|GO:0019252|GO:0005739|GO:0051788|GO:0010228|GO:0080129|GO:0005747|GO:0009853|GO:0045271|GO:0009507		At.20871	#REF!	824029
A_84_P505610	phosphopantetheine adenylyltransferase	chr2:7941382-7941441	GO:0006629|GO:0004595|GO:0019344|GO:0009651|GO:0009058|GO:0080020|GO:0019915|GO:0016779|GO:0005634|GO:0006970|GO:0015937|GO:0003824|GO:0005524|GO:0005829|GO:0004140|GO:0040007	NM_127383	At.40020	#REF!	816341
A_84_P805815	photosystem I reaction center subunit II-1	chr4:1229901-1229842	GO:0010287|GO:0019344|GO:0015979|GO:0035304|GO:0006364|GO:0009522|GO:0009657|GO:0009941|GO:0019684|GO:0009535|GO:0003674|GO:0009538|GO:0016020|GO:0009534|GO:0009579|GO:0010207|GO:0009507	NM_116511	At.22672	#REF!	828183
A_84_P192984	Oligosaccharyltransferase complex/magnesium transporter family protein	chr4:14606530-14606589	GO:0008150|GO:0003674|GO:0005886|GO:0009407	NM_119133	At.43743	#REF!	829109
A_84_P11638	50S ribosomal protein L31	chr1:28272613-28272672	GO:0015979|GO:0003735|GO:0009773|GO:0019288|GO:0042254|GO:0006364|GO:0009657|GO:0009941|GO:0034660|GO:0006098|GO:0006412|GO:0009902|GO:0009793|GO:0009570|GO:0005840|GO:0010027|GO:0010207|GO:0015995|GO:0009507	NM_106189	At.23653	#REF!	843871
A_84_P19410	cytochrome P450, family 94, subfamily D, polypeptide 2	chr3:20979643-20979702	GO:0019825|GO:0005506|GO:0009055|GO:0016705|GO:0055114|GO:0020037|GO:0009507	NM_115522	At.34915	#REF!	824830
A_84_P19440	calcium-dependent protein kinase 13	chr3:19235448-19235507	GO:0046777|GO:0004672|GO:0005886|GO:0016301|GO:0004674|GO:0005509|GO:0006468|GO:0004683|GO:0005524|GO:0016772	NM_115044	At.27306	#REF!	824348
A_84_P857645	transducin/WD-40 repeat-containing protein	chr2:16853940-16853805	GO:0051604|GO:0000166|GO:0006364|GO:0051726|GO:0005634|GO:0005829	NM_129596	At.25164	#REF!	818629
A_84_P168923	hypothetical protein	chr1:17863941-17864000	GO:0008150|GO:0003674	NM_103730	At.38440	#REF!	841253
A_84_P770082		chrM:204035-203976				#REF!
A_84_P504670	core-2/I-branching beta-1,6-N-acetylglucosaminyltransferase-like protein	chr1:27752574-27752515	GO:0005739|GO:0016020|GO:0016757	NM_106041	At.28571	#REF!	843717
A_84_P766827	nicotinamidase 2	chr5:7828465-7828524	GO:0008152|GO:0019674|GO:0005575|GO:0003824|GO:0008936		At.73054	#REF!	832387
A_84_P17162	30S ribosomal protein S17	chr1:30041584-30041525	GO:0000312|GO:0003735|GO:0032544|GO:0022627|GO:0009570|GO:0009534|GO:0009941|GO:0006412|GO:0009507	NM_106634	At.22304	#REF!	844324
A_84_P789555	histone-lysine N-methyltransferase ATX3	chr3:22851217-22851158	GO:0006355|GO:0008270|GO:0005634|GO:0003677	NM_116039	At.47229	#REF!	825347
A_84_P12984	elongation factor EF-G	chr1:23233702-23233643	GO:0016226|GO:0006364|GO:0003924|GO:0009658|GO:0006098|GO:0003746|GO:0009791|GO:0009902|GO:0009793|GO:0006414|GO:0005739|GO:0009845|GO:0009570|GO:0048046|GO:0048481|GO:0035304|GO:0006354|GO:0000023|GO:0009941|GO:0034660|GO:0043085|GO:0005525|GO:0005524|GO:0019252|GO:0010228|GO:0042793|GO:0010027|GO:0010207|GO:0045893|GO:0008135|GO:0009507	NM_104952	At.21185	#REF!	842573
A_84_P12102	threonyl-tRNA synthetase	chr5:9441506-9441565	GO:0005794|GO:0005886|GO:0004829|GO:0005618|GO:0006094|GO:0005524|GO:0004812|GO:0005829|GO:0006418|GO:0005739|GO:0006435|GO:0005737|GO:0016020|GO:0000166|GO:0007010|GO:0043039|GO:0010498|GO:0016876|GO:0009507	NM_122565	At.23575	#REF!	832741
A_84_P857762					At.23647	#REF!
A_84_P19875	putative S-ribonuclease binding protein SBP1	chr1:22328080-22328021	GO:0008150|GO:0005737|GO:0008270	NM_202326	At.43636	#REF!	842355
A_84_P612239	pentatricopeptide repeat-containing protein	chr2:11850179-11850120	GO:0005739	NM_128340	At.52943	#REF!	817327
A_84_P816119	protein embryo defective 2737	chr5:21867945-21868090	GO:0003674|GO:0045036|GO:0009941|GO:0009793|GO:0009507	NM_001203606	At.22001	#REF!	835467
A_84_P11898	KOW domain-containing protein	chr4:5296820-5296879	GO:0008150|GO:0003674|GO:0005634	NM_116905	At.33757	#REF!	826392
A_84_P14086	transcription factor MYB59	chr5:24082494-24082435	GO:0006355|GO:0003700|GO:0009651|GO:0009737|GO:0005634|GO:0009739|GO:0003677|GO:0010200|GO:0009753|GO:0009733|GO:0009751|GO:0009723|GO:0046686	NM_180894	At.22428	#REF!	836099
A_84_P298464	receptor protein kinase-like protein	chr4:16381709-16381650	GO:0004672|GO:0004674|GO:0006468|GO:0004713|GO:0007169|GO:0005524|GO:0016772	NM_119586	At.21017	#REF!	829571
A_84_P21189	protein phosphatase 2A regulatory subunit B' eta	chr3:9516475-9516534	GO:0007165|GO:0008601|GO:0000159|GO:0005634|GO:0005829	NM_001035693	At.6324	#REF!	822199
A_84_P16913	xyloglucan:xyloglucosyl transferase	chr5:23305119-23305060	GO:0009832|GO:0005975|GO:0016798|GO:0005618|GO:0016762|GO:0005576|GO:0006073|GO:0048046|GO:0004553	NM_125136	At.7483	#REF!	835859
A_84_P65094	actin-related protein C1A	chr2:13156849-13156908	GO:0005737|GO:0030833|GO:0000166|GO:0005885|GO:0007015|GO:0005634|GO:0003779|GO:0005856	NM_001202716	At.48535	#REF!	817641
A_84_P11504	large subunit ribosomal protein L30e	chr1:13616039-13616098	GO:0005622|GO:0003735|GO:0005840|GO:0022625|GO:0006412|GO:0009507|GO:0005829	NM_103317	At.51975	#REF!	840530
A_84_P861478		chr1:024840426-024840480			At.17501	#REF!
A_84_P19375	peroxidase 33	chr3:18202549-18202608	GO:0005773|GO:0004601|GO:0052033|GO:0009505|GO:0072593|GO:0050832|GO:0009416|GO:0006952|GO:0005576|GO:0042742|GO:0009826|GO:0020037	NM_114770	At.23913	#REF!	824072
A_84_P809337	protochlorophyllide reductase B	chr4:13727083-13727142	GO:0019344|GO:0009965|GO:0009073|GO:0009941|GO:0019684|GO:0030154|GO:0019252|GO:0009535|GO:0000166|GO:0016020|GO:0016630|GO:0008152|GO:0009534|GO:0016491|GO:0009723|GO:0045893|GO:0015995|GO:0055114|GO:0009507	NM_118879	At.23416	#REF!	828853
A_84_P837710	transducin/WD40 domain-containing protein	chr4:6854782-6854841	GO:0008150|GO:0000166|GO:0006486|GO:0005829	NM_117198	At.33577	#REF!	826729
A_84_P829880	alpha 1,4-glycosyltransferase-like protein	chr4:10789271-10789212	GO:0005794|GO:0005795|GO:0016757|GO:0008378	NM_118109	At.43825	#REF!	827735
A_84_P847059	serine acetyltransferase 2	chr2:7669653-7669521	GO:0005737|GO:0006535|GO:0000103|GO:0016407|GO:0016740|GO:0009001|GO:0005829	NM_127318	At.11051	#REF!	816271
A_84_P861152	hypothetical protein	chr5:9469956-9469897	GO:0005739|GO:0008150|GO:0003674|GO:0005634	NM_001203478	At.19303	#REF!	832749
A_84_P13891	peroxidase 50	chr4:17632369-17632428	GO:0005515|GO:0005737|GO:0004601|GO:0005576|GO:0006979|GO:0055114|GO:0020037	NM_001204015	At.22541	#REF!	829907
A_84_P119032	Zn-finger in Ran binding domain-containing protein	chr1:20539018-20539077	GO:0005739|GO:0008270|GO:0005634|GO:0048046	NM_104378	At.26530	#REF!	841947
A_84_P304300	hypothetical protein	chr4:9666923-9666864	GO:0008150|GO:0003674	NM_117829	At.45808	#REF!	827436
A_84_P846761		chr2:18453218-18453160				#REF!
A_84_P786334	Gcn5-interacting protein	chr1:26986553-26986494	GO:0008150|GO:0003674|GO:0009507	NM_105831	At.25374	#REF!	843503
A_84_P597149	hypothetical protein	chr2:15023164-15023105	GO:0008150|GO:0003674	NM_129131	At.66321	#REF!	818145
A_84_P765265	Acytochrome-c oxidase/ electron carrier	chr4:11266340-11266846	GO:0005739|GO:0005774|GO:0004129|GO:0009055|GO:0006623	NM_001084947	At.27004	#REF!	827858
A_84_P813048		chr1:005326543-005326599				#REF!
A_84_P133525	phytosulfokine-beta	chr3:18466209-18466268	GO:0031012|GO:0005794|GO:0008283|GO:0009887|GO:0005576|GO:0008083|GO:0030154	NM_114838	At.20119	#REF!	824140
A_84_P11283	hypothetical protein	chr1:17692073-17692014	GO:0008150|GO:0003674|GO:0005576	NM_103694	At.17708	#REF!	841216
[truncated: 25,581 more rows]

## Sheet: 10hubs对应的edges
fromNode	toNode	weight	direction	fromAltName	toAltName
[truncated: 2,072 more rows]

## Sheet: 1
Hub genes	Edge genes	Hub gene abbreviation	Edge genes abbreviation	Locus of hub genes	Locus of edge genes	Hub gene name	Edge gene name
[truncated: 85 more rows]
